# Supplementary material for: Two novel genes identified by large-scale transcriptomic analysis are essential for biofilm and rugose colony development of Vibrio vulnificus
Source: PLoS Pathog. 2023 Jan 19;19(1):e1011064. doi: 10.1371/journal.ppat.1011064 (PMC9888727; doi:10.1371/journal.ppat.1011064)
Supplement: S1 Dataset — (XLSX) [file ppat.1011064.s013.xlsx]

## Sheet: S1 Dataset
SRA_accession_number	Strain	Genetic_modification	Lifestyle	Growth_condition	Remarks
SRR13774749	MO6-24/O	nsrR	planktonic	M9_0.4%_glucose
SRR13774750	MO6-24/O	nsrR	planktonic	M9_0.4%_glucose
SRR14307533	MO6-24/O	rtxA	planktonic	Exposed_human_RBC_30min
SRR14307534	MO6-24/O	rtxA	planktonic	Exposed_human_RBC_30min
SRR14307535	MO6-24/O	rtxA	planktonic	Exposed_human_RBC_30min
SRR14307536	MO6-24/O	WT	planktonic	Exposed_human_RBC_30min
SRR14307537	MO6-24/O	WT	planktonic	Exposed_human_RBC_30min
SRR14307538	MO6-24/O	WT	planktonic	Exposed_human_RBC_30min
SRR14307539	MO6-24/O	WT	planktonic	Exposed_Ringer's_solution_30min
SRR14307540	MO6-24/O	WT	planktonic	Exposed_Ringer's_solution_30min
SRR14307541	MO6-24/O	WT	planktonic	Exposed_Ringer's_solution_30min
SRR14308046	MO6-24/O	rtxA	planktonic	Exposed_human_RBC_10min
SRR14308047	MO6-24/O	rtxA	planktonic	Exposed_human_RBC_10min
SRR14308048	MO6-24/O	rtxA	planktonic	Exposed_human_RBC_10min
SRR14308049	MO6-24/O	WT	planktonic	Exposed_human_RBC_10min
SRR14308050	MO6-24/O	WT	planktonic	Exposed_human_RBC_10min
SRR14308051	MO6-24/O	WT	planktonic	Exposed_human_RBC_10min
SRR14308052	MO6-24/O	WT	planktonic	Exposed_Ringer's_solution_10min
SRR14308053	MO6-24/O	WT	planktonic	Exposed_Ringer's_solution_10min
SRR14308054	MO6-24/O	WT	planktonic	Exposed_Ringer's_solution_10min
SRR14316965	MO6-24/O	rtxA	planktonic	Exposed_human_RBC_1h
SRR14316966	MO6-24/O	rtxA	planktonic	Exposed_human_RBC_1h
SRR14316967	MO6-24/O	rtxA	planktonic	Exposed_human_RBC_1h
SRR14316968	MO6-24/O	WT	planktonic	Exposed_human_RBC_1h
SRR14316969	MO6-24/O	WT	planktonic	Exposed_human_RBC_1h
SRR14316970	MO6-24/O	WT	planktonic	Exposed_human_RBC_1h
SRR14316971	MO6-24/O	WT	planktonic	Exposed_Ringer's_solution_1h
SRR14316972	MO6-24/O	WT	planktonic	Exposed_Ringer's_solution_1h	Biological_replicate_with_R2<0.9_between_log-TMM_values_(removed)
SRR14316973	MO6-24/O	WT	planktonic	Exposed_Ringer's_solution_1h
SRR14317024	MO6-24/O	rtxA	planktonic	Exposed_human_RBC_2h
SRR14317025	MO6-24/O	rtxA	planktonic	Exposed_human_RBC_2h
SRR14317026	MO6-24/O	rtxA	planktonic	Exposed_human_RBC_2h
SRR14317027	MO6-24/O	WT	planktonic	Exposed_human_RBC_2h
SRR14317028	MO6-24/O	WT	planktonic	Exposed_human_RBC_2h
SRR14317029	MO6-24/O	WT	planktonic	Exposed_human_RBC_2h
SRR14317030	MO6-24/O	WT	planktonic	Exposed_Ringer's_solution_2h
SRR14317031	MO6-24/O	WT	planktonic	Exposed_Ringer's_solution_2h
SRR14317032	MO6-24/O	WT	planktonic	Exposed_Ringer's_solution_2h
SRR20217220	MO6-24/O	WT	planktonic	M9_0.6%_pig_gastric_mucin
SRR20217221	MO6-24/O	WT	planktonic	M9_0.6%_pig_gastric_mucin
SRR20217222	MO6-24/O	WT	planktonic	M9_0.6%_pig_gastric_mucin
SRR20217223	MO6-24/O	WT	planktonic	M9_0.6%_pig_gastric_mucin
SRR20217224	MO6-24/O	WT	planktonic	M9_0.4%_glucose
SRR20217225	MO6-24/O	WT	planktonic	M9_0.4%_glucose
SRR20217952	MO6-24/O	WT	planktonic	BME_exposed_HT29-MTX_2h	BME_stands_for_basal_medium_eagle
SRR20217953	MO6-24/O	WT	planktonic	BME_exposed_HT29-MTX_2h	BME_stands_for_basal_medium_eagle
SRR20217954	MO6-24/O	WT	planktonic	BME_2h	BME_stands_for_basal_medium_eagle
SRR20217955	MO6-24/O	WT	planktonic	BME_2h	BME_stands_for_basal_medium_eagle
SRR20307092	MO6-24/O	WT	planktonic	M9_0.4%_glucose_anaerobic_condition
SRR20307093	MO6-24/O	WT	planktonic	M9_0.4%_glucose_anaerobic_condition
SRR20307094	MO6-24/O	WT	planktonic	M9_0.4%_glucose
SRR20307095	MO6-24/O	WT	planktonic	M9_0.4%_glucose
SRR20324823	MO6-24/O	WT	planktonic	M9_0.4%_glucose_100μM_methyl_viologen
SRR20324824	MO6-24/O	WT	planktonic	M9_0.4%_glucose_100μM_methyl_viologen
SRR20324825	MO6-24/O	WT	planktonic	M9_0.4%_glucose
SRR20324826	MO6-24/O	WT	planktonic	M9_0.4%_glucose
SRR20339367	MO6-24/O	oxyR2	planktonic	LBS_anaerobic_condition
SRR20339368	MO6-24/O	oxyR2	planktonic	LBS_anaerobic_condition
SRR20339369	MO6-24/O	oxyR2	planktonic	LBS
SRR20339370	MO6-24/O	oxyR2	planktonic	LBS
SRR20339371	MO6-24/O	WT	planktonic	LBS_anaerobic_condition	Biological_replicate_with_R2<0.9_between_log-TMM_values_(removed)
SRR20339372	MO6-24/O	WT	planktonic	LBS_anaerobic_condition	Biological_replicate_with_R2<0.9_between_log-TMM_values_(removed)
SRR20339373	MO6-24/O	WT	planktonic	LBS
SRR20339374	MO6-24/O	WT	planktonic	LBS
SRR20363494	MO6-24/O	smcR	biofilm	VFMG_20μM_Qstatin_Biofilm_13h_incubation	DMSO_is_solvent_of_QStatin
SRR20363495	MO6-24/O	smcR	biofilm	VFMG_20μM_Qstatin_Biofilm_13h_incubation	DMSO_is_solvent_of_QStatin
SRR20363496	MO6-24/O	smcR	biofilm	VFMG_DMSO_Biofilm_13h_incubation	DMSO_is_solvent_of_QStatin
SRR20363497	MO6-24/O	smcR	biofilm	VFMG_DMSO_Biofilm_13h_incubation	DMSO_is_solvent_of_QStatin
SRR20363498	MO6-24/O	WT	biofilm	VFMG_20μM_Qstatin_Biofilm_13h_incubation	DMSO_is_solvent_of_QStatin
SRR20363499	MO6-24/O	WT	biofilm	VFMG_20μM_Qstatin_Biofilm_13h_incubation	DMSO_is_solvent_of_QStatin
SRR20363500	MO6-24/O	WT	biofilm	VFMG_DMSO_Biofilm_13h_incubation	DMSO_is_solvent_of_QStatin
SRR20363501	MO6-24/O	WT	biofilm	VFMG_DMSO_Biofilm_13h_incubation	DMSO_is_solvent_of_QStatin
SRR20665944	MO6-24/O	WT	planktonic	LBS_100μM_H2O2_anaerobic_condition
SRR20665945	MO6-24/O	WT	planktonic	LBS_100μM_H2O2_anaerobic_condition
SRR20665946	MO6-24/O	WT	planktonic	LBS_100μM_H2O2
SRR20665947	MO6-24/O	WT	planktonic	LBS_100μM_H2O2
SRR20665948	MO6-24/O	WT	planktonic	LBS_anaerobic_condition
SRR20665949	MO6-24/O	WT	planktonic	LBS_anaerobic_condition
SRR20665950	MO6-24/O	WT	planktonic	LBS
SRR20665951	MO6-24/O	WT	planktonic	LBS
SRR20681973	MO6-24/O	WT	planktonic	VFMG_planktonic_6h_incubation
SRR20681974	MO6-24/O	WT	planktonic	VFMG_planktonic_6h_incubation
SRR20681975	MO6-24/O	WT	planktonic	VFMG_planktonic_1.5h_incubation
SRR20681976	MO6-24/O	WT	planktonic	VFMG_planktonic_1.5h_incubation
SRR20681977	MO6-24/O	WT	biofilm	VFMG_Biofilm_10h_incubation
SRR20681978	MO6-24/O	WT	biofilm	VFMG_Biofilm_10h_incubation
SRR20681979	MO6-24/O	WT	biofilm	VFMG_Biofilm_6h_incubation
SRR20681980	MO6-24/O	WT	biofilm	VFMG_Biofilm_6h_incubation
SRR20681981	MO6-24/O	WT	planktonic	VFMG_planktonic_10h_incubation
SRR20681982	MO6-24/O	WT	planktonic	VFMG_planktonic_10h_incubation
SRR20681983	MO6-24/O	WT	biofilm	VFMG_Biofilm_1.5h_incubation
SRR20681984	MO6-24/O	WT	biofilm	VFMG_Biofilm_1.5h_incubation
SRR20709315	MO6-24/O	nsrR	planktonic	M9_0.4%_glucose_exposed_NO/PPNPs	NO/PPNPs_are_NO-releasing_poly(lactic-co-glycolic_acid)-polyethylenimine_nanoparticles
SRR20709316	MO6-24/O	nsrR	planktonic	M9_0.4%_glucose_exposed_NO/PPNPs	NO/PPNPs_are_NO-releasing_poly(lactic-co-glycolic_acid)-polyethylenimine_nanoparticles
SRR20709317	MO6-24/O	WT	planktonic	M9_0.4%_glucose_exposed_NO/PPNPs	NO/PPNPs_are_NO-releasing_poly(lactic-co-glycolic_acid)-polyethylenimine_nanoparticles
SRR20709318	MO6-24/O	WT	planktonic	M9_0.4%_glucose_exposed_NO/PPNPs	NO/PPNPs_are_NO-releasing_poly(lactic-co-glycolic_acid)-polyethylenimine_nanoparticles
SRR20722409	MO6-24/O	WT	planktonic	M9_0.4%_glucose_90min
SRR20722410	MO6-24/O	WT	planktonic	M9_0.4%_glucose_90min
SRR20722411	MO6-24/O	WT	planktonic	M9_0.4%_glucose_15min
SRR20722412	MO6-24/O	WT	planktonic	M9_0.4%_glucose_15min
SRR20722413	MO6-24/O	WT	planktonic	Exposed_mouse_blood_90min
SRR20722414	MO6-24/O	WT	planktonic	Exposed_mouse_blood_90min
SRR20722415	MO6-24/O	WT	planktonic	Exposed_mouse_blood_15min
SRR20722416	MO6-24/O	WT	planktonic	Exposed_mouse_blood_15min
SRR20722417	MO6-24/O	WT	planktonic	LBS
SRR20722418	MO6-24/O	WT	planktonic	LBS
SRR20722593	MO6-24/O	WT	planktonic	M9_0.4%_glucose_0.2mg/L_HClO
SRR20722594	MO6-24/O	WT	planktonic	M9_0.4%_glucose_0.2mg/L_HClO
SRR20722595	MO6-24/O	WT	planktonic	M9_0.4%_glucose
SRR20722596	MO6-24/O	WT	planktonic	M9_0.4%_glucose
SRR21118738	MO6-24/O	rtxA	planktonic	Exposed_mouse_RBC_10min
SRR21118739	MO6-24/O	rtxA	planktonic	Exposed_mouse_RBC_10min
SRR21118740	MO6-24/O	rtxA	planktonic	Exposed_mouse_RBC_10min
SRR21118741	MO6-24/O	WT	planktonic	Exposed_mouse_RBC_10min
SRR21118742	MO6-24/O	WT	planktonic	Exposed_mouse_RBC_10min
SRR21118743	MO6-24/O	WT	planktonic	Exposed_mouse_RBC_10min
SRR21118744	MO6-24/O	WT	planktonic	Exposed_Ringer's_solution_10min
SRR21118745	MO6-24/O	WT	planktonic	Exposed_Ringer's_solution_10min
SRR21118746	MO6-24/O	WT	planktonic	Exposed_Ringer's_solution_10min
SRR21133374	MO6-24/O	rtxA	planktonic	Exposed_mouse_RBC_30min
SRR21133375	MO6-24/O	rtxA	planktonic	Exposed_mouse_RBC_30min
SRR21133376	MO6-24/O	rtxA	planktonic	Exposed_mouse_RBC_30min
SRR21133377	MO6-24/O	WT	planktonic	Exposed_mouse_RBC_30min
SRR21133378	MO6-24/O	WT	planktonic	Exposed_mouse_RBC_30min
SRR21133379	MO6-24/O	WT	planktonic	Exposed_mouse_RBC_30min
SRR21133380	MO6-24/O	WT	planktonic	Exposed_Ringer's_solution_30min
SRR21133381	MO6-24/O	WT	planktonic	Exposed_Ringer's_solution_30min
SRR21133382	MO6-24/O	WT	planktonic	Exposed_Ringer's_solution_30min
SRR6442383	MO6-24/O	hlyU	planktonic	LBS
SRR6442384	MO6-24/O	hlyU	planktonic	LBS
SRR6442385	MO6-24/O	WT	planktonic	LBS
SRR6442386	MO6-24/O	WT	planktonic	LBS
SRR8197214	MO6-24/O	WT	planktonic	LBS_20μM_CM14	DMSO_is_solvent_of_CM14
SRR8197215	MO6-24/O	WT	planktonic	LBS_20μM_CM14	DMSO_is_solvent_of_CM14
SRR8197216	MO6-24/O	WT	planktonic	LBS_DMSO	DMSO_is_solvent_of_CM14
SRR8197217	MO6-24/O	WT	planktonic	LBS_DMSO	DMSO_is_solvent_of_CM14
SRR8197218	MO6-24/O	hlyU	planktonic	LBS_20μM_CM14	DMSO_is_solvent_of_CM14
SRR8197219	MO6-24/O	hlyU	planktonic	LBS_20μM_CM14	DMSO_is_solvent_of_CM14
SRR8197220	MO6-24/O	hlyU	planktonic	LBS_DMSO	DMSO_is_solvent_of_CM14
SRR8197221	MO6-24/O	hlyU	planktonic	LBS_DMSO	DMSO_is_solvent_of_CM14
SRR8258334	CMCP6	rrnI	planktonic	LBS	Harboring_rrnI-complemented_vector
SRR8258335	CMCP6	rrnI	planktonic	LBS	Harboring_an_empty_vector
SRR8258338	CMCP6	rrnI	planktonic	LBS	Harboring_rrnI-complemented_vector
SRR8258339	CMCP6	rrnI	planktonic	LBS	Harboring_an_empty_vector
SRR8417353	MO6-24/O	WT	planktonic	M9_0_4%_glucose	Control_for_normalization_using_the_TMM_method
SRR8417355	MO6-24/O	WT	planktonic	M9_0_4%_glucose	Control_for_normalization_using_the_TMM_method
SRR8466838	CMCP6	WT	planktonic	MHB_exposed_0.6M_tropodithietic_acid_60min	DMSO_is_solvent_of_tropodithietic_acid
SRR8466839	CMCP6	WT	planktonic	MHB
SRR8466840	CMCP6	WT	planktonic	MHB_exposed_DMSO_30min	DMSO_is_solvent_of_tropodithietic_acid
SRR8466841	CMCP6	WT	planktonic	MHB_exposed_0.6M_tropodithietic_acid_30min	DMSO_is_solvent_of_tropodithietic_acid
SRR8466842	CMCP6	WT	planktonic	MHB_exposed_DMSO_60min	DMSO_is_solvent_of_tropodithietic_acid
SRR8466843	CMCP6	WT	planktonic	MHB	Biological_replicate_with_R2<0.9_between_log-TMM_values_(removed)
SRR8466844	CMCP6	WT	planktonic	MHB_exposed_DMSO_30min	DMSO_is_solvent_of_tropodithietic_acid
SRR8466845	CMCP6	WT	planktonic	MHB_exposed_0.6M_tropodithietic_acid_30min	DMSO_is_solvent_of_tropodithietic_acid
SRR8466846	CMCP6	WT	planktonic	MHB_exposed_DMSO_60min	DMSO_is_solvent_of_tropodithietic_acid
SRR8466847	CMCP6	WT	planktonic	MHB_exposed_0.6M_tropodithietic_acid_60min	DMSO_is_solvent_of_tropodithietic_acid
SRR8466848	CMCP6	WT	planktonic	MHB
SRR8466849	CMCP6	WT	planktonic	MHB_exposed_DMSO_30min	DMSO_is_solvent_of_tropodithietic_acid
SRR8466850	CMCP6	WT	planktonic	MHB_exposed_0.6M_tropodithietic_acid_30min	DMSO_is_solvent_of_tropodithietic_acid
SRR8466851	CMCP6	WT	planktonic	MHB_exposed_DMSO_60min	DMSO_is_solvent_of_tropodithietic_acid
SRR8466852	CMCP6	WT	planktonic	MHB_exposed_0.6M_tropodithietic_acid_60min	DMSO_is_solvent_of_tropodithietic_acid
SRR9964765	MO6-24/O	WT	planktonic	M9_0.4%_glucose_60min
SRR9964766	MO6-24/O	WT	planktonic	M9_0.4%_glucose_60min
SRR9964767	MO6-24/O	WT	planktonic	Exposed_mouse_blood_60min
SRR9964768	MO6-24/O	WT	planktonic	Exposed_mouse_blood_60min
