# Supplementary material for: Two novel genes identified by large-scale transcriptomic analysis are essential for biofilm and rugose colony development of Vibrio vulnificus
Source: PLoS Pathog. 2023 Jan 19;19(1):e1011064. doi: 10.1371/journal.ppat.1011064 (PMC9888727; doi:10.1371/journal.ppat.1011064)
Supplement: S2 Dataset — (XLSX) [file ppat.1011064.s014.xlsx]

## Sheet: S2 Dataset
	SRR13774749	SRR13774750	SRR14307533	SRR14307534	SRR14307535	SRR14307536	SRR14307537	SRR14307538	SRR14307539	SRR14307540	SRR14307541	SRR14308046	SRR14308047	SRR14308048	SRR14308049	SRR14308050	SRR14308051	SRR14308052	SRR14308053	SRR14308054	SRR14316965	SRR14316966	SRR14316967	SRR14316968	SRR14316969	SRR14316970	SRR14316971	SRR14316973	SRR14317024	SRR14317025	SRR14317026	SRR14317027	SRR14317028	SRR14317029	SRR14317030	SRR14317031	SRR14317032	SRR20217220	SRR20217221	SRR20217222	SRR20217223	SRR20217224	SRR20217225	SRR20217952	SRR20217953	SRR20217954	SRR20217955	SRR20307092	SRR20307093
VVMO6_RS00005	9.34841	9.3636	8.05881	8.02537	8.01473	8.29288	8.14337	8.19785	8.03459	8.01327	8.09556	7.59384	7.50721	7.43788	7.63982	7.67868	7.62864	7.31609	7.41126	7.37715	7.84468	7.79931	7.70901	7.74443	7.62766	7.54101	7.79185	7.61405	7.8811	7.93915	7.92661	7.69167	7.63849	7.53383	7.64137	7.7158	7.58545	9.28106	9.17827	9.25711	9.06235	8.18611	8.66162	8.85487	8.95202	8.05996	7.99902	9.34423	9.25561
VVMO6_RS00010	6.83236	6.8832	5.50259	5.31174	5.27653	5.38659	5.425	5.27558	5.0177	5.29822	4.97459	4.62578	4.86738	4.83706	4.96913	5.00238	5.06667	4.69542	4.71014	4.38841	4.73188	5.0272	4.88529	4.76548	4.70605	4.54367	4.71232	4.53018	4.95865	4.73976	4.86498	4.66731	4.69277	4.64789	4.82525	4.93108	4.77535	7.81519	7.66764	7.51548	7.34569	7.24836	7.62258	7.00395	7.0898	6.51215	6.21939	6.80133	6.83214
VVMO6_RS00015	8.2205	8.18999	6.02508	6.31675	6.58513	6.29915	6.33547	6.26131	7.04769	7.37274	7.23653	5.80785	5.72155	5.54953	5.61409	5.6987	5.7976	6.01564	5.63789	5.59943	6.32482	6.52764	6.51817	5.87375	6.20488	6.08244	7.31508	7.1613	6.12626	6.37914	6.27146	6.18193	6.4108	6.47266	7.11067	7.10864	7.03027	8.33687	8.31724	8.64384	8.62814	8.60415	8.44403	8.10226	8.09437	8.20787	7.65844	9.25258	9.21387
VVMO6_RS00020	7.84776	7.73737	5.77776	5.83702	6.59426	6.24426	6.08711	6.08087	6.74481	7.09634	7.06588	5.14515	5.12216	5.24458	5.24214	5.46068	5.43087	5.3013	5.20228	5.13702	6.33174	6.55432	6.40258	5.96549	6.23039	6.08026	7.28564	7.07873	6.38888	6.4798	6.49146	6.52195	6.81796	6.71688	7.37713	7.24289	7.29553	8.2759	8.19017	8.42651	8.32122	8.25235	8.05621	7.80648	7.55798	7.8568	7.95608	9.49512	9.52548
VVMO6_RS00025	9.89378	9.72171	7.01805	7.11301	8.63919	7.40843	7.39737	7.11285	7.88311	7.992	8.02809	7.10626	7.10156	7.01321	7.10077	7.35659	7.29282	7.21605	7.25824	6.8919	7.70328	7.78329	7.58478	7.8391	7.83493	7.87954	8.15432	8.13506	7.91308	8.03125	7.98963	8.3661	8.4256	8.31657	8.70813	8.54982	8.44859	10.7045	10.404	10.621	10.5443	10.6072	10.7041	9.60333	9.40323	8.69056	8.85509	10.5772	10.6985
VVMO6_RS00030	11.4529	11.2713	8.30765	8.42778	8.84236	8.66326	8.74208	8.71712	9.05635	8.90063	9.00432	8.47088	8.46189	8.30826	8.5173	8.77362	8.58548	8.39933	8.41252	8.05506	8.92896	8.92067	8.71304	9.02579	9.07423	9.02905	8.96101	9.00614	9.3715	9.30196	9.51007	9.83611	9.82992	9.727	9.90526	9.78123	9.62972	12.6614	12.0573	12.2391	12.0256	12.0553	12.1925	11.1249	11.0085	10.0092	10.2259	12.2025	12.267
VVMO6_RS00035	9.51922	9.27362	5.14743	5.38702	5.50654	5.52607	5.598	5.42651	5.90877	5.90382	5.93267	5.63005	5.37471	5.54953	5.82414	6.40532	5.88908	5.40187	5.96004	5.59943	6.73128	6.78259	6.75266	7.22017	7.34525	7.33227	6.83552	6.88489	6.98658	7.11816	7.17491	7.5961	7.58577	7.50136	7.65618	7.38371	7.47458	11.5206	10.5852	10.9499	10.7304	11.0319	11.0329	10.1798	9.91338	9.20503	9.18864	10.0769	10.1928
VVMO6_RS00040	10.4342	10.2349	7.13925	7.11744	6.90405	7.25645	7.40182	7.1591	7.47011	7.43935	7.39461	7.50862	7.29289	7.34375	7.67817	7.88144	7.7399	7.29009	7.48835	7.25241	7.94965	7.964	7.79826	8.41339	8.4363	8.54704	7.89419	7.92959	8.44561	8.45531	8.42613	8.84518	8.76015	8.83638	9.01396	8.8587	8.83672	11.3901	10.5852	11.9678	11.682	11.7957	11.8844	10.1196	10.0554	9.00562	9.23965	11.0199	11.1085
VVMO6_RS00045	10.5063	10.2806	7.79646	7.77096	8.53408	7.93868	7.93484	7.93229	7.85447	8.03571	7.6461	8.02264	7.96336	8.11705	7.93506	7.92008	8.05414	7.7827	7.87078	7.75239	7.9504	7.92802	7.79121	8.05924	8.10007	7.98417	7.81862	7.88531	7.86393	7.95973	7.99197	8.07106	8.19763	7.99224	8.505	8.41774	8.44782	11.378	10.6711	12.1291	11.485	11.5787	11.8571	10.192	10.0516	8.90517	8.98342	11.1552	11.2513
VVMO6_RS00050	12.2611	11.9811	9.40074	9.41043	10.0088	9.48529	9.4593	9.54849	9.27236	9.21836	9.2819	9.57383	9.43121	9.53779	9.37644	9.40434	9.46064	9.29791	9.26887	8.93268	9.59924	9.56492	9.47667	9.43821	9.37805	9.34702	9.67732	9.56707	9.5505	9.59658	9.60704	9.57936	9.63227	9.51946	9.87288	9.90882	9.91162	13.5593	12.4464	13.3168	12.8274	13.3456	13.5285	12.0913	11.906	10.8924	11.147	12.9111	12.9789
VVMO6_RS00055	11.4081	11.1619	8.71234	8.74064	9.29675	8.6679	8.75171	8.55634	8.34637	8.49148	8.34554	8.75228	8.53747	8.63112	8.37777	8.46213	8.43313	8.09958	8.20105	7.62284	8.23146	8.22642	8.10403	8.05461	8.00137	8.00618	8.24593	8.2454	8.30937	8.33213	8.27724	8.45432	8.50062	8.36467	8.52485	8.59301	8.53831	12.2569	11.0164	12.5474	11.9409	12.8139	13.153	10.882	10.7487	9.80618	10.0539	11.9811	12.054
VVMO6_RS00060	12.5222	12.2494	9.5128	9.4877	9.79107	9.66264	9.54434	9.57387	9.43463	9.4098	9.45721	9.76778	9.59123	9.75855	9.56297	9.67819	9.55045	9.33575	9.36853	8.97957	9.64025	9.59895	9.59441	9.68156	9.61822	9.64092	9.73661	9.71191	9.73902	9.80661	9.83659	9.91013	9.88419	9.88054	10.0979	10.1086	10.1121	13.6366	12.5107	13.6556	13.1533	14.2429	14.4113	12.3085	12.1496	11.4631	11.9758	13.109	13.1896
VVMO6_RS00065	10.1616	9.94433	6.10406	6.00891	6.48078	6.19365	6.10361	6.05535	6.2094	6.15411	6.26272	6.24578	6.24471	6.12838	6.08293	6.31443	6.18566	6.01564	5.71119	5.69509	6.76064	6.59343	6.64879	6.90839	6.81978	6.8869	6.84076	6.89933	6.87553	7.0396	6.97823	7.24674	7.10303	7.22226	7.37813	7.38072	7.33234	11.0436	10.1028	11.0547	10.55	11.8309	11.9172	9.81869	9.44436	9.42254	9.50901	10.5555	10.6095
VVMO6_RS00070	8.99451	8.9817	6.81237	6.85117	8.01812	7.2809	7.28853	7.37662	7.69241	7.61258	7.706	7.34535	7.3709	7.25075	7.41817	7.80881	7.64373	7.4688	7.53352	7.62284	7.5215	7.58224	7.59454	7.92159	7.9169	7.98942	7.94246	8.03859	7.2555	7.25765	7.33786	7.55299	7.67886	7.6616	7.85752	7.84214	7.94488	8.86354	8.83924	9.12155	9.12468	8.07647	7.89732	7.99031	8.00816	7.16285	7.37898	8.66135	8.75727
VVMO6_RS00075	5.21265	5.49858	4.47586	3.99021	4.07341	4.61589	4.32383	4.09917	4.97577	5.02666	4.94488	3.91999	3.67676	4.07205	4.30799	4.42152	4.30215	4.14772	4.60636	4.09967	4.48933	4.51681	4.44927	4.87993	4.82566	4.6882	4.93908	4.91822	3.9977	4.19522	3.86327	4.44668	4.32145	4.54834	4.57813	4.50182	4.52088	5.87596	5.82886	4.70798	4.84387	4.97842	5.23327	5.36904	5.07208	5.25907	5.35274	4.65711	4.63093
VVMO6_RS00080	5.73253	5.67578	6.87225	6.86704	7.48744	7.00817	6.86694	7.02093	7.02389	7.05298	6.86638	6.68134	6.74964	6.72317	6.92963	6.73542	6.90218	7.05551	6.81177	7.07579	6.64314	6.60076	6.67814	6.87592	6.89806	6.87813	6.67924	6.68277	6.59792	6.73284	6.7351	6.57039	6.69854	6.67972	6.83654	6.87304	6.92028	7.3135	7.18416	7.61133	7.27082	6.65815	6.65547	6.10686	6.20436	5.95009	6.11619	6.36917	6.17454
VVMO6_RS00085	3.69497	3.90263	5.47908	5.14828	4.9751	5.23215	5.3624	5.55588	5.37572	5.17423	5.50908	4.90871	4.96531	4.70867	4.80055	4.86753	5.11077	4.99816	4.75243	5.13702	5.19363	5.1422	5.1375	5.67672	5.62692	5.60334	5.39544	5.14836	5.45992	5.40875	5.50082	5.68826	5.76143	5.87038	5.78468	5.70258	5.64353	4.82034	4.8018	4.50925	4.65199	4.85267	4.47644	4.37922	4.94681	4.59747	4.90367	3.57647	3.77553
VVMO6_RS00090	5.02683	5.17162	4.86858	4.33246	4.85878	4.79633	5.03552	4.55743	5.13663	5.05036	4.94488	4.48519	4.35589	4.43875	4.76025	4.7986	4.48083	4.54959	4.409	4.62888	5.84979	5.57704	5.5853	6.16787	6.07208	6.19762	5.54402	5.52119	6.03553	6.11778	6.26952	6.41792	6.50364	6.436	6.40149	6.3287	6.27234	3.7159	4.13832	4.52042	4.48922	4.19909	4.65614	4.37922	3.71405	4.77665	4.65639	4.59075	4.52759
VVMO6_RS00095	9.54297	9.54136	8.41377	8.24765	8.8538	8.85153	8.78021	8.6817	7.85351	8.14848	8.12152	8.22594	8.09359	8.11916	8.56779	8.4374	8.49269	8.43685	8.25107	7.88001	7.50117	7.4905	7.59292	7.52747	7.45135	7.44423	8.16375	7.87804	7.12199	7.18343	7.02367	7.09677	6.96814	6.98017	7.01945	7.13633	7.14943	8.04368	8.20417	8.67479	8.87669	9.88723	10.2484	8.3095	8.37123	9.24288	8.79858	10.292	10.247
VVMO6_RS00100	10.2598	10.3027	9.84601	9.75254	10.2077	10.2597	10.1861	10.1857	9.5967	9.76539	9.76597	9.88493	9.86065	9.78134	10.2262	10.231	10.1178	10.1666	10.0843	9.78201	9.39548	9.37274	9.56432	9.34022	9.34381	9.3791	10.0344	9.86077	8.86855	8.95713	8.78366	8.68858	8.6727	8.715	8.83537	9.03515	9.10238	8.22544	8.12053	8.69773	8.89956	10.981	11.2362	9.17926	9.13544	9.08601	8.51649	10.8866	10.8811
VVMO6_RS00105	9.37562	9.45018	9.11353	9.11517	8.92603	9.40553	9.41482	9.41292	8.65832	8.63853	8.72893	8.94242	8.83493	8.9276	9.24572	9.11717	9.03435	9.14942	9.10174	9.03024	8.46659	8.31266	8.40691	8.63873	8.53686	8.56236	8.74355	8.68475	8.05523	8.04943	7.95154	8.05602	8.11286	8.13918	8.07515	8.20813	8.21234	7.81042	7.58091	8.01632	7.97255	9.98375	10.2823	8.68671	8.69715	8.62715	8.23897	9.93789	9.95314
VVMO6_RS00110	6.51286	6.58712	4.49943	4.96389	4.35681	4.53689	4.94075	4.85823	4.02776	3.80351	4.23145	4.0253	3.788	4.26702	4.4915	4.56954	4.11992	3.96254	4.15948	4.09967	4.1144	4.00046	3.8864	4.02606	4.04545	3.96744	4.7406	4.42236	3.67183	3.68056	3.5172	3.80926	3.97501	3.35743	3.4686	3.68035	3.60444	5.33604	5.21208	5.72426	5.80013	7.87451	8.24216	6.63435	6.4082	6.62407	6.08465	6.6991	6.68593
VVMO6_RS00115	10.2745	10.3479	10.674	10.5654	10.3758	10.8647	10.8587	10.8472	9.73796	9.90319	10.0266	9.88318	9.78221	9.71674	10.0235	9.77668	9.85356	9.89025	9.81594	9.70038	9.53447	9.37569	9.37654	9.52285	9.39889	9.42044	9.91296	9.57496	9.37342	9.43953	9.28285	9.5566	9.34424	9.36297	9.35102	9.29102	9.22622	8.10468	8.02651	8.50452	8.61108	9.72445	10.4335	9.0903	9.22585	8.76091	8.49007	10.7791	10.7689
VVMO6_RS00120	3.17693	3.37459	5.30281	4.98343	5.23047	5.07325	5.23839	5.54858	5.22877	5.5601	5.55896	4.96274	4.98879	4.77429	5.03817	4.99623	5.0441	4.96567	5.00652	5.40295	4.73884	5.05948	4.76946	4.86941	4.9581	4.79848	5.2258	5.13378	4.21855	4.8528	4.66181	4.30116	4.68082	4.59565	4.88793	5.04481	5.28236	3.41447	3.63107	3.01447	3.26056	3.71201	3.7444	3.24642	1.92511	3.665	3.19285	2.8033	2.79582
VVMO6_RS00125	7.09255	7.23303	7.30553	7.29991	7.07671	7.46554	7.4944	7.49523	7.91026	7.89549	7.99586	7.2971	7.31628	7.40373	7.45965	7.34817	7.21666	7.33211	7.37788	7.65379	7.3661	7.33543	7.25328	7.58404	7.50759	7.4611	7.67438	7.58219	6.66833	6.89499	6.80884	7.06331	7.06214	7.04978	7.29751	7.24371	7.28448	7.05587	6.54019	6.54812	6.28345	6.87742	6.8746	5.96701	6.05047	6.06836	6.18581	5.8036	5.78669
VVMO6_RS00130	6.99195	7.15269	4.77515	4.55768	5.40651	5.30549	5.27769	5.4105	5.65349	5.5601	5.44154	5.29307	5.39242	5.47255	5.77443	5.5346	5.48214	5.73634	5.70403	5.96009	4.60049	4.71899	5.21966	5.23157	5.57095	5.71723	5.09175	5.49101	4.79281	5.12988	5.1478	5.42497	5.63393	5.69218	5.40294	5.47523	5.47721	6.3403	6.4491	6.59906	6.71037	6.07281	6.11909	5.12764	4.54728	5.1199	5.19286	7.65867	7.83347
VVMO6_RS00135	8.76112	8.76539	5.44308	5.48621	5.68793	5.73517	5.74546	5.7718	6.15408	5.92962	6.09025	6.07642	6.07959	6.2716	6.51703	6.76462	6.81821	6.40907	6.44572	6.72709	6.75379	6.66337	6.78143	7.43867	7.39283	7.45269	6.41376	6.59326	7.12503	7.27225	7.33509	7.63205	7.47332	7.69224	7.31421	7.3197	7.34467	7.76184	7.56773	7.51827	7.52307	6.48672	6.6806	6.91371	6.95532	6.27034	6.48404	7.04834	6.99483
VVMO6_RS00140	6.78804	6.87445	5.14743	5.13086	5.27653	5.35239	5.598	5.49644	5.752	5.73121	5.69458	5.03177	4.81581	4.91672	5.22743	5.4382	5.15357	5.13594	5.45366	5.62741	5.60514	5.49679	5.73984	5.82015	5.84553	5.91871	5.64918	5.63252	5.45027	5.66021	5.82429	5.88837	5.88119	5.98141	5.90528	5.95819	5.97086	7.07455	6.80595	6.61998	6.4491	6.08963	5.85039	6.06173	5.80789	5.86548	6.06169	6.1994	6.4064
VVMO6_RS00145	6.9047	6.77999	5.57091	5.61704	5.73817	5.90208	5.76634	5.83913	6.65689	6.47198	6.51354	5.86571	5.95401	5.83229	6.04988	6.36298	6.28525	6.55817	6.49221	6.75273	6.12415	6.14188	6.30294	6.34342	6.47414	6.52246	6.57161	6.61616	5.46473	5.70678	5.72055	5.63864	5.93502	5.85934	6.17118	6.21601	6.31308	8.70727	8.67642	8.54063	8.51068	7.09019	7.10868	7.36756	7.28359	5.09309	4.98403	6.80666	6.83724
VVMO6_RS00150	5.63582	5.36588	5.27578	4.75244	5.95198	5.28146	5.17735	5.15584	5.63565	5.37534	5.30204	4.98031	5.58957	5.16526	5.78451	5.48282	5.85707	5.84751	5.8986	5.86926	4.5696	4.91405	4.98263	5.32689	5.35266	5.35166	4.90451	4.56681	4.24113	4.78387	4.43219	5.17407	4.93847	4.95826	4.38621	4.30807	4.45565	5.04267	5.41826	4.35557	4.66221	6.33509	6.20244	4.83758	4.76083	5.9084	5.38269	5.95754	6.00157
VVMO6_RS00155	6.19985	6.0859	8.03683	8.09662	8.19943	8.6339	8.69749	8.80471	8.92297	9.07619	8.93139	7.90107	8.25478	8.19899	8.24536	8.13383	8.07516	8.29694	8.41472	8.89864	8.15091	8.18982	8.26849	8.29411	8.41857	8.43455	8.89619	8.90712	7.35071	7.50749	7.52615	7.61419	7.73341	7.74039	7.77776	7.94775	7.94704	6.83573	6.98056	7.18609	6.98746	7.58133	7.52881	6.91371	7.00854	5.95754	6.19849	6.43598	6.45526
VVMO6_RS00160	5.66225	5.74317	7.40869	7.13937	7.44773	7.43591	7.56162	7.47997	7.59883	7.53698	7.82392	5.86571	6.27367	5.99711	6.30928	6.58184	6.50362	6.78459	6.63844	6.89766	7.31462	7.22354	7.1828	7.54327	7.42239	7.31289	7.68388	7.32102	6.73546	6.77443	6.80884	7.17429	7.09742	6.92303	7.50351	7.32437	7.17545	6.23034	6.49789	6.36505	6.76357	5.93067	5.67805	6.28758	6.24039	6.47888	6.54491	5.11756	5.10639
VVMO6_RS00165	5.77251	6.04197	3.93453	4.10167	4.31328	3.5177	4.12268	4.33798	4.58758	4.51568	4.53045	3.17371	3.84056	3.25068	3.77256	3.58879	3.29919	3.67165	3.85759	4.21482	3.97987	3.65091	3.68192	4.10886	3.82393	4.00473	4.45685	4.20716	3.4572	3.91682	3.89371	3.90192	4.10594	3.96329	4.27975	4.06945	3.94412	6.064	6.25955	5.92254	6.0773	4.6857	5.32114	5.53233	5.39343	5.47174	5.39744	6.36014	6.37872
VVMO6_RS00170	7.13563	7.21138	6.55565	6.35475	5.98009	6.48951	6.62934	6.6468	6.68101	6.76491	6.68283	6.47375	6.28319	6.15326	6.09917	6.17182	6.0563	6.46825	6.24807	6.36933	6.24151	6.09072	6.16567	6.09977	6.32478	6.16505	6.60582	6.44173	5.75091	5.84854	5.81637	5.84526	5.93502	5.87038	5.95403	6.18555	6.13893	7.15701	7.3528	7.42029	7.41384	6.69525	6.89622	6.83543	6.6684	5.80481	6.10276	8.00979	8.02309
VVMO6_RS00175	7.22145	7.23303	5.69854	5.75982	4.91811	6.0157	5.92947	5.98682	6.13833	6.11529	6.35879	5.96612	5.88061	5.66936	5.92784	6.16636	5.96914	6.03142	5.94188	5.99273	6.14001	6.08812	6.31676	6.51517	6.46034	6.49815	6.412	6.54817	5.86432	5.89705	5.90123	6.26059	6.20918	6.2136	6.24051	6.33488	6.30132	6.67362	6.63968	7.05395	7.05304	6.26277	6.59506	7.12589	7.22184	5.80068	5.74746	7.6986	7.76429
VVMO6_RS00180	7.25656	7.19543	7.06223	6.85117	6.85935	7.06207	7.08479	7.04187	6.77364	6.92417	6.88801	6.60412	6.25443	6.54035	6.46156	6.49083	6.36481	6.18043	6.21316	6.10647	6.77087	6.65986	6.6441	7.23254	7.05521	7.07724	6.40141	6.31825	7.28839	7.16895	7.21866	7.84467	7.51094	7.64563	7.2912	7.21719	7.15971	6.78801	6.91965	7.56488	7.60751	7.14754	7.10868	6.862	6.79495	6.67242	6.6957	7.11317	7.1635
VVMO6_RS00185	7.72306	7.77341	7.50204	7.39049	7.08967	7.54844	7.67636	7.84415	7.81538	7.66344	7.93104	6.95008	6.7836	6.8854	7.022	7.24055	7.20907	7.04777	6.97246	7.24791	7.47952	7.35073	7.30471	7.67593	7.75053	7.5154	7.56083	7.1968	7.22185	7.28956	7.27564	7.63374	7.72325	7.53122	7.51619	7.54769	7.39299	7.31799	7.40625	7.01103	7.1525	7.71923	7.52419	7.08888	6.99805	7.94284	7.71545	7.54458	7.53664
VVMO6_RS00190	4.99078	4.82793	4.81325	4.23803	3.58049	4.98672	5.06951	4.92737	5.29846	5.00255	5.01089	5.12948	4.649	4.56773	5.00407	4.90736	4.97419	5.16485	5.11854	5.38667	4.56177	4.88432	4.90633	4.93139	5.19868	5.11214	5.02894	5.17708	4.33856	4.61099	4.69099	4.81759	4.99749	4.98896	4.88793	5.0066	4.99993	4.89432	5.05618	4.85642	4.9727	4.09186	3.97861	4.05008	4.36342	3.78712	3.90021	4.78671	4.87831
VVMO6_RS00195	4.38403	4.36879	5.65724	5.32711	4.79691	5.81268	5.89828	5.98682	5.83252	5.95496	5.38735	5.08145	5.90549	5.44595	5.79452	5.08574	5.05542	5.3271	5.32879	6.02465	4.22758	4.6849	4.25786	4.51863	4.69038	4.84549	4.62402	4.90684	3.53235	3.88679	3.73462	3.77292	3.89449	3.78817	4.30502	4.20385	4.09972	5.11665	4.90443	5.37632	5.15028	6.56899	6.17912	5.34413	4.36342	6.04407	5.55042	4.12055	4.29563
VVMO6_RS00200	6.02758	5.99666	8.32259	8.26969	8.55057	8.79429	8.76127	8.75644	9.18497	9.23138	9.21385	8.27837	8.3394	8.32478	8.57797	8.82738	8.68912	8.90682	8.85885	9.14722	8.58381	8.57986	8.53489	8.74071	8.72875	8.74595	8.95046	9.03846	7.88737	7.87941	7.95275	8.01057	8.27023	8.10864	8.37179	8.35754	8.26348	6.50283	6.49283	6.60432	6.7754	8.08208	7.83898	6.10686	6.25808	7.16285	7.06246	6.28392	6.09171
VVMO6_RS00205	5.70419	5.81542	6.97247	6.9136	6.61233	7.59793	7.50478	7.35168	7.64861	7.80779	7.82188	6.47994	6.46159	6.61389	6.80146	6.84373	6.83474	6.95151	7.11163	7.00822	7.19825	7.21161	7.19568	7.58404	7.49486	7.29042	7.76113	7.61842	6.74734	6.80017	6.76423	7.05703	7.09066	7.07861	7.12375	7.06189	6.88581	6.09571	6.23855	5.95172	6.19113	7.45937	7.09004	6.10686	6.186	7.30835	7.23453	5.57306	5.62822
VVMO6_RS00210	10.224	10.2224	6.62692	6.61485	6.75745	7.2809	7.22712	7.35796	7.58379	7.61656	7.50943	7.01545	7.24981	7.23141	7.55107	7.7894	7.73462	7.67378	7.58513	7.57334	7.55146	7.65623	7.83028	8.14131	8.11189	8.30134	7.93758	7.978	7.38659	7.59598	7.63528	7.43875	7.43202	7.43323	7.836	7.79919	7.79113	7.99967	7.86557	6.79577	6.70296	7.83681	8.25616	5.934	6.11012	7.1319	7.22836	9.08603	9.06984
VVMO6_RS00215	8.75959	8.975	5.11728	4.86204	5.27653	5.77874	5.78009	5.81501	6.40112	6.71015	6.4515	6.16358	6.18498	6.02434	6.88816	7.27521	7.19377	6.84836	6.88962	7.03458	6.90067	7.202	7.46932	7.93678	8.21271	8.46705	7.45475	7.64179	6.83529	7.37226	7.56135	7.17545	7.24983	7.56812	7.40467	7.40663	7.59305	8.06118	7.79949	5.77178	5.79549	6.73143	6.77698	5.59702	5.90089	6.54467	6.46666	7.63117	7.71187
VVMO6_RS00220	5.73565	5.70424	6.64815	6.67014	6.7975	6.81661	6.72486	6.75853	6.77568	6.8518	6.64407	6.69737	6.83632	6.73969	6.80642	7.00234	6.73259	6.45075	6.64594	6.5629	6.76747	6.67904	6.80403	7.33355	7.28478	7.3541	6.74072	6.77019	6.96131	6.97447	7.12232	7.25774	7.18783	7.22119	7.14606	7.05067	7.10468	5.30925	5.60334	5.68509	5.55329	5.92443	5.66131	5.48753	5.48639	5.78819	5.80942	5.658	5.69427
VVMO6_RS00225	7.07421	6.99802	8.19672	8.24967	8.68687	8.39441	8.3114	8.32608	8.24705	8.3672	8.15515	8.01839	8.01573	8.03688	8.0955	7.8053	7.86106	7.82407	7.81534	8.00527	8.00338	7.95115	7.94341	8.31218	8.17191	8.2085	7.99504	7.98139	7.86937	7.9723	7.92906	7.93378	8.0422	7.9493	8.16359	8.12585	8.12874	7.35776	7.57852	7.68018	7.53564	7.10129	7.24972	6.56057	6.5585	6.59809	6.77407	6.80666	6.74539
VVMO6_RS00230	6.89499	6.86187	7.16894	7.20325	7.02368	7.49458	7.63723	7.57461	7.90282	7.86573	7.87404	7.07798	7.10693	7.01321	7.23915	7.23404	7.25647	7.3353	7.2873	7.57334	7.18685	7.09964	7.10529	7.36945	7.37006	7.36669	7.52471	7.50784	6.72949	6.76896	6.73089	7.01875	7.11196	7.09045	7.10827	7.1014	7.06348	7.5067	7.51755	6.90422	6.87547	6.89666	6.83783	6.74316	6.96612	7.24278	7.36967	6.63768	6.75888
VVMO6_RS00235	3.51815	2.98677	2.43215	2.13876	1.78081	2.19955	2.21689	2.58109	2.74894	2.61614	3.00891	2.75085	1.60888	2.21743	1.88238	2.22568	1.84843	1.94367	1.62121	2.39877	2.84164	2.02673	2.05261	2.45713	2.307	2.46088	2.99137	3.12517	1.8056	1.66801	1.29186	1.87713	2.42623	1.73991	2.03199	1.84333	2.22968	4.34518	4.59071	3.72401	3.93602	3.65288	3.67938	3.92126	3.36814	4.24237	4.03835	3.40452	3.00944
VVMO6_RS00240	5.4049	5.18784	5.05504	4.88299	4.69883	5.40894	5.33471	5.71426	5.562	5.27828	5.59766	4.96274	5.44429	5.09851	5.05493	5.2024	5.48214	5.40187	5.46218	5.73422	5.26287	5.24871	5.30534	5.65546	5.62966	5.74229	5.399	5.77084	5.25333	5.44698	5.57472	5.77044	5.7153	5.64476	5.76356	5.75422	5.71115	5.59459	5.58918	5.12875	5.42105	5.40306	5.53837	4.64704	4.71033	3.85252	3.83671	5.60397	5.5056
VVMO6_RS00245	0	0	4.42755	3.6908	3.65213	2.19955	2.80625	2.69122	0.826417	1.23284	0.84887	3.11129	1.34347	2.08576	2.15526	0.184212	2.57096	2.29701	1.35459	4.57242	0	0	0	0	0	0	0	0	0.197625	0	0	0	0	0	0	0	0	0	0	0	0	0	0	0	0	0	0	0	0
VVMO6_RS00260	0	0	6.38272	6.03722	6.08736	4.11548	4.65759	4.86998	2.53464	4.1271	2.61517	5.46515	4.46035	4.03683	3.88927	0.965969	4.69879	4.0581	3.4064	6.42619	0.598392	0	0.148701	0.146569	0.248565	0.26879	0.27206	0.162014	1.9768	0.142352	0.271329	2.16578	0.14627	0	0.543725	0	0.547239	0	0	0	0	0	0	0	0	0	0	0	0
VVMO6_RS00265	0.29845	1.15212	3.05802	2.96489	5.00277	3.5177	2.75146	3.18098	2.45549	2.7952	2.49731	2.15014	2.02688	2.33807	2.38464	2.62655	1.62333	2.39787	2.12896	2.84255	0	0	0.52033	0	0.460532	0.495279	0	0.307657	0	0.142352	0	0	0	0	0	0	0	14.5941	14.3444	7.88852	7.65948	9.22799	9.12391	13.0822	12.4336	15.635	16.6756	0.388827	0.138487
VVMO6_RS00285	3.84094	3.94141	3.93453	4.39215	3.25197	3.84733	4.22676	4.23264	4.65112	4.37255	4.7525	3.34623	3.11904	3.36868	4.03151	3.85633	3.44415	3.71138	3.8832	3.83748	3.30261	2.78736	3.10433	3.37993	3.61841	3.30869	3.85694	3.53325	3.51392	3.23265	3.40895	3.82117	3.85247	3.50633	3.32772	3.83662	3.69971	3.7159	3.30139	3.01447	3.26056	3.5268	3.80661	1.93735	2.91224	3.36228	3.22627	3.83806	3.87794
VVMO6_RS00290	11.6028	11.5275	9.34818	9.56024	9.71366	9.94435	9.99078	9.85171	11.2602	11.1418	11.0997	9.88726	10.023	9.9363	10.5921	10.7132	10.6251	11.0773	11.1032	11.036	9.64951	9.7496	9.58771	10.1111	10.0333	10.0017	11.1969	11.2871	9.14483	9.26353	9.26864	9.12684	9.42372	9.26341	9.76317	9.8423	9.88103	9.13676	8.85854	8.94834	8.87888	12.6143	13.1454	7.57449	7.7135	8.72862	9.30515	11.5143	11.5296
VVMO6_RS00295	5.35312	5.24708	1.83386	2.61017	3.15666	2.91329	2.90995	2.52271	3.42536	3.5276	3.53286	3.17371	3.11904	2.4494	3.29691	4.08193	3.57586	3.40708	3.95738	3.02193	3.63658	3.67889	3.7764	4.77114	4.83044	4.79317	3.92751	3.92057	3.33659	3.58406	3.55579	4.22249	4.24232	4.38097	4.00945	3.94566	4.01992	6.49096	6.6803	5.54443	5.37827	5.18037	5.11533	4.87284	4.48856	5.17846	4.6807	4.91058	4.69967
VVMO6_RS00300	10.5919	10.5164	7.51366	7.72528	7.66678	8.15087	8.14071	8.11382	8.03033	8.3601	8.47461	7.88484	7.80044	7.80796	7.86078	8.24875	8.00678	8.58458	8.46856	8.29424	8.76007	8.58726	8.85511	8.8906	8.88236	8.81646	9.16489	8.96075	8.37655	8.38276	8.29589	8.95232	8.81348	8.81655	8.35978	8.77479	8.74849	9.85853	9.3182	9.87336	9.82853	9.92717	10.1685	9.87304	10.0966	9.56897	9.59388	9.90878	10.0333
VVMO6_RS00305	9.20381	9.09864	6.55565	6.94881	6.77361	7.37759	7.24953	7.28079	7.24739	7.53067	7.4877	7.14961	7.1903	7.13479	7.49692	7.71467	7.44486	7.87526	7.92879	7.82669	8.18953	8.01907	8.247	8.70825	8.74212	8.77221	8.24248	8.17239	8.08829	7.93793	7.89121	8.9411	8.82133	8.75834	7.95521	8.29946	8.36708	8.64345	8.20957	8.83155	8.46249	8.47139	8.33215	8.67427	8.8796	8.73025	8.63711	8.67852	8.79376
VVMO6_RS00310	7.02542	7.12136	6.28442	6.10121	6.49058	6.60051	6.46881	6.6604	6.35006	6.75773	6.93599	5.52623	4.86738	5.29016	5.56814	5.95457	5.49883	6.2154	6.16701	6.31873	6.9967	6.69625	6.90289	7.10499	7.18391	6.98112	7.27891	6.9362	6.44587	6.16858	6.07513	7.04056	7.0354	6.88817	6.25355	6.6029	6.49821	6.59446	6.65107	7.12519	7.03938	7.53909	7.27194	7.32999	7.37558	7.51563	7.24679	6.84856	6.92478
VVMO6_RS00315	8.08969	8.15948	6.98505	6.78034	7.16508	7.55598	7.50478	7.55835	7.65526	7.61059	7.72688	7.09017	7.17503	7.13062	7.17545	7.22619	7.1809	7.16688	7.18808	7.38127	7.00394	6.912	7.03058	7.25392	7.14994	7.27428	7.06973	7.11258	6.69719	6.83072	6.90663	6.85601	6.9755	7.04613	6.71922	6.80899	6.84007	7.78795	7.97211	7.76481	7.8988	6.68791	7.11484	6.83543	6.94444	6.38806	6.47016	7.93274	8.01299
VVMO6_RS00320	8.4025	8.21543	6.80293	6.51099	7.12157	6.90577	6.95443	6.70375	7.24003	7.38444	7.46302	6.79987	6.43619	6.48263	6.8646	7.21035	6.99336	7.0243	6.9301	6.99753	7.33544	7.15547	7.12898	7.73795	7.7964	7.80948	7.47593	7.33702	7.18448	7.19675	7.36618	8.12612	7.70049	7.94278	7.42307	7.40736	7.45726	10.3645	10.5774	9.39967	9.41317	7.84179	7.90445	7.9496	7.72626	6.82888	6.95192	7.12707	7.11294
VVMO6_RS00325	0.156929	0	0	0	0	0	0	0	0	0	0	0	0	0	0	0	0	0	0	0	0	0	0	0	0	0	0	0	0	0	0	0	0	0	0	0	0	1.31414	1.82009	4.98294	5.56424	4.02347	3.7444	4.32931	4.29653	4.38182	3.81491	0	0
VVMO6_RS00350	9.26087	9.34247	10.5602	10.4965	10.7617	11.0555	10.9767	11.009	11.5287	11.4673	11.5808	10.4151	10.4107	10.3269	10.6099	10.8463	10.6883	10.8399	10.8068	11.0403	11.0668	10.9829	10.9985	11.3152	11.2602	11.1967	11.5115	11.3477	9.86178	9.97885	9.87095	10.3527	10.4173	10.3663	10.3565	10.4329	10.4073	9.34511	9.0788	9.58099	9.77093	7.94861	8.3993	7.40417	7.49225	9.0226	8.74049	8.36236	8.33673
VVMO6_RS00355	11.1622	11.1193	10.7031	10.7834	11.3286	11.116	11.0206	10.9588	11.5488	11.7369	11.767	11.3953	11.3894	11.3261	11.1997	11.3783	11.2914	11.476	11.4728	11.363	11.1631	11.1911	11.3137	10.6982	10.8018	10.8628	12.1019	12.0392	9.54456	9.67022	9.57648	9.38338	9.44971	9.47813	9.79139	10.1478	10.2744	11.0467	10.7486	11.7011	11.9459	10.4822	10.8771	8.42982	8.01857	11.7379	11.7073	10.7098	10.6304
VVMO6_RS00360	7.53475	7.65591	7.22655	7.43729	7.38603	7.48935	7.40626	7.53639	8.0071	8.16622	8.43975	7.68773	7.75324	7.75205	7.37878	7.56498	7.57454	7.83984	7.88511	7.65718	7.62655	7.5636	7.70075	7.13603	7.1528	7.14143	8.50768	8.19129	6.12322	6.09825	5.97665	5.61488	5.79232	5.72901	6.10796	6.38935	6.35434	7.79441	7.58685	7.85029	7.91706	6.00349	6.50411	5.86562	5.45606	8.31978	7.8675	6.7525	6.86369
VVMO6_RS00365	7.62737	7.68405	6.88573	6.9085	7.44773	7.1343	7.29094	7.22924	7.51837	7.70697	7.79923	7.33173	7.19536	7.13894	6.92052	7.0191	7.04258	7.30964	7.29686	7.02409	7.09355	7.00058	7.07075	6.79209	6.70487	6.76994	7.95216	7.69323	5.73906	5.8666	5.53019	5.51573	5.64012	5.48164	5.82892	6.00351	6.05534	7.64169	7.56894	7.57429	7.82107	5.53991	6.30299	5.75657	5.48639	8.42967	8.16118	6.8212	6.63857
VVMO6_RS00370	6.78654	6.84535	7.86835	7.80978	7.59133	7.85973	7.82305	7.92949	8.11325	7.97506	7.98586	8.14062	8.35077	8.12546	7.93958	8.06065	8.00386	8.0128	7.9667	8.0499	7.83821	7.74245	7.82545	7.84045	7.79212	7.80751	7.62291	7.56871	8.46012	8.42603	8.36497	8.56739	8.35448	8.37439	8.04921	7.98163	7.98746	6.78801	6.85803	7.31678	7.29566	7.73357	7.68602	6.23435	6.05047	7.02957	6.85376	7.64238	7.66823
VVMO6_RS00375	5.43204	5.33345	5.47908	5.51334	4.82818	5.54639	5.92947	5.65434	6.32245	6.21307	6.4409	5.42722	5.39242	5.49867	5.40782	5.7974	5.74958	6.13001	6.03619	6.58447	5.5587	5.48891	5.46279	5.41992	5.70959	5.92844	6.2165	6.19962	5.24218	5.33654	5.28428	5.5194	5.58346	5.59906	5.48632	5.74729	5.69068	5.40515	4.84214	4.78411	4.61034	4.95413	4.98687	4.68721	4.42735	5.3468	5.22629	5.94794	5.79457
VVMO6_RS00380	2.93826	3.02338	4.0978	3.37303	4.12468	3.91138	3.81063	3.90713	4.2551	4.17102	4.04799	3.39944	3.49195	3.42425	3.73147	3.77255	3.57586	3.89513	3.80499	4.62888	3.93209	4.04413	4.01791	4.25338	4.43221	4.53095	4.2832	4.55956	3.87315	3.8142	3.97189	4.07109	4.38177	4.62852	4.43282	4.58196	4.49159	1.79808	1.88332	2.39188	2.4517	3.0188	2.90619	1.93735	2.2419	2.79125	2.80755	3.14345	2.87721
VVMO6_RS00385	6.06025	6.21021	5.19149	4.90364	5.72162	5.45265	5.31596	5.35302	5.44394	5.69407	5.65842	4.79418	4.163	4.49173	4.76025	5.19169	4.76929	4.86356	4.75243	5.11742	5.59367	5.56959	5.62075	5.98511	5.94575	5.90151	5.89288	5.71318	5.30782	5.55276	5.53985	5.76428	5.75289	5.74409	5.88865	5.82839	5.80222	5.55712	5.55075	5.54989	5.19322	5.81405	5.71096	5.21268	5.14993	5.53287	5.65843	5.90638	5.93423
VVMO6_RS00390	4.69046	5.05268	2.10357	1.18678	2.01622	2.19955	1.62531	2.11191	2.1383	1.66013	2.22805	1.54121	1.83297	2.55275	2.67212	2.04702	2.13139	2.29701	2.12896	1.75454	1.98392	2.59519	1.61487	2.27788	2.71077	2.46088	2.50321	2.40013	1.38675	1.92599	2.33197	2.23866	2.14226	2.58846	2.29005	2.26191	2.46483	4.63137	4.30922	4.18353	4.3187	5.36672	5.21044	4.37922	4.6037	4.38182	4.51479	4.75401	4.85339
VVMO6_RS00395	5.58837	5.8515	4.49943	4.02833	4.39907	4.53689	4.0105	4.25074	4.71198	4.69183	4.79475	3.99105	4.2818	3.88667	4.06498	4.19353	4.00775	3.40708	4.409	4.57242	4.44746	4.42067	4.64977	4.60991	4.89112	5.01498	5.06069	4.94073	4.03694	4.5548	4.53234	4.89853	4.785	4.83975	5.10494	4.9229	5.02467	5.02081	5.18096	5.38856	5.22805	5.31043	5.42395	4.64704	4.29653	4.45734	4.59374	5.64617	5.61937
VVMO6_RS00400	6.63131	6.62036	5.59298	5.69019	5.73817	5.74399	5.91707	5.71426	5.82072	5.87756	5.99561	5.26467	5.18448	5.18148	4.96913	5.25994	5.25532	5.38967	5.22248	5.70825	5.3788	5.35225	5.35975	5.61196	5.69133	5.66578	5.78841	5.69343	5.08882	5.33283	5.05656	5.37331	5.50766	5.42289	5.66288	5.53819	5.56979	5.95874	6.05164	6.09684	5.91147	5.30083	5.29967	4.97374	4.71033	5.67071	6.01942	6.5178	6.60612
VVMO6_RS00405	2.91647	2.91063	5.44308	5.18248	4.73227	4.82986	5.15642	4.7856	4.55947	4.66136	4.51031	4.15473	4.55776	4.38375	4.27976	3.7435	4.05367	4.20451	4.11695	4.21482	4.20765	4.48547	4.10241	3.62469	3.83347	3.66373	4.17133	3.72698	4.07514	4.34261	3.97189	3.63124	3.84178	4.00394	4.04988	4.05454	3.95274	3.38055	3.02122	2.1828	2.4517	4.65589	4.47644	2.57351	2.2419	5.10656	4.91396	3.03873	3.16338
VVMO6_RS00410	3.984	3.98846	6.3442	6.14524	6.8893	5.92553	6.00752	6.00292	5.74786	5.73121	5.62602	5.42722	5.73549	5.49867	5.60274	5.68731	5.55578	5.51845	5.55271	5.5564	6.54728	6.46875	6.42097	6.24312	6.24477	6.04713	6.01365	6.06524	6.5007	6.76483	6.55475	6.123	6.26229	6.20491	6.33761	6.35935	6.35271	3.60277	3.82067	3.47118	3.71809	5.45591	4.78535	3.13464	3.23158	5.52286	5.33752	4.23557	4.13118
VVMO6_RS00415	6.63465	6.55934	5.24823	5.07732	5.75454	5.59595	5.5017	5.26672	5.12389	5.3469	5.44154	5.14515	4.84183	4.79552	4.80055	5.06241	5.05542	4.94914	4.94707	4.85875	5.3427	5.09106	5.42683	5.55403	5.54504	5.60029	5.57261	5.54342	5.41595	5.47752	5.32581	5.54835	5.48033	5.58908	5.71724	5.6809	5.56698	6.13184	6.11228	6.25567	6.42528	5.77991	6.01754	4.94088	5.18733	5.3354	5.34515	6.10314	6.09384
VVMO6_RS00420	4.11415	3.99769	4.0978	3.11414	4.59358	4.27004	4.30493	3.78825	3.91395	4.25504	4.44813	3.72536	3.61775	4.07205	4.16097	4.41232	4.18325	4.0886	3.85759	4.38841	4.1144	4.17759	4.47062	4.41397	4.38754	4.22612	4.65406	4.49259	3.94367	4.32778	4.05506	3.7606	4.01364	3.88927	4.3783	4.2763	4.18268	3.57304	4.05839	3.88823	4.14001	4.57856	4.62195	4.11042	3.49289	3.36228	3.32213	4.17921	4.02804
VVMO6_RS00425	1.56242	1.44982	2.52692	1.99217	1.49934	3.1964	3.05273	3.06303	3.44598	3.34794	2.97991	2.26926	2.02688	2.64918	3.35219	3.33987	2.63277	2.88857	2.95383	3.78875	2.73429	2.83787	2.8457	3.56076	3.46719	3.64023	3.39868	3.06498	2.54713	2.5796	2.80749	2.76804	2.92897	3.10057	3.27752	3.21455	3.11393	2.15982	1.61187	2.06567	1.28131	2.38138	2.51718	2.39095	1.92511	2.01478	1.83666	2.46906	2.38723
VVMO6_RS00430	3.69497	3.75805	4.54543	4.47729	5.38564	4.72684	4.56531	4.62837	4.96152	5.01465	5.07401	4.24471	4.2818	4.00073	4.30799	4.8472	4.6398	5.01413	4.76626	4.97221	4.9455	5.18185	5.50824	5.55731	5.58515	5.68601	5.32996	5.40054	5.13174	5.40875	5.37339	5.37735	5.36927	5.51366	5.42999	5.61386	5.53576	4.05386	4.27427	4.35557	4.73183	4.82615	4.65614	4.05008	4.6037	3.36228	3.25894	3.96731	3.81737
VVMO6_RS00435	5.26533	5.2663	6.70499	6.35475	7.08321	6.80822	6.78065	6.62961	7.14549	7.41444	7.29215	6.70267	6.33907	6.32367	6.73543	7.03566	6.74313	7.02035	6.91776	7.28352	7.15858	7.21997	7.40977	7.81464	7.87477	7.98008	7.51164	7.56871	7.01961	7.39377	7.32395	7.44165	7.28381	7.47269	7.49347	7.51336	7.51297	4.90629	5.19349	5.29409	5.4626	5.86705	5.80539	4.32931	4.54728	4.94353	5.03207	5.14305	5.12317
VVMO6_RS00445	2.80227	2.55817	3.29189	3.59245	3.42556	2.97453	2.85903	2.58109	3.56387	3.05164	3.29454	2.97772	2.35058	3.12216	3.11713	3.06257	2.57096	2.88857	3.33399	2.74374	3.4456	3.59327	3.33913	2.82685	3.19835	3.3382	3.39868	3.93185	3.87315	3.89687	4.14217	3.5187	3.9048	3.84521	3.95726	3.86253	4.28863	2.3818	2.262	2.6167	2.96261	2.76324	2.90619	2.88118	3.36814	2.12476	1.65223	3.19309	3.17951
VVMO6_RS00450	2.93826	2.96811	3.71058	4.10167	3.0546	3.24692	3.57854	3.51633	3.69024	3.5276	3.5527	3.34623	3.55622	3.57917	3.96214	2.74851	3.26056	3.63079	3.17724	3.51682	2.94155	3.0019	3.24314	2.80494	2.41267	3.04794	2.87375	3.12517	3.55054	3.65704	3.90372	3.79725	3.94534	3.38846	3.4686	3.83662	3.28754	3.7693	3.788	2.77432	2.54306	2.22775	1.47079	3.35015	3.36814	3.19585	2.6191	2.96444	3.21125
VVMO6_RS00455	9.94614	9.94089	7.82238	7.52655	8.10046	8.14589	8.14868	8.03116	8.76475	8.77996	8.86602	8.77385	8.65219	8.6326	9.00829	9.21465	8.93358	9.07998	8.98983	8.93408	8.30775	8.34139	8.44111	9.78346	9.62785	9.61817	9.59822	9.44397	8.38037	8.57784	8.43392	8.39777	8.45529	8.5575	8.60844	8.66132	8.68394	8.01495	7.96116	8.49464	8.67307	9.46453	9.30184	7.93299	8.05444	7.58822	7.88068	9.10344	8.9909
VVMO6_RS00460	7.08158	7.00261	6.46281	6.47003	5.72162	6.76987	6.82444	6.6468	6.56797	6.62192	6.91699	5.65214	5.868	5.86278	5.78451	6.10488	6.09524	5.87401	5.86687	5.91539	6.16864	5.80678	5.92396	6.32429	6.2376	6.1254	6.35095	5.87676	5.42584	5.62123	5.26888	5.75188	5.46299	5.52418	5.7666	5.7496	5.65942	6.1113	6.23249	6.47536	6.39801	7.25583	7.08377	6.15062	6.11012	6.29113	6.32729	6.90303	6.89822
VVMO6_RS00465	8.21214	8.11829	9.41087	9.15232	9.45159	9.81481	9.81075	9.72393	10.1326	10.0939	10.1974	9.2796	9.25484	9.25613	9.45665	9.67387	9.49068	9.73324	9.59069	9.70038	9.94883	9.90592	9.95835	10.3433	10.3322	10.2636	10.6717	10.436	9.48285	9.5669	9.47274	9.67683	9.70361	9.68387	9.85427	9.9724	9.99132	7.60544	7.54225	8.01534	8.06985	8.20553	8.10344	7.66277	7.77007	8.23877	8.60253	8.21695	8.13124
VVMO6_RS00470	5.226	5.28527	5.39364	4.84077	5.05656	5.56641	5.56661	5.45801	5.74786	5.87756	5.90593	5.37505	5.12216	5.08132	6.09917	6.16087	5.96313	6.03925	5.77413	6.39397	6.03365	5.95715	6.10325	6.90967	6.84005	6.92143	6.16735	6.12542	5.82002	6.01741	6.06847	6.65436	6.50534	6.61231	6.43049	6.31	6.32641	4.94161	5.19349	4.39251	4.45434	5.83416	5.46311	4.37922	3.6077	5.38598	5.25895	4.64527	4.5953
VVMO6_RS00475	6.61449	6.65869	6.26393	6.47003	6.2578	6.59077	6.48988	6.39344	6.48322	6.61796	6.86241	5.80785	5.55853	5.79061	5.81434	5.86974	5.96313	5.98354	5.9111	6.2663	6.33404	6.09851	5.97216	6.57788	6.31459	6.30054	6.6012	6.39564	6.15031	6.14128	6.12731	6.31004	6.24006	6.26885	6.50145	6.43323	6.50555	6.46692	6.56451	6.40176	6.55989	6.9406	7.15724	6.23435	6.5585	7.44979	7.41747	6.719	6.63711
VVMO6_RS00480	6.09462	6.16791	4.75571	4.63383	5.80256	5.04498	5.33471	4.9497	5.47438	5.94867	5.58327	4.96274	4.649	4.9737	4.9151	5.12569	4.9622	5.15047	5.16102	5.98194	5.08312	5.40764	5.38621	5.29188	5.58515	5.70028	5.97609	6.10564	4.76192	5.39103	5.21364	5.07804	5.31229	5.26462	5.55816	5.66136	5.80222	4.75566	4.85796	5.62426	5.79084	5.23179	5.32114	3.7035	4.54728	4.46782	4.5548	5.71008	5.66306
VVMO6_RS00485	8.64293	8.53758	9.31702	9.1229	8.51018	9.93137	10.1096	10.0462	9.84203	9.65278	9.8876	7.0197	7.22531	7.14309	9.22366	9.18221	9.15445	9.04736	8.95705	8.3159	9.61588	9.54937	9.0911	10.1869	10.124	9.82906	10.2263	9.85003	9.61215	9.65397	9.35801	10.0812	10.1462	9.8904	10.5995	10.4533	10.3	6.25862	6.09569	7.20525	6.83536	9.65692	9.51481	8.026	7.85968	9.63726	9.1554	5.01548	5.00593
VVMO6_RS00490	6.77296	6.88941	5.22014	4.81919	4.55672	5.82935	5.54261	5.7718	5.80484	5.89075	5.72548	4.24471	4.81581	4.85739	4.93334	4.81963	4.69879	4.75367	5.04105	5.24934	5.13152	5.24404	4.85313	5.84452	5.78286	5.55388	5.90041	5.46018	5.59313	5.60595	5.35163	6.25621	6.00381	5.71378	6.3639	6.08645	6.05934	6.44247	6.70894	6.26898	6.40716	6.47396	6.28124	6.69472	6.85429	6.12901	6.27235	6.76075	6.61207
VVMO6_RS00495	5.49955	5.0659	5.20588	4.84077	4.88875	5.39781	5.30648	5.2307	5.75614	5.71647	5.64924	4.92695	4.70677	4.75275	5.10406	5.45621	5.25532	5.42595	5.47906	5.57089	5.70092	5.85049	5.81132	5.93555	5.98482	5.96674	6.02058	6.0729	5.17928	5.33654	5.28428	5.43663	5.50427	5.47804	5.56863	5.52744	5.52713	8.21224	7.93901	7.2156	7.07234	8.52597	8.36353	8.32867	8.25713	7.44582	7.6415	6.99336	6.89578
VVMO6_RS00500	7.36412	7.20741	8.53843	8.49568	8.58759	8.28081	8.21092	8.41001	8.1396	8.12215	8.04919	7.46561	7.49086	7.3968	7.72342	7.22619	7.54471	7.37913	7.39578	7.88291	7.84468	7.74328	7.53244	8.13254	7.95457	7.91302	7.45901	7.30701	7.89718	7.70253	7.54785	8.02674	7.91722	7.76203	7.75502	7.74568	7.64318	9.12529	9.26095	8.26404	8.1619	8.33109	8.37127	8.0142	7.91089	9.46531	9.01005	7.44309	7.33625
VVMO6_RS00505	5.53216	5.54023	7.61421	7.73684	8.29765	7.65984	7.63912	7.7246	7.74224	7.49007	7.49413	7.3283	7.44915	7.45799	7.79248	7.39795	7.62484	7.44837	7.71911	7.85951	7.73234	7.64298	7.52905	8.16945	8.08716	8.01819	7.28276	7.14807	7.54808	7.71113	7.55976	7.87428	7.93934	7.78189	7.56322	7.45567	7.46029	6.65246	6.54264	6.60432	6.6704	7.2829	7.13922	6.15062	6.37616	7.8458	7.80251	5.56679	5.59853
VVMO6_RS00510	5.73565	5.74043	2.99311	2.13876	3.0546	2.71223	3.30182	2.93456	3.60112	3.38571	3.42939	3.34623	2.6148	2.82464	3.35219	3.39695	3.57586	3.45468	2.74629	3.73831	3.52827	3.18864	3.58083	4.3244	4.25885	4.20224	3.68137	3.88619	3.35741	3.45358	3.50411	3.59006	3.62184	3.67944	3.70215	3.80135	4.09193	5.58717	5.94084	5.53895	5.65408	4.62545	4.81592	3.9871	3.81309	3.71861	3.62748	5.30983	5.33964
VVMO6_RS00515	7.45668	7.59032	5.13243	5.14828	5.02991	4.82986	5.04694	4.66931	5.25237	5.11924	5.44685	5.2357	5.01189	4.89721	4.53992	4.93973	4.8365	5.3271	5.31003	4.92789	5.01021	4.92577	4.75213	4.87468	4.97113	4.61775	5.18523	4.8001	4.85268	4.84761	4.83914	4.87587	4.81812	5.01902	4.74133	4.94327	4.94913	8.03961	7.93342	8.38509	8.26865	7.43982	7.61391	7.39207	7.41553	6.50962	6.71349	7.68203	7.6488
VVMO6_RS00520	7.78826	7.74287	5.78736	5.79341	5.63586	5.89418	5.82721	5.7337	5.62212	5.45744	5.62602	5.92134	5.90549	6.00624	5.73338	5.97658	5.90169	5.76495	5.52857	5.23122	5.76027	5.53556	5.61116	5.64316	5.4978	5.72842	5.6402	5.44845	5.48851	5.60287	5.59647	5.70121	5.51441	5.73506	5.53698	5.69779	5.60576	8.37182	7.96208	8.45152	8.13554	7.30707	7.5149	7.33632	7.2922	5.98696	6.17729	7.92112	7.90858
VVMO6_RS00525	6.95901	7.02648	5.86197	5.91029	5.61808	5.76147	5.8072	5.88041	5.78879	5.92962	5.86289	5.46515	5.28273	5.48567	5.53269	5.17547	5.3131	5.49588	5.32879	5.45073	5.32431	5.33916	5.21966	5.5961	5.53338	5.58499	5.61293	5.52492	5.04458	5.1256	5.1687	5.33228	5.51441	5.36165	5.47894	5.29674	5.48614	7.14696	7.04246	7.11233	6.81718	6.19702	6.17912	6.41267	6.09051	4.83444	5.02259	6.9154	7.06599
VVMO6_RS00530	8.09455	8.14137	6.20065	5.94059	6.53863	6.3806	6.35857	6.49183	6.74064	6.82112	6.68732	5.88449	6.02386	5.93151	6.42979	6.59613	6.31854	6.28947	6.22822	6.46548	6.60556	6.47675	6.55028	7.32972	7.29604	7.28758	6.82895	6.52601	6.24829	6.44759	6.32271	6.94035	6.78902	6.87863	6.89319	6.85703	6.78078	7.67531	7.54714	7.36714	7.28908	7.3658	7.37819	6.82646	6.70754	5.56737	5.8582	7.70574	7.73729
VVMO6_RS00535	9.88188	9.98608	9.58134	9.49708	9.33807	9.24703	9.15342	9.09628	8.78714	8.70445	8.90126	8.62682	8.47026	8.59223	8.16661	8.21079	8.15369	8.37788	8.21372	7.85655	8.81297	8.59509	8.39346	8.26181	7.99341	7.79159	8.79332	8.34103	8.88118	8.90877	8.57289	8.51472	8.35542	8.35144	8.42319	8.40751	8.38471	7.72176	7.45259	7.7122	7.76998	8.71941	8.60148	8.46779	8.45412	10.5446	10.476	8.93678	8.95796
VVMO6_RS00540	6.06768	6.05971	4.52261	4.68245	5.10842	5.04498	5.10272	5.00406	5.62212	5.8973	5.44685	5.19114	5.14323	5.45931	5.90953	6.06728	5.83094	5.58414	5.97202	6.10647	4.87143	4.66405	4.80911	5.46253	5.67284	5.60334	5.135	5.13866	4.28525	4.71148	4.79681	4.73184	5.0726	5.08682	4.79583	5.00272	5.01236	5.44672	5.51626	6.23547	6.14448	5.64227	5.64438	4.42745	4.76083	3.57098	3.38267	6.08353	6.12541
VVMO6_RS00545	3.96289	3.66843	2.22161	2.61017	1.78081	2.47855	2.21689	1.75416	2.1383	2.4831	2.36895	1.87756	2.35058	2.55275	2.48696	2.30734	2.29325	2.07131	2.43621	2.26264	1.54972	1.73849	2.05261	1.8771	2.43792	1.95127	1.66861	1.65042	1.86495	1.35363	1.35157	1.57339	1.78835	1.92063	1.76685	1.3522	1.46095	3.54269	3.77138	6.10428	5.8591	6.27263	6.00432	3.62294	3.90576	3.70096	4.11172	3.24107	3.22686
VVMO6_RS00550	10.156	10.1023	10.1758	10.0551	10.6562	10.457	10.3616	10.3762	10.1535	10.2711	10.2551	10.028	9.93127	9.9482	9.99174	10.159	9.98453	10.0353	9.94576	9.959	10.3103	10.1925	10.2472	10.5083	10.4131	10.3482	10.4235	10.2176	9.99435	10.1033	10.0243	10.1528	10.0524	10.1378	10.0935	10.1921	10.1793	9.17313	9.2728	9.56152	9.65443	9.75859	9.81356	8.80097	8.86236	8.60952	8.58653	9.85855	9.85249
VVMO6_RS00555	8.89912	8.86961	8.66102	8.73345	9.55567	8.86372	8.73239	8.71468	8.09459	8.29088	8.27192	8.25691	8.12041	8.22073	7.90534	7.89801	7.78483	7.81041	7.79188	7.52952	8.22094	7.98236	7.86764	7.96792	7.80976	7.59243	8.14325	7.82156	7.90162	7.91456	7.68762	7.67617	7.63384	7.55535	7.61971	7.74278	7.71336	7.01223	7.04246	8.25488	8.32122	8.39901	8.60586	7.30439	7.37558	7.17409	7.22629	8.79059	8.8055
VVMO6_RS00560	7.73089	7.80201	6.90791	6.90338	6.98258	6.91752	6.82444	6.63306	6.15408	6.07541	6.46465	6.0517	5.868	5.80114	5.52068	5.9921	5.90796	5.52961	5.59979	5.19428	6.54926	6.23198	6.34208	6.47931	6.26607	6.11478	6.48902	6.04201	6.66416	6.59571	6.30015	6.54906	6.37044	6.39073	6.43432	6.49939	6.3881	7.07455	6.85803	7.34846	7.54534	7.22825	7.42851	7.40417	7.4312	6.99378	7.05318	7.77529	7.8019
VVMO6_RS00565	7.25873	7.30264	5.44308	5.2159	6.55741	5.34081	5.29695	5.17492	4.67752	4.97804	4.71778	4.46037	4.2818	4.81644	4.58676	4.67329	4.39426	4.45912	4.07313	4.21482	5.02167	4.79126	4.79225	5.27604	5.07135	5.10787	4.98235	4.56681	5.38588	5.35127	5.10073	5.58375	5.1656	5.18731	5.24212	5.23198	5.19422	5.99282	6.00976	6.82309	7.07808	6.60843	7.21573	6.65475	6.69461	6.19669	5.98077	7.22578	7.33174
VVMO6_RS00570	5.76643	6.00355	5.83444	5.67826	5.42708	6.26279	6.11992	6.00292	6.57032	6.72495	6.66472	5.45262	5.16401	5.62262	5.48403	5.62098	5.56374	5.80223	5.71119	6.32729	6.01943	6.05113	6.00179	6.28724	6.47871	6.3136	6.47898	6.42786	5.87519	6.06735	6.0438	6.15395	6.20918	6.35386	6.42858	6.34411	6.35596	5.08541	5.34154	5.53344	5.81395	5.27164	5.80539	5.36904	4.94681	5.55268	5.13244	5.7214	5.66878
VVMO6_RS00575	7.14269	7.05218	6.54437	6.42787	6.46097	6.74372	6.67422	6.6604	6.67009	6.60601	6.77858	6.47375	6.45317	6.40879	6.28817	6.78615	6.56832	6.69824	6.69012	6.62668	6.56697	6.53531	6.52838	6.63953	6.7547	6.72036	6.97176	6.9193	6.10488	6.25143	6.27339	6.20485	6.27427	6.39456	6.41703	6.54275	6.57421	8.96644	8.95735	8.56781	8.72825	7.71382	7.80889	8.15335	8.04428	6.21546	6.25221	8.2294	8.19115
VVMO6_RS00580	4.88254	5.09199	3.58405	3.95105	3.78555	3.9727	3.4119	3.10343	3.22518	3.561	4.10283	3.17371	3.61775	2.64918	2.98349	3.26008	2.80374	3.08286	3.00137	3.1039	3.54425	3.73327	3.86506	3.30386	3.55058	3.60424	4.22835	4.10125	3.33659	3.83531	3.38057	3.24569	3.2372	3.27678	3.2604	3.17376	3.34106	4.32749	4.34335	4.48665	4.82579	4.6857	4.68954	4.7263	4.42735	3.19585	3.38267	4.37114	4.0891
VVMO6_RS00585	6.95367	7.00605	6.74003	6.75783	5.83371	6.98975	7.10132	7.10043	7.43056	7.43034	7.53583	7.11821	7.2739	7.19992	7.31761	7.31154	7.19889	7.40662	7.11433	7.60887	7.23317	7.26335	7.42352	7.5098	7.60276	7.60007	7.73466	7.63921	6.9562	6.93099	7.13299	7.10654	7.06099	7.2447	7.25383	7.22968	7.3174	5.6946	5.5262	5.11408	5.26877	4.96633	5.23327	6.22073	6.62816	3.60933	3.94105	6.12888	6.04624
VVMO6_RS00590	5.58492	5.60205	6.0886	6.09224	6.61233	6.43063	6.51476	6.39751	6.79389	6.93057	6.71399	5.78803	6.06862	6.22542	6.64979	6.69995	6.72905	6.60638	6.49637	7.0707	6.7469	6.60623	6.71439	7.436	7.43263	7.52986	6.89207	6.95705	6.23148	6.50308	6.56424	7.10167	6.98889	7.04491	6.93562	6.8538	6.68054	4.34518	4.72621	4.47521	4.72208	5.89284	5.4823	4.16833	4.658	4.78505	5.05084	5.07847	5.14388
VVMO6_RS00595	6.90193	6.82476	5.83444	5.5918	5.8642	6.43608	6.01335	6.26131	5.67111	5.73853	5.71672	5.71645	5.54275	5.88275	6.32318	6.23318	6.36481	5.63668	5.69683	5.61349	5.63902	5.41597	5.58856	6.95638	6.7191	6.73153	5.25746	5.24647	5.52577	5.4401	5.44367	6.45662	6.10568	6.20926	5.37536	5.58303	5.62746	5.59459	5.80048	6.13367	6.03465	7.2027	7.40357	7.31724	6.95532	7.45769	7.67669	6.90178	7.03307
VVMO6_RS00600	6.08243	5.99205	5.5142	5.48621	5.27653	5.73517	5.52638	5.6338	5.84421	5.85754	6.05938	4.94495	5.10077	5.09851	5.3135	5.06828	5.13233	5.2617	5.02963	5.38667	5.25318	5.05415	4.9011	5.63387	5.48574	5.69744	5.61904	5.3924	5.31847	5.2799	5.17697	5.59767	5.71236	5.66074	5.54053	5.50294	5.25822	6.20634	6.21109	6.34005	6.23632	5.71635	5.53837	5.84801	5.45606	5.49752	5.74169	6.2155	6.23368
VVMO6_RS00605	4.99078	4.76446	7.4696	7.36093	6.73288	7.71022	7.67819	7.65155	8.17631	8.38595	8.25991	7.67699	7.63546	7.66823	7.99055	7.97578	8.06258	8.20773	8.20613	8.68557	7.80875	7.96755	8.09718	8.58229	8.61954	8.62843	8.30203	8.41975	7.62627	7.66837	7.73883	8.0841	8.12945	8.14146	8.66241	8.40495	8.47538	5.71516	5.60802	5.51681	5.42105	6.60454	6.47568	5.9172	5.68251	6.23705	6.23999	5.60091	5.69708
VVMO6_RS00610	5.9249	5.80494	7.33857	7.25239	7.60494	7.53834	7.41289	7.43912	7.51349	7.37274	7.5018	6.9722	6.97796	7.02674	7.022	7.22093	7.04542	7.01639	6.92086	7.1109	7.12311	7.02394	7.12	7.40356	7.23072	7.19484	7.37493	7.21998	6.68489	6.79074	6.66328	7.02133	7.09066	6.94538	7.35108	7.18248	7.18737	5.4711	5.4447	5.7811	6.0307	6.55694	6.32441	6.72398	6.48531	6.73445	6.7223	6.23143	6.29049
VVMO6_RS00615	2.54257	2.63115	3.34488	3.95105	3.90767	4.38728	3.78358	3.83698	4.62423	4.63023	4.44813	4.12344	3.73345	3.9257	4.78054	5.12569	4.39426	5.09146	4.97114	4.76107	4.99284	5.26726	5.2894	5.61825	5.74795	5.62145	5.15194	5.11906	5.46473	5.68077	5.57472	5.66862	5.67368	5.53115	5.53698	5.45834	5.54149	0.58064	2.00202	2.23797	2.4517	2.38138	3.11729	0.77189	0.950508	0.713915	1.55035	1.9199	1.77316
VVMO6_RS00620	6.01482	6.00355	8.40443	8.16665	8.00792	8.42078	8.52755	8.48646	8.72681	8.79056	8.83851	8.6667	8.55724	8.43878	8.74474	8.82565	8.84658	8.88418	8.85239	9.10056	9.15424	9.09368	9.1609	9.46137	9.51541	9.53738	9.26537	9.13829	9.84852	9.89852	9.86552	10.0944	9.90007	9.94769	9.81192	9.70588	9.71628	5.23526	4.77704	4.97484	4.86173	5.94307	6.08184	4.22401	4.85682	4.32534	4.85107	5.89142	5.9993
VVMO6_RS00625	4.57697	4.48492	6.08082	5.44453	7.16508	6.41414	6.1937	5.97598	6.31406	6.55719	6.58751	6.45502	6.03518	6.04221	6.2523	6.82479	6.41844	6.46825	6.4628	6.45771	7.11511	6.99084	6.95936	7.41987	7.33016	7.35861	7.39018	6.93199	7.69022	7.97943	7.86776	7.96767	7.63074	7.73814	7.76036	7.49553	7.49833	3.9651	4.08553	4.00418	4.29261	4.85267	5.25575	3.7798	3.99284	3.42812	4.01941	4.09467	4.09761
VVMO6_RS00630	5.12985	5.14694	6.4264	6.34723	7.00327	6.56113	6.44311	6.34372	6.37716	6.48509	6.58028	6.22383	6.03518	6.45621	6.16239	6.29454	6.34186	6.26964	6.29651	5.99273	6.91303	6.55243	6.53516	7.1415	6.97985	6.88565	6.71388	6.28785	7.93055	7.80443	7.58952	8.09334	7.79986	7.71077	7.61129	7.38222	7.2742	4.27306	4.23844	4.2918	4.45434	4.87871	4.78535	4.27762	3.71405	3.93032	4.1295	5.26024	5.31429
VVMO6_RS00635	5.38521	5.35515	4.40278	4.81919	5.13367	4.94142	5.0124	4.90469	5.70999	5.64819	5.69011	4.73331	4.73481	4.73088	5.57977	5.68349	5.62585	5.3271	5.38363	5.64121	4.93341	5.0648	4.99741	5.37601	5.47053	5.3001	5.66402	5.65652	4.79281	4.63527	4.45958	4.88724	4.88216	4.52059	5.33911	5.19508	5.21587	4.83294	5.18096	4.3803	4.7415	5.27164	5.03964	7.50876	7.48476	3.94538	4.05704	4.73179	4.55258
VVMO6_RS00640	3.7819	3.50975	3.17969	3.59245	2.55394	3.29573	3.26318	3.06303	3.70743	3.80351	3.47167	2.57701	2.6148	3.52935	3.23944	3.30053	3.54404	2.74279	3.63457	3.4557	3.32128	3.47058	3.06743	3.49386	2.90436	3.45057	3.58486	3.56257	2.39437	2.83157	2.69674	2.84007	2.48241	2.94225	2.74881	3.13177	3.08285	5.92384	6.03434	4.11149	4.22524	4.27949	4.58692	6.09198	5.87819	3.064	2.93431	3.4731	3.45605
VVMO6_RS00645	4.38403	4.31073	6.20782	6.11013	7.44773	6.75685	6.88614	6.84744	7.18589	7.55159	7.13164	6.83409	6.65008	6.67243	7.44065	7.24444	7.31655	7.36674	7.44818	7.86833	6.41448	6.46875	6.44275	6.90453	6.89806	7.02941	6.56845	6.83169	5.68245	5.78484	5.71203	5.83355	5.9173	5.98903	5.85482	5.92579	6.12565	6.62737	7.03726	5.92254	5.89855	6.60063	6.52277	6.09198	6.27555	5.25907	4.90367	5.20485	4.96928
VVMO6_RS00650	4.17047	4.34729	2.6996	3.64246	3.58049	3.67356	3.00669	3.68555	3.60112	3.83115	3.80505	2.75085	2.35058	2.90497	2.75648	2.96529	2.8565	3.19922	3.21805	3.68604	2.89246	3.24587	3.19264	3.36503	3.10685	3.27856	3.55969	3.9761	3.20497	2.65279	2.69674	3.19165	3.22079	2.78786	3.58322	3.50506	3.46676	6.23983	6.28904	6.30495	6.25333	3.76882	3.67938	4.16833	4.48856	3.26954	3.29088	4.75951	4.82803
VVMO6_RS00655	3.17693	2.74514	0.793129	0.888272	1.14932	0.407807	1.49797	0.307231	1.16172	0.856127	0.971815	0	0.596972	0.856986	1.10534	0.965969	0.333546	0.775434	0.332898	0.963233	1.19224	0.988367	0.148701	1.32024	1.61743	1.28308	1.09857	1.85386	0.911387	0.50061	0.870011	0.948521	1.31838	1.22479	0.937693	0.75722	0.943039	4.17753	3.83673	3.22029	2.58666	7.02172	6.7376	2.88118	0.950508	3.4065	3.35272	2.78183	2.85729
VVMO6_RS00660	4.83106	4.94706	3.89954	4.47729	4.44013	4.31808	4.20653	4.30371	4.89559	4.64588	4.61777	3.80639	3.55622	3.80529	4.06498	4.26681	4.32105	4.1764	4.35513	4.48334	4.27624	4.04413	4.26603	4.74261	4.8352	4.75538	4.35079	4.23474	4.25229	4.08493	4.34674	4.55765	4.6748	4.44879	4.5712	4.49079	4.36167	4.51112	4.53273	4.35557	4.45434	4.72929	4.51421	4.27762	4.15267	4.55881	4.82949	4.59075	4.56492
VVMO6_RS00665	3.61604	4.01598	1.30197	2.39363	1.49934	1.85333	1.62531	2.63721	2.74894	1.98937	2.7587	2.66655	2.02688	2.64918	3.11713	3.26008	2.80374	3.02096	2.95383	2.11232	3.47924	3.54848	3.60677	3.9077	4.23744	4.3688	3.29573	3.70084	3.55054	3.58406	3.86327	4.33479	4.48849	4.47794	4.07948	4.21059	3.90022	3.79528	3.86833	3.64456	3.81293	4.27949	3.38533	4.16833	4.15267	4.23012	4.34261	3.4185	3.19547
VVMO6_RS00670	5.18101	5.24321	5.16226	4.86204	5.25368	5.23215	5.3985	5.26672	5.60847	5.36592	5.46266	5.3617	5.40992	5.22906	5.55642	5.44723	5.53165	5.33984	5.51226	5.26724	5.28205	5.40345	5.34055	5.98267	5.96759	5.94532	5.24961	5.30402	4.97894	5.24087	5.26888	5.54117	5.78396	5.75306	5.51549	5.51388	5.51844	5.41356	5.65407	5.06152	5.04481	5.74495	5.06531	5.21268	4.98979	5.44017	5.42648	4.9351	4.98772
VVMO6_RS00675	6.44027	6.61588	6.63757	6.63351	7.45276	6.6762	6.90509	6.77113	6.85492	6.89827	6.8644	6.2385	6.26408	6.2487	6.50488	6.61229	6.64156	6.32832	6.32013	6.39397	7.24667	7.10995	7.15998	7.63848	7.53344	7.55522	7.14992	7.17085	7.2965	7.31797	7.33693	7.42905	7.40775	7.55364	7.49347	7.45709	7.55746	7.26087	7.48989	8.03592	8.06311	7.13949	6.95234	7.57449	7.5145	6.42615	6.354	6.7525	6.79728
VVMO6_RS00680	5.99935	5.9475	5.59298	5.14828	5.44736	5.96379	5.65881	5.54125	5.64013	5.48379	5.8982	5.40137	4.81581	5.41884	5.19756	5.51755	5.1745	5.19319	5.41907	5.26724	5.88158	5.66009	5.8362	5.89465	5.96759	5.88661	5.74161	5.52119	5.83494	5.98471	5.83217	6.09874	6.03466	5.93487	5.80844	6.05497	5.8946	7.2632	7.33171	6.64061	6.73963	5.56418	5.82055	7.01188	7.2128	6.47629	6.39131	6.06365	6.13785
VVMO6_RS00685	6.90609	6.83509	5.7969	5.93056	6.10023	5.77874	6.09263	5.89198	6.20336	6.09834	6.20749	6.2385	6.07959	5.95999	6.15464	6.26674	6.25117	6.26964	6.1877	6.23025	6.472	6.37566	6.58332	6.73675	6.76472	6.76315	6.53333	6.69936	6.54673	6.65332	6.75735	6.78632	6.83963	6.82008	6.65842	6.74196	6.88017	6.88797	6.92154	6.92118	6.85333	6.59671	6.76136	7.8291	8.00292	6.9156	6.63788	6.79599	6.77224
VVMO6_RS00690	9.87854	9.87591	9.22108	9.06448	9.63074	9.50423	9.49465	9.54483	9.99832	9.95161	9.80706	9.83027	9.92672	9.93272	10.2672	10.4158	10.3059	10.4003	10.4567	10.4973	9.91601	10.1948	10.4577	10.2952	10.492	10.672	10.1951	10.5822	10.221	10.4349	10.5238	10.2701	10.4259	10.5267	10.3925	10.5127	10.6079	9.79476	9.58716	9.32677	9.38913	8.87386	8.48265	10.2299	10.4777	8.75825	8.72596	9.41741	9.34034
VVMO6_RS00695	5.54287	5.52754	5.45518	5.0027	5.02991	5.95622	5.98988	5.96506	6.42728	6.35786	6.38391	5.29307	4.86738	5.27512	5.62535	5.70625	5.42214	5.51845	5.77413	5.70825	5.95515	6.02412	5.98211	6.8667	6.80287	6.71616	6.62263	6.56093	5.71507	5.66316	5.51068	6.14686	6.27427	6.101	6.26648	6.22102	6.21436	6.46692	6.36853	5.64992	5.81853	6.65438	6.76919	5.4646	5.51609	7.76636	7.8542	3.12651	3.17951
VVMO6_RS00700	7.39892	7.39547	7.69806	7.48604	8.64578	8.09853	8.08225	8.16482	8.37016	8.53414	8.40198	7.58238	7.55124	7.49415	7.87971	8.10057	7.96083	7.74491	7.8417	8.02382	8.37575	8.12329	8.31988	9.10945	8.98363	9.02933	8.43471	8.33202	8.40682	8.45404	8.42048	8.67264	8.64874	8.68562	8.7289	8.63369	8.70131	6.57584	6.69579	7.28765	7.42589	7.86151	7.68602	6.54972	6.11012	8.01067	8.1273	6.18311	6.20835
VVMO6_RS00705	7.41746	7.36726	7.8012	7.65087	7.15894	7.52304	7.62204	7.54558	7.60801	7.78324	7.73232	7.57662	7.50721	7.28117	7.44384	7.71186	7.45345	7.50882	7.46735	7.39761	7.81782	7.90006	7.81644	8.04821	7.99819	7.9958	7.81331	7.84338	7.98674	8.1248	7.96594	8.27755	8.09496	8.11735	7.94654	7.81476	7.84248	7.9163	7.97211	7.29092	7.53146	7.83016	7.73483	6.95543	6.84262	8.73622	8.66784	7.4567	7.4116
VVMO6_RS00710	5.53574	5.47894	5.11728	5.14828	5.32117	5.51581	5.37151	5.4502	5.38109	5.4124	5.53922	5.32091	4.81581	4.9737	5.29951	5.14803	5.12159	5.12126	4.91018	5.43498	5.54288	5.55456	5.64911	5.97778	5.93692	5.95964	5.57575	5.54709	5.45992	5.46741	5.56529	5.76736	5.82527	5.85657	5.68872	5.79962	5.75123	5.36235	5.52124	6.49531	6.81259	5.43851	5.09054	5.09815	5.48639	4.38182	4.34261	5.21289	5.11481
VVMO6_RS00715	5.62242	5.72106	4.67524	4.60889	5.68793	5.38659	5.16692	5.36968	5.60847	5.60881	5.62134	4.90871	4.58882	4.77429	5.07149	5.54726	5.45673	4.94914	5.04105	5.26724	5.70448	5.65658	5.80573	6.30296	6.36812	6.37184	5.67285	5.64285	5.84603	5.87937	6.00249	6.32476	6.26629	6.34003	6.20961	6.0531	6.1577	6.405	6.50796	6.40779	6.60034	5.0141	4.55103	6.15062	6.1674	5.19116	5.41928	5.44914	5.31794
VVMO6_RS00720	9.13087	9.18121	7.04231	6.6641	6.85935	7.17726	7.26916	7.18286	7.30496	7.21647	7.25177	7.23259	6.96618	7.04901	7.15617	7.34213	7.19889	7.26026	7.11973	6.87449	7.13503	7.05363	7.16653	7.29281	7.31235	7.324	7.28372	7.21538	6.84453	6.8412	6.67209	6.86898	6.83154	6.89898	6.48312	6.67166	6.72902	8.90588	8.33925	8.67728	8.53662	6.79435	7.44327	8.63116	8.66437	7.09183	7.15432	8.24566	8.22798
VVMO6_RS00725	6.49459	6.37686	9.46573	9.0702	9.34619	10.023	9.98449	9.91834	10.3659	10.4735	10.4544	8.68824	8.81865	8.77031	9.715	10.0076	9.76317	9.84184	9.81552	10.0955	10.1302	9.9074	9.89609	10.7199	10.6491	10.4829	10.5441	10.3015	9.95371	9.99565	9.90871	10.638	10.5037	10.4438	10.7933	10.6896	10.6102	5.8941	6.25955	6.69091	6.8103	7.80661	7.52419	6.60319	6.88876	6.19983	6.16441	6.47329	6.56219
VVMO6_RS00730	6.42105	6.31913	6.54437	6.02785	7.29385	7.70571	7.59701	7.51408	7.2865	7.31028	7.49797	5.64114	5.72155	5.47255	7.64812	7.98123	7.55671	7.16331	7.08429	6.47322	7.87816	7.53996	7.35437	9.10553	8.89182	8.6941	8.16166	7.75486	8.57398	8.47857	8.48356	9.76793	9.51849	9.46749	9.86882	9.57622	9.46716	5.83271	5.58443	6.1802	6.09628	8.81439	8.66162	9.4844	9.22585	10.5165	10.4927	4.44812	4.30302
VVMO6_RS00735	8.12337	8.0666	7.96248	7.80978	7.23674	7.96909	8.21219	8.1767	8.3949	8.26831	8.40062	8.02687	8.12041	8.12126	8.22699	8.05918	8.14708	8.2505	8.1985	8.62439	7.49296	7.54946	7.59697	7.77786	7.84499	7.73516	8.03725	7.97186	7.13862	7.18034	7.23559	7.6388	7.49823	7.44435	7.57105	7.59223	7.51734	9.87613	9.84413	9.66706	9.64673	7.55129	7.83151	7.89919	8.10906	7.20258	7.18439	6.43254	6.46352
VVMO6_RS00740	6.36784	6.4476	6.04123	5.96044	5.67078	6.26891	6.16254	6.19275	6.73646	6.84504	6.84241	6.11669	6.10129	6.00624	6.38411	6.59816	6.59185	6.31548	6.58093	6.92046	6.46782	6.52956	6.68577	6.92499	6.85887	7.03393	6.97771	7.05572	6.34266	6.35376	6.44767	6.52377	6.66556	6.64641	6.74562	6.83102	6.9037	6.86975	7.15563	7.11602	7.19713	6.26771	6.11909	5.9506	6.07063	5.49752	5.26701	6.38171	6.40983
VVMO6_RS00745	5.55702	5.60507	5.20588	4.86204	6.21112	5.45265	5.40739	5.31912	6.07354	6.08692	6.04545	5.66306	5.10077	5.30504	5.88163	6.23056	5.99878	5.52961	5.87327	5.83367	5.72215	5.681	5.98952	6.71048	6.59271	6.76858	5.97371	6.0678	5.75483	6.09825	6.15689	6.58269	6.47104	6.65919	6.31082	6.17525	6.29963	9.04569	9.08091	7.53214	7.52867	6.18663	6.15541	6.94718	7.12877	6.56188	6.91909	5.69005	5.81278
VVMO6_RS00750	6.89916	7.04106	5.63613	5.53997	5.65343	5.51581	5.56661	5.51902	5.76026	5.50968	5.42011	5.34823	5.26361	5.37721	5.10406	5.41995	5.40453	5.27502	4.92258	5.26724	5.60514	5.64953	5.44852	5.65851	5.48574	5.44957	5.56946	5.67341	5.63209	5.66021	5.68327	5.5942	5.45599	5.59241	5.49733	5.57782	5.56417	7.28399	7.3103	6.42275	6.42528	5.98563	6.27025	5.36904	5.18733	6.1356	6.13831	6.32532	6.37347
VVMO6_RS00755	10.0335	10.0306	6.27079	6.54425	6.3894	7.04789	6.92997	7.12271	7.2779	7.1631	7.31846	7.18792	7.10156	7.15956	7.78246	7.78317	7.74341	7.84432	7.7851	7.8771	6.41882	6.46474	6.4319	6.02356	5.99549	6.04266	6.62718	6.57539	6.16515	6.32045	6.31523	5.877	6.04169	5.96349	6.16429	6.3654	6.27921	8.50174	7.97755	8.33694	8.02202	10.6342	10.7562	4.22401	3.49289	6.19983	6.00985	10.6101	10.7029
VVMO6_RS00760	4.01509	4.1871	3.39599	2.7984	3.25197	3.63615	3.67	3.54595	3.88404	3.80351	3.97637	3.17371	3.03131	2.82464	3.68916	3.41548	3.6673	4.0581	3.47536	3.78875	2.86727	3.18864	3.61957	3.50749	3.51543	3.83913	3.53407	3.80265	3.06012	3.35467	3.06102	3.44362	3.36223	3.74085	3.48343	3.73746	3.89128	2.63294	2.87334	3.40038	3.26056	5.16986	5.06531	2.39095	1.92511	3.24539	3.19285	4.31992	4.61323
VVMO6_RS00765	6.59404	6.75572	4.59001	4.81919	4.44013	4.79633	4.89093	4.55743	5.26403	5.14149	5.51415	5.27894	5.49436	5.51156	5.54461	5.39682	5.48214	5.5948	5.57644	5.6684	4.44746	4.62863	4.81469	4.47073	4.91379	5.08629	5.14772	5.27775	4.12454	4.70002	4.91036	4.36765	4.7568	4.93743	4.52892	4.98317	5.08081	6.58332	6.76667	6.35884	6.51546	5.07168	4.72219	5.55422	5.68251	5.13969	5.14997	6.85757	6.97879
VVMO6_RS00770	4.40765	4.24249	3.62747	3.91081	2.69631	3.43296	3.44681	2.97867	3.94326	2.9033	3.62941	2.97772	3.42468	2.82464	3.77256	2.91407	2.95657	2.29701	3.29637	3.18146	2.35395	1.9369	2.4176	2.10935	2.3608	2.19659	2.42174	2.29924	2.65194	2.03952	2.17556	2.88616	2.50969	2.22569	2.14828	2.33774	2.01596	7.05318	7.29585	6.14454	5.93696	4.41022	3.61129	6.01515	5.85514	4.68086	4.64407	5.90141	5.93423
VVMO6_RS00775	0.29845	0	9.3747	9.61762	11.0149	9.25862	9.14945	9.58862	8.34499	9.12236	7.78672	9.62639	10.215	9.94405	9.4004	7.71747	8.79598	9.43551	9.04687	9.76558	2.20107	1.62801	0.406768	2.51225	1.74429	1.87277	2.33538	1.20622	4.12454	0.50061	1.22957	4.17686	1.04757	0.152424	1.61343	1.73532	1.01066	1.69145	1.82009	3.85332	4.3187	5.31043	4.65614	2.18191	2.2419	1.37886	1.05074	0.388827	0.138487
VVMO6_RS00790	0.545617	0.493102	15.5473	15.622	16.7117	14.8966	14.5581	15.0552	13.4873	14.5421	12.6019	15.5428	16.1537	16.0876	15.3294	12.5532	14.5089	15.1102	14.872	15.8754	7.5554	7.46361	5.30137	8.58269	7.4926	7.33227	7.19965	6.27462	9.63524	7.05656	7.16974	8.66935	7.07704	5.26043	7.96582	6.69708	6.14082	11.5563	10.827	8.77555	8.33327	9.4456	10.08	12.0833	12.7038	10.5566	10.3606	0.388827	0.588566
VVMO6_RS00805	2.22563	2.2842	2.52692	2.88405	2.39598	3.34294	3.00669	3.18098	3.67285	3.09788	3.75457	2.83051	3.03131	2.90497	2.75648	3.32033	3.22086	3.30689	3.4064	3.73831	3.1013	3.12904	3.1754	3.34998	3.2704	3.77583	3.85694	4.08114	2.8991	2.76709	2.96871	3.15447	3.11815	3.11919	3.4686	3.51598	3.65815	0.58064	1.17984	0.235134	1.17106	1.63467	1.74946	1.27203	0	1.83228	1.44071	1.66234	2.07861
VVMO6_RS00815	8.38871	8.34898	7.34508	7.29209	6.78958	7.44676	7.46703	7.65835	7.51715	7.46824	7.43524	7.36888	7.47847	7.35094	7.5774	7.38508	7.48102	7.29663	7.34832	7.30967	7.0689	7.00334	7.06725	7.4072	7.24599	7.31382	6.94528	6.97488	6.65368	6.57702	6.62448	6.91278	6.94458	6.98653	6.61697	6.71733	6.71516	9.00939	8.85854	8.90371	8.70804	7.01293	6.81531	7.68278	7.80056	6.78558	6.70165	8.51979	8.54486
VVMO6_RS00820	4.58389	4.34005	4.06659	3.59245	3.42556	3.87971	4.1441	4.01695	4.42052	4.66136	4.52041	3.91999	3.67676	4.10643	3.96214	4.71129	4.5783	4.41167	4.409	4.65631	3.79189	4.15785	4.36056	4.69575	4.53524	4.7444	4.56199	4.71126	3.62109	3.78193	3.68906	4.10072	4.46079	4.22637	3.96785	4.14878	4.226	3.60277	3.39114	3.27408	3.36441	3.27557	2.78781	3.01347	2.72144	3.24539	3.74744	4.37831	4.57104
VVMO6_RS00825	7.31291	7.38584	7.43947	7.44082	7.68824	7.66913	7.62775	7.69185	7.90375	7.73833	7.91484	7.04497	7.06889	7.13062	7.05985	7.29662	7.15743	7.4975	7.15956	7.53692	7.38841	7.36049	7.38562	7.61585	7.57742	7.58553	7.73607	7.7971	6.85738	7.08328	7.09419	7.21436	7.34474	7.30592	7.34804	7.37923	7.45575	7.06123	7.22592	6.57783	6.83536	7.29986	7.22715	6.99598	6.70754	7.18999	7.3337	7.06288	7.08859
VVMO6_RS00830	7.02796	6.96193	7.17627	7.09067	7.645	7.44946	7.41289	7.47227	7.42538	7.4879	7.23192	6.90019	6.91195	7.03122	7.28957	6.99157	6.99336	7.03609	7.04514	7.34801	6.95248	6.97823	6.98308	7.31041	7.23072	7.30824	7.16043	7.236	6.68901	6.77033	6.68521	6.98207	7.15472	7.04126	7.02959	7.03651	7.02312	6.81047	6.83423	6.58317	6.50129	7.12867	7.15126	6.76209	6.94444	7.18047	7.08769	6.47161	6.67032
VVMO6_RS00835	7.50859	7.63758	6.04923	6.15389	6.00766	6.26891	6.46029	6.68723	7.12166	7.01433	6.85444	6.33725	6.18498	6.30159	6.32318	6.49083	6.46166	6.50828	6.63468	6.81489	6.01083	6.18153	6.1348	6.26334	6.30776	6.32101	6.17359	6.45547	5.78588	5.7182	5.80573	6.19801	6.26829	6.11266	5.98824	6.05684	6.19814	7.17691	6.8911	6.50097	6.34821	5.67979	5.21044	6.37627	6.22249	6.61938	6.70758	7.36403	7.32813
VVMO6_RS00855	0	0	0	0	0	0	0	0	0	0	0	0	0	0	0	0	0	0	0	0	0	0	0	0	0	0	0	0	0	0	0	0	0	0	0	0	0	4.87008	5.21822	6.21155	5.94117	5.89921	6.51347	4.68721	4.90251	4.2053	4.1644	0	0
VVMO6_RS00860	13.781	13.6051	10.7401	10.7105	11.3103	11.0707	11.1041	11.0828	11.2479	11.1284	11.1269	11.006	10.9176	10.9356	11.1088	11.1936	11.2007	11.0079	11.0322	10.9213	11.1566	11.155	11.1237	11.4656	11.3178	11.3409	11.0285	11.0186	11.2134	11.2732	11.2961	11.5287	11.5119	11.4111	11.2923	11.2586	11.2305	9.95747	9.56925	10.7822	10.8916	10.6771	10.7528	9.33436	9.49372	8.96137	9.38223	13.5649	13.5547
VVMO6_RS00865	8.01731	8.10874	5.22014	4.68245	6.2578	5.1416	5.24832	4.92737	5.38643	5.5011	5.30204	5.11365	4.76232	4.77429	5.12007	5.474	5.26511	4.99816	5.35647	5.21287	6.04212	5.80042	6.04513	6.36791	6.45417	6.58381	5.94484	6.00244	6.13834	6.22966	6.35224	6.8149	6.43413	6.73812	5.98303	5.97807	6.12565	7.71157	7.87143	8.45662	8.66927	7.3658	7.57422	7.75543	7.91647	7.3372	7.27102	7.67404	7.70909
VVMO6_RS00870	9.81885	9.77166	6.66908	6.55735	7.19537	7.1242	6.88931	6.91142	7.38857	7.40757	7.23653	6.98095	6.87463	6.9578	7.41817	7.72956	7.63431	7.07468	7.19321	7.2434	7.57692	7.691	7.81505	8.62277	8.51997	8.66091	7.48598	7.67824	8.37782	8.44462	8.64215	9.19165	8.86589	9.07833	8.11202	7.98704	8.10911	9.61089	9.40189	9.42738	9.33103	8.13166	8.43421	8.99949	8.83021	8.73784	8.60173	9.3302	9.34906
VVMO6_RS00875	11.4595	11.3798	7.42108	7.39049	6.78161	7.5434	7.65039	7.68021	7.51715	7.45498	7.48254	7.43727	7.41056	7.42432	7.58319	7.79206	7.96834	7.38835	7.43742	7.0398	7.83902	7.74659	7.76264	8.22206	8.10353	8.19898	7.35769	7.458	8.4211	8.32375	8.4003	8.55807	8.45967	8.4996	7.89337	7.91718	7.87346	11.1561	10.8882	11.5111	11.5154	11.9277	11.9249	9.68248	9.6273	8.32627	8.43127	11.0687	11.1518
VVMO6_RS00880	12.8234	12.5981	8.34877	8.10556	9.36497	8.53191	8.52449	8.58426	8.43284	8.49472	8.35334	8.69889	8.48065	8.55848	8.66649	8.87963	8.70988	8.27722	8.35422	8.01059	8.89158	8.78485	8.80346	9.36054	9.20799	9.25741	8.35877	8.31489	9.50371	9.44555	9.53342	9.74915	9.50817	9.57553	8.98036	8.94911	8.91381	12.11	11.6677	12.6987	12.6511	13.1095	13.1746	10.749	10.8002	9.62941	9.75356	12.3975	12.4715
VVMO6_RS00885	12.1173	11.9241	7.49033	7.37948	8.86327	7.52816	7.69099	7.63442	7.24739	7.44607	7.32712	7.81067	7.59779	7.6035	7.67547	7.98278	7.91492	7.52563	7.42003	7.01353	7.86311	7.6867	7.74231	8.06271	7.93198	8.06749	7.2634	7.39011	8.621	8.66039	8.81681	8.69991	8.4938	8.67819	8.00619	7.92744	7.98379	11.5053	11.3832	12.5934	12.3649	12.8434	12.9994	10.2519	10.3505	9.26294	9.44258	11.6408	11.6399
VVMO6_RS00890	12.041	11.8652	7.42723	7.34968	8.62813	7.52816	7.55163	7.21086	7.09905	7.32007	7.18504	7.79586	7.34385	7.47454	7.48151	7.59984	7.65494	7.3448	7.41126	7.27027	7.5613	7.51593	7.65096	7.89526	7.77426	7.89141	7.21686	7.25296	8.32001	8.35196	8.4956	8.53701	8.15181	8.43974	7.86178	7.77098	7.80667	11.4532	11.3485	12.2327	12.1642	12.6404	12.824	10.3012	10.4248	9.5865	9.29534	11.4836	11.5188
VVMO6_RS00895	13.2874	13.1659	10.1317	10.0306	10.7962	10.1591	10.1578	10.1765	9.75949	9.78628	9.73674	10.1309	9.94259	10.0277	9.91867	10.0162	9.92053	9.68166	9.65015	9.29957	10.0362	9.94515	9.95803	9.81446	9.73296	9.74186	9.80982	9.76352	10.1344	10.2222	10.1625	10.0381	10.0148	9.98576	9.98236	10.0519	10.0393	13.1407	11.5866	12.7062	11.812	13.697	13.8694	12.3089	12.2008	11.7046	11.6368	13.1788	13.2656
VVMO6_RS00900	13.7018	13.5974	10.6508	10.6442	11.4164	10.9458	10.8856	10.9243	10.6734	10.6637	10.7339	10.6276	10.4221	10.4969	10.3944	10.6825	10.4766	10.2996	10.2789	10.0334	10.9426	10.8156	10.7859	10.8591	10.7604	10.7295	10.8606	10.7564	10.9487	10.951	10.9038	10.8705	10.8793	10.7853	10.9292	10.9983	10.9976	13.0915	11.2705	12.4566	11.3412	14.153	14.1021	12.3095	12.1664	12.3065	12.4147	13.3521	13.3899
VVMO6_RS00905	8.36578	8.27358	9.81524	9.95782	9.51422	9.60329	9.78327	9.54849	9.80684	9.79815	9.9882	9.10341	8.78216	8.79159	8.77918	8.61979	8.78836	9.1294	9.07976	9.16999	8.84799	8.65133	8.33354	8.59591	8.43513	8.35286	9.22666	8.94065	8.25008	8.18618	8.01869	8.42779	8.40258	8.34007	8.18814	8.27314	8.30068	9.1873	9.08386	8.52408	8.40809	7.98052	7.98401	8.23014	8.11393	9.31208	9.45055	8.10579	8.06385
VVMO6_RS00910	6.07262	5.96642	7.33857	7.20325	7.06364	7.52304	7.68734	7.6013	7.81835	7.98125	7.94423	7.33173	7.05783	7.12643	7.26458	7.29035	7.42534	7.66622	7.64247	7.82669	7.3216	7.30994	7.3467	7.52244	7.5202	7.54576	7.82193	7.86854	6.76497	6.75101	6.77381	6.99528	7.09517	7.11618	7.13788	7.24207	7.26989	6.04247	5.82484	5.20689	5.11349	6.26771	5.87963	5.29298	5.18733	5.66162	6.00985	6.06588	5.96248
VVMO6_RS00915	4.88815	4.78059	5.53715	5.61704	5.93771	5.77874	5.8139	5.99757	6.36638	6.43193	6.38668	5.46515	5.55853	5.62262	5.96377	6.09341	5.98107	6.27628	6.28214	6.42619	5.69377	5.92539	6.00911	6.22673	6.27836	6.30802	6.3764	6.5897	5.43076	5.54637	5.62094	5.91084	6.06487	5.91369	6.00633	6.20424	6.08309	5.18702	5.24855	5.53344	5.24176	5.46453	5.82055	4.22401	4.07497	4.44679	4.14705	4.6978	4.61323
VVMO6_RS00920	5.11078	4.8637	5.32935	5.55311	4.69883	5.66259	5.70279	5.85105	6.02297	5.98603	6.18542	5.221	5.49436	5.29016	5.70181	5.57638	5.79083	5.54068	5.64539	6.06614	5.70803	5.72862	5.82796	5.99239	5.98482	6.11903	6.21045	6.0184	5.4551	5.62123	5.59955	5.97889	6.04635	5.99912	6.00118	6.0247	6.02091	4.91816	4.56201	5.56615	5.27545	4.60999	5.16367	4.05008	3.49289	3.78712	4.34261	4.93996	4.76527
VVMO6_RS00925	8.70104	8.6516	6.87676	6.68811	6.76555	7.10035	7.17082	7.16388	7.33153	7.32007	7.45514	6.71846	6.86197	6.78284	7.1048	7.21168	7.13358	7.1011	7.07599	7.15483	7.16763	7.05096	7.1828	7.58565	7.50161	7.47943	7.24378	7.19563	6.83899	6.77853	6.89288	7.34078	7.1719	7.16292	7.12375	7.13012	7.1625	9.15004	9.11177	8.89462	8.90925	7.69012	7.97387	7.542	7.62767	6.78976	6.99134	8.27957	8.25392
VVMO6_RS00930	4.87126	4.81232	4.67524	4.63383	4.17419	4.4533	4.28578	4.51314	4.06823	4.03503	4.30345	3.84526	3.73345	3.47776	3.60064	3.26008	3.33682	3.58874	3.54116	3.51682	3.59115	3.45449	3.19264	3.12089	3.10685	3.24779	3.53407	3.57701	3.49526	3.49398	3.4505	3.36442	3.22079	3.22614	3.56938	3.5902	2.95136	5.53417	5.28997	4.76545	4.3187	4.56258	4.22631	4.76435	5.25935	5.2286	5.32215	5.14305	4.93643
VVMO6_RS00935	6.75925	6.67028	7.0383	6.81347	6.15057	6.69451	6.95443	6.88559	6.80192	6.64934	6.84241	6.42326	6.43619	6.4225	5.96377	6.16087	6.08974	6.28947	6.11933	6.30146	6.32713	6.38843	6.28497	5.98511	5.96107	5.93087	6.82368	6.48831	5.84234	6.00116	5.76514	5.52305	5.63393	5.64155	5.81725	5.96019	5.9212	7.02875	6.81814	6.57248	6.41625	6.82481	6.47568	6.30059	5.94523	6.55207	7.07628	6.81725	6.79073
VVMO6_RS00940	7.49762	7.59108	4.98999	4.86204	4.85878	5.25702	5.344	5.22155	5.84809	5.80275	5.85093	5.63005	5.81645	5.71464	6.09917	6.54654	6.49532	6.04704	6.28214	6.36102	5.70092	5.8036	5.93424	6.37907	6.38769	6.51924	5.91537	6.04201	5.3808	5.70678	5.73743	5.87128	6.02524	6.18736	5.6064	5.76799	5.97086	6.88192	7.03726	6.91484	6.94202	5.77299	5.99099	5.679	5.57373	5.32392	5.41203	7.12494	7.00392
VVMO6_RS00945	6.9047	6.98879	4.27208	4.39215	4.88875	4.4533	4.64261	5.03572	5.45416	5.42152	5.53922	5.32091	4.98879	5.04633	5.34108	5.85285	5.80433	5.90004	5.76038	5.61349	5.19869	5.39504	5.27734	6.02829	6.07811	6.18549	5.95452	5.91421	5.03815	5.15529	5.3443	5.65869	5.65547	5.7913	5.51549	5.45551	5.67513	6.77827	7.03899	6.34634	6.57621	5.75201	5.50123	6.15062	6.51503	5.53785	5.86352	6.65106	6.65742
VVMO6_RS00950	8.11801	8.06441	6.9123	6.89825	6.53863	7.174	7.4195	7.17577	8.1084	7.85735	8.21238	6.96339	6.82983	6.78284	7.59756	7.8714	7.61147	7.55596	7.68858	7.7807	7.28996	7.54662	7.53835	8.13089	8.20124	8.12683	7.87072	7.85601	6.12322	6.55014	6.30394	6.86323	6.98525	6.96867	6.89874	6.90039	6.98054	10.1784	10.1443	9.2844	9.20905	8.60512	8.46105	9.38866	9.21683	9.30224	8.88549	8.12297	8.02309
VVMO6_RS00955	6.07262	6.17606	4.27208	4.30167	5.23047	4.4957	4.48363	4.30371	4.84214	4.96562	4.76955	3.6395	3.11904	3.71905	3.64558	3.66822	3.22086	3.14221	3.17724	3.25506	3.88267	3.22704	3.39975	3.9077	3.89858	3.67534	4.26774	3.73987	2.8991	3.29495	3.1137	2.97416	3.15318	3.06259	3.11553	3.1599	3.17415	6.76847	6.76247	6.80493	6.92301	5.99756	5.79008	6.87944	7.06991	5.95382	5.96601	6.15416	6.06807
VVMO6_RS00960	10.6498	10.5688	6.74003	6.76913	7.07019	7.10721	7.15243	7.23834	7.09416	7.23986	7.07277	6.89093	6.89341	6.89527	7.12874	7.28784	6.95455	6.78924	6.74352	6.62668	7.13503	7.11764	7.10301	7.40538	7.38636	7.40031	7.62291	7.42346	7.03422	7.30573	7.18725	6.87471	6.90916	6.86766	7.50805	7.63732	7.5631	7.62187	7.43819	7.35783	7.42289	10.4095	10.7097	6.49419	6.6417	6.78349	6.74842	9.70804	9.65823
VVMO6_RS00965	10.8742	10.8928	7.08187	6.79147	6.67386	7.14099	7.36123	7.41324	7.22817	7.33704	7.21802	7.0069	7.35744	7.2774	7.25736	7.37683	7.28322	7.3353	7.16217	7.12078	7.08401	7.20922	7.35342	7.38707	7.49411	7.52906	7.65074	7.75088	6.94249	7.2674	7.08981	6.57216	6.61463	6.7826	7.62306	7.71461	7.64118	8.45769	7.82488	7.57295	7.4976	8.68385	9.41849	6.84434	6.85429	6.46064	6.41687	10.003	9.96541
VVMO6_RS00970	3.84094	3.44375	4.56789	4.33246	4.22206	4.65383	4.73022	4.60041	4.9105	5.14149	4.92979	4.38322	3.788	4.00073	4.30799	4.38437	4.3397	4.14772	4.39126	4.54333	4.7037	4.92577	5.06448	5.14265	5.25304	5.15424	5.03352	5.15319	4.49703	4.64726	4.67355	4.81759	4.86641	4.9216	5.01079	4.86855	4.99576	5.51866	5.00735	4.35557	4.21138	3.92694	3.53983	3.13464	2.72144	3.57098	3.38267	3.94816	3.93608
VVMO6_RS00975	5.65569	5.77841	6.44472	6.49746	6.16288	6.85375	6.67053	6.56237	7.25471	7.32494	7.31701	7.09421	7.09075	7.0622	6.95664	7.03566	7.03115	7.23322	7.22359	7.36057	7.17278	7.16168	7.06842	7.11392	7.12586	7.06956	7.55607	7.42346	6.76303	6.73846	6.71819	6.83119	6.77503	6.79134	7.08779	7.01646	7.04647	9.25789	8.83525	8.47898	8.55113	6.31616	6.63846	4.27762	3.90576	4.60698	4.72814	4.66885	4.61915
VVMO6_RS00980	7.26305	7.37171	3.7504	3.6908	3.15666	4.08803	4.50034	4.19575	4.3011	4.10463	3.73734	4.48519	4.52602	4.70867	4.89663	4.63427	4.86253	4.50506	4.29917	4.25125	3.93209	3.77275	3.98861	3.89738	4.2157	4.31786	3.35546	3.54798	4.47815	4.35728	4.58925	4.90414	4.87168	4.78249	4.32163	4.49632	4.26113	6.10612	6.08228	6.76087	6.57621	5.5235	5.57458	5.73756	5.5452	4.23012	3.49663	6.8943	6.85869
VVMO6_RS00985	8.90397	9.07376	6.52728	6.28562	6.95452	6.65765	6.73549	6.86223	6.84525	6.75412	6.85245	6.91397	6.82332	6.89034	6.85027	6.82653	6.86725	6.8259	6.99024	7.1257	6.69058	6.77127	6.81659	6.65492	6.83293	6.92751	6.6287	6.86001	7.04067	7.16583	7.31554	7.03801	7.19835	7.34896	7.12729	7.13456	7.2385	7.41333	7.86459	8.30822	8.31313	7.63006	7.65253	7.03542	7.02928	5.98696	5.63374	8.42386	8.44413
VVMO6_RS00990	7.0974	7.1097	5.75836	5.66622	6.04806	6.38624	6.59863	6.65701	7.20719	7.02334	6.9454	6.41036	6.48654	6.23322	6.68251	7.07554	6.88323	6.9721	7.05643	7.2569	6.9084	7.13415	7.35342	7.43332	7.54511	7.64873	7.52064	7.7397	6.99325	7.16687	7.31648	7.13665	7.28776	7.37438	7.63308	7.58965	7.58337	6.85129	6.97513	7.35003	7.41686	6.81473	6.97283	5.9506	5.90089	4.95101	5.36779	7.37482	7.43782
VVMO6_RS00995	10.9548	10.836	6.22206	6.23762	6.39985	6.52576	6.34475	6.5032	6.11598	6.20781	6.25366	5.6739	5.98936	5.65782	5.86272	6.15537	5.83094	5.959	5.80124	5.70825	6.73824	6.62073	6.95936	6.57465	6.6492	6.56521	7.23486	6.99652	6.37108	6.58016	6.6275	6.52559	6.53884	6.45261	7.50533	7.42195	7.5137	10.7682	10.541	11.4041	11.2914	10.5471	11.2548	8.61042	8.79126	8.31326	8.26735	11.497	11.4811
VVMO6_RS01000	8.94593	8.92689	5.81579	5.60448	4.12468	5.64386	5.56661	5.65434	5.2347	5.60881	5.5736	5.08145	5.26361	4.89721	5.12007	5.05652	5.23554	5.60538	5.49576	5.75973	5.94013	5.93122	6.16567	6.06562	6.20304	6.00635	6.45359	6.35012	5.6149	5.80639	5.80306	5.66201	5.78675	5.77084	6.8423	6.74776	6.80836	8.78063	8.19173	9.65032	9.60593	8.56358	8.85803	6.58204	6.43954	4.82633	4.88286	9.45795	9.49458
VVMO6_RS01005	8.11083	8.20501	5.17695	4.75244	4.35681	5.01615	5.26797	4.85823	4.89559	5.08521	5.10792	4.60328	4.67818	4.75275	4.67611	4.62633	4.86253	4.77258	5.12928	4.73559	5.17322	5.16711	5.52534	5.51745	5.55373	5.52529	5.72189	5.66668	5.07003	5.3767	5.51068	5.31131	5.39144	5.2936	6.31912	6.13331	6.18356	7.13683	7.53857	8.43612	8.39894	7.24836	7.35755	6.57135	6.5585	5.3354	5.15865	8.45556	8.51776
VVMO6_RS01010	5.35312	5.23152	7.12417	7.15668	7.17727	7.62445	7.64852	7.65835	7.58612	7.67683	7.65415	7.02817	6.77011	6.78815	6.85506	6.92036	6.83803	7.08984	6.96947	7.32684	7.34117	7.19597	7.37811	7.22843	7.17737	7.33593	7.33376	7.2303	6.53992	6.74405	6.59236	6.32476	6.19874	6.40218	6.56909	6.79785	6.83425	13.2744	12.6815	12.6081	12.5426	8.68108	9.15712	5.88302	5.25935	4.98057	4.99376	6.35833	6.15223
VVMO6_RS01015	1.90991	1.60281	2.10357	2.27182	3.0546	3.14405	2.75146	2.58109	2.64577	3.05164	3.14579	1.71917	2.19779	2.55275	2.98349	2.80584	2.21459	2.39787	2.12896	2.63766	2.91721	3.26446	2.95073	2.61656	2.84896	3.1842	3.06477	3.18295	2.54713	2.65279	2.47307	2.71795	2.68749	2.85606	2.99646	2.76143	2.88083	7.98845	7.44475	6.71785	6.32909	3.45937	2.90619	1.64271	1.92511	2.01478	2.07546	1.88004	1.85579
VVMO6_RS01020	3.19514	3.27183	4.45191	4.23803	4.12468	4.67243	4.43231	4.62837	4.60602	4.70683	4.88356	3.6395	4.07799	3.57917	3.29691	3.80102	4.20376	3.78771	3.90835	4.70964	4.18745	4.18737	4.12951	4.10886	4.27295	4.24182	4.65999	4.20716	3.75262	4.09372	3.86327	4.10072	4.36693	3.98376	4.21899	4.07684	4.24016	10.4863	10.2613	9.54759	9.34934	5.47311	5.3423	3.44693	3.36814	3.14454	3.49663	2.98337	2.59395
VVMO6_RS01025	6.05277	6.20623	3.34488	3.78287	3.25197	4.22034	3.98698	4.09917	4.31237	4.59842	4.03394	4.27349	3.67676	4.07205	4.44141	4.71877	4.59392	3.63079	4.22101	4.45239	3.87004	3.97811	4.08406	5.28002	5.2951	5.28881	4.25995	4.46179	3.84394	3.89687	3.92353	4.81163	4.44674	4.87305	4.18308	4.2634	4.45565	6.177	6.28612	6.22868	6.42528	4.6857	5.23327	5.23994	5.07208	4.27852	4.41686	5.63124	5.66019
VVMO6_RS01030	6.18853	6.10311	6.33768	6.20471	7.03712	6.64828	6.67053	6.62961	6.87407	7.16582	6.96033	6.51049	6.52719	6.44953	6.37747	6.71686	6.79474	6.6221	6.5652	6.59159	6.77256	6.77289	6.88842	7.05945	7.0326	7.10648	7.15833	7.13836	6.58032	6.62025	6.55316	6.55621	6.61777	6.7046	6.79551	6.84625	6.90592	8.56634	8.60495	8.12368	8.272	7.0874	7.57869	7.14765	6.77051	5.47693	5.78158	7.20778	7.15842
VVMO6_RS01035	4.67107	4.52377	5.52572	5.7823	5.00277	5.40894	5.52638	5.57036	5.6446	5.86424	5.71232	5.19114	5.33862	5.4051	5.22743	4.95248	5.3867	5.52961	5.59205	6.02465	4.90275	5.16216	5.12408	4.89037	4.77207	5.02408	5.19752	5.34679	4.57907	4.75091	4.80217	4.82944	5.09979	4.91629	5.10494	5.26472	5.14617	6.91191	6.81814	6.24561	6.0773	5.42973	4.84585	4.27762	4.76083	5.00953	4.84032	5.93584	5.9223
VVMO6_RS01040	1.99555	1.08443	1.06987	1.64496	0	1.39689	1.20363	1.12872	0.947054	1.66013	1.28804	0.466838	1.01798	1.14853	1.34217	0.627407	1.20197	1.4747	1.20019	1.53573	0.715924	0.167348	0.148701	0.51373	0.129629	0.26879	0	0.672868	0.666516	0.390787	0.271329	0.661005	0.804823	0	0.297327	0.229659	0.244296	4.09627	3.72035	3.74321	3.71809	1.96148	2.51718	0.77189	1.92511	1.08436	0	3.62551	3.54591
VVMO6_RS01045	2.11518	1.98336	1.50186	0.511447	1.49934	1.39689	1.49797	1.41214	1.05838	1.38976	1.83329	0.466838	1.34347	1.14853	0.821843	0.965969	1.02887	1.94367	1.02727	2.52315	0.330001	0.896036	0.815572	0.279612	0.129629	0.863294	0.602958	1.12993	0.911387	1.02647	0.696668	0.43158	0.616849	0.738647	0.297327	0.897463	0.635563	5.27273	5.24855	4.02	3.48452	2.14434	2.3601	0.77189	0.950508	0.400674	1.05074	3.90909	3.5208
VVMO6_RS01050	4.72221	4.82275	4.86858	4.94409	4.85878	4.86262	4.81281	5.20308	5.29278	5.44854	5.42011	4.99767	4.76232	4.5922	4.56353	4.77008	4.8881	4.86356	5.01812	5.09755	5.32431	5.35225	5.30137	5.52081	5.56237	5.57573	5.7019	5.59399	5.4209	5.53027	5.57158	5.41714	5.67368	5.69838	5.80549	5.84364	5.85835	11.5909	11.0952	10.4224	10.6921	4.96633	4.62195	3.7035	4.42735	4.81817	4.88286	4.38544	4.38182
VVMO6_RS01055	0.654945	0.13995	0.450395	0	0.686207	0.985503	0	0	0.826417	0.623038	0.714462	0	0.596972	0.491212	0.468668	0.347544	0.604275	0.4392	0.603199	0.560556	0.598392	0.6915	0.283497	0.715107	0.645309	0.495279	0.27206	0.439935	0.794141	0.60266	0.389984	0.43158	0.14627	0.416089	0.652752	0.332091	0.872093	8.93393	8.2431	7.53627	7.72313	0.839506	1.74946	0.77189	0.950508	0.713915	0.514641	0.141576	0.264837
VVMO6_RS01060	5.15798	5.24708	4.12835	3.86941	4.12468	4.61589	4.51686	4.65579	5.19262	5.25806	5.39286	4.85258	4.52602	4.87744	5.54461	5.49594	5.59513	5.35246	5.42779	5.65487	5.07764	5.16711	5.34826	6.2573	6.09409	6.05826	5.07408	5.25996	4.75409	4.85797	4.87009	5.47861	5.54441	5.67968	5.41459	5.30306	5.2755	5.99282	6.17995	5.72426	5.72895	4.59436	4.43765	4.87284	5.22379	2.57578	2.34257	4.44129	4.44991
VVMO6_RS01065	5.83483	5.89413	4.15826	4.33246	4.39907	4.4533	4.61219	4.64214	4.72047	4.94046	5.0463	4.38322	4.42637	4.77429	5.28538	5.16456	5.15357	5.10644	5.11854	5.23122	4.54598	4.50904	4.656	4.79356	5.00953	5.05107	4.65999	4.76269	4.24113	4.28237	4.42526	4.63393	4.63198	4.77664	4.64564	4.77162	4.78985	8.32019	8.28248	8.27233	8.1664	6.32565	6.48522	5.75657	5.42509	4.3707	4.61913	6.23538	6.25477
VVMO6_RS01070	8.57977	8.62206	6.25011	6.34723	5.93771	6.36353	6.27849	6.39344	6.80591	6.64156	6.75737	6.17125	5.72155	5.95056	5.79452	5.97969	5.99878	6.15904	6.10308	5.99273	6.18402	6.02139	6.11233	6.49991	6.36648	6.31546	6.4604	6.39564	5.80494	5.89956	5.87604	6.0234	6.18611	6.0916	6.25787	6.25727	6.1799	6.60184	6.76457	6.70077	6.66532	6.65061	6.74557	7.83358	8.18961	6.48405	6.44908	6.8678	6.96838
VVMO6_RS01075	4.69046	4.65789	3.89954	3.59245	3.25197	3.59774	3.69925	3.60342	4.4412	4.29528	4.39419	3.5003	3.67676	4.20491	3.68916	3.82894	4.14134	4.20451	4.15948	4.45239	3.63658	3.56356	3.85427	3.86598	3.91665	3.9955	4.37984	4.20716	3.51392	3.82479	3.80038	3.71024	3.9048	4.00394	3.83534	3.91298	3.9783	6.93547	7.18886	6.80493	7.00363	7.53909	6.7296	7.62707	7.89966	4.94353	5.35274	4.83962	4.81259
VVMO6_RS01080	7.1567	6.87445	4.97326	5.43037	5.15849	5.54639	5.56661	5.52647	6.78987	6.84843	6.92652	6.09266	5.98936	6.30899	6.90212	7.08715	6.94849	7.21605	7.24102	7.36474	5.55081	5.46902	5.66155	5.86584	5.83843	6.02462	6.52685	6.63871	4.82306	5.0909	5.29192	5.38941	5.43835	5.64797	5.57557	5.6589	5.76354	9.63492	9.27575	9.47696	9.20949	10.5896	10.0807	11.3733	11.7608	7.36268	7.69172	6.37814	6.19054
VVMO6_RS01085	4.658	4.34005	5.89788	5.7711	6.02126	6.21917	6.45172	6.32249	6.6679	6.71386	6.56815	6.12462	6.3114	6.10307	6.55874	6.79148	6.47859	6.28289	6.67188	6.88032	6.472	6.4985	6.69487	7.21291	7.26198	7.26375	6.71957	6.82112	6.40647	6.46463	6.49477	6.76026	6.81932	6.7694	7.09143	6.92006	6.83774	6.00956	6.22945	5.64992	5.78617	6.68791	6.54118	5.75657	5.87819	6.26434	6.31181	5.11756	5.13563
VVMO6_RS01090	6.01994	6.04865	4.06659	3.24938	4.02025	4.29426	4.91606	4.54282	4.62423	4.23449	4.57961	4.5572	4.20369	4.43875	5.07149	5.103	5.14299	4.84582	4.65176	5.17544	4.1144	4.15785	4.46354	5.3908	5.33932	5.42226	4.6893	4.34009	4.16052	4.46282	4.49972	5.51573	5.28491	5.26043	5.21126	5.10391	5.17593	6.35784	6.28319	5.61907	5.83218	6.77021	6.58622	9.08091	8.80336	9.73073	9.47769	5.53506	5.57737
VVMO6_RS01095	5.67529	5.41837	3.58405	3.78287	3.65213	6.42515	6.12532	5.99221	4.72047	4.54935	4.84387	3.11129	2.19779	2.82464	5.92784	6.10488	5.74958	5.44964	5.36558	4.28678	4.81985	4.63578	4.48468	6.73675	6.85184	6.69777	7.05854	6.60915	5.23658	5.2683	5.05207	7.25555	7.22535	7.14826	8.04108	7.9608	7.95726	3.51169	3.1295	4.41663	3.91906	7.97148	7.82025	9.73732	9.46925	10.8447	10.6659	2.35738	2.21008
VVMO6_RS01100	5.01662	5.04379	4.79432	4.42109	4.26839	4.70893	4.79937	4.64214	5.35407	5.47506	5.22379	4.48519	4.81581	4.63992	4.82028	4.86753	4.80999	4.94914	5.02963	5.09755	4.52197	4.67104	4.7809	5.06182	5.05919	5.22704	5.25354	5.20988	4.55224	4.54202	4.73089	4.92637	4.86113	4.78249	5.0159	4.94731	4.89648	5.12691	5.41826	5.0306	5.0132	5.00231	4.72219	5.12764	5.03152	5.03088	5.04149	5.34686	5.45348
VVMO6_RS01105	4.91588	4.99393	5.64672	5.53997	5.65343	6.02297	6.00166	5.98682	6.17893	6.30463	6.17906	5.40137	5.51067	5.74769	6.29524	5.98591	6.06193	6.13732	6.20811	6.50373	5.51882	5.42012	5.62393	6.03772	6.04768	6.09546	5.82584	5.96998	5.38588	5.50084	5.59029	6.01045	5.94755	6.10568	5.94869	5.79739	6.02091	5.31823	5.41826	5.20689	5.2953	5.53991	5.83555	4.76435	5.29406	4.89778	5.10575	5.22488	5.23546
VVMO6_RS01110	2.59839	2.89096	3.9687	4.06546	4.02025	4.34152	4.16522	4.40416	4.83434	5.19565	4.64574	4.64794	4.31932	4.14001	4.65428	4.71129	4.8881	5.17909	4.84654	5.28492	4.5539	4.69863	4.84225	5.26806	5.49178	5.50917	4.77381	4.84852	4.62271	4.59869	4.70822	4.88724	4.81265	5.0436	4.65877	4.67748	4.93179	3.27373	3.434	3.47118	3.61658	3.65288	3.0156	3.13464	3.6077	3.665	3.22627	3.3904	2.93537
VVMO6_RS01115	6.48352	6.4476	4.88657	5.0027	5.05656	5.32913	5.25818	5.20308	5.51885	5.49247	5.71232	4.83337	4.67818	4.43875	4.38951	4.77008	4.75546	4.80966	4.99482	4.60092	4.9455	4.75886	4.76946	5.43783	5.44585	5.22704	5.52464	5.2145	4.87451	4.70002	4.47979	4.9858	5.01664	4.90022	5.08562	4.91467	4.84183	5.65259	5.6943	5.34524	5.6125	6.46968	6.41706	6.09198	6.12947	7.13847	7.3584	6.43769	6.45526
VVMO6_RS01120	10.8806	10.5503	9.91718	9.8355	10.9274	10.4957	10.484	10.5279	10.9581	10.9458	10.8003	10.689	10.6642	10.638	11.118	11.2751	11.2023	11.1357	11.1459	11.3181	10.5648	10.5925	10.8134	11.3942	11.445	11.5625	10.7613	10.9942	10.6287	10.8068	10.8953	11.2354	11.2438	11.291	11.0556	11.044	11.0486	8.47688	8.4201	8.62067	8.77258	12.1658	11.7509	8.10597	8.31319	9.19009	9.50391	11.5082	11.4986
VVMO6_RS01125	5.34498	5.37654	4.21629	3.86941	4.17419	4.4533	4.56531	4.40416	4.71198	4.94046	5.05328	4.43511	4.31932	4.07205	4.58676	4.50177	4.62467	4.31181	4.35513	4.38841	4.95748	4.74569	4.88529	5.51408	5.47968	5.43939	4.88438	4.91254	4.65669	5.00032	5.10073	5.27713	5.18689	5.21787	4.93186	5.10753	5.11961	5.42192	5.86455	4.999	5.439	4.56258	4.35679	5.06804	5.32795	4.7682	4.52825	5.35051	5.30329
VVMO6_RS01130	7.09498	7.1732	3.58405	3.48691	4.35681	4.36458	4.92846	4.49806	6.61653	6.50667	6.551	5.74757	5.37471	5.56198	6.0665	6.3558	6.08974	6.56902	6.35257	6.1457	4.92123	5.30814	5.69821	8.0453	8.0508	8.001	8.40322	8.49771	4.76192	5.16367	5.3443	4.78755	5.14835	5.52767	5.49367	5.58562	5.6881	6.89098	6.76037	7.30229	7.32492	7.29745	7.33134	6.76209	7.12877	2.65124	2.93431	7.38108	7.22891
VVMO6_RS01135	11.0662	10.9172	9.26985	9.34586	9.83599	10.3336	10.6729	10.4219	11.935	12.0432	11.8235	12.0612	11.9839	12.1376	12.3805	12.4992	12.1828	12.6291	12.4453	12.3248	10.6924	10.9922	11.1932	12.1385	12.1959	12.1929	12.9177	12.9377	10.4986	10.8081	10.9076	9.95863	10.3612	10.5184	10.422	10.7204	10.6843	10.0774	9.91061	10.9317	11.0713	11.2631	11.441	11.2349	11.5713	8.75291	9.25593	11.3311	11.1683
VVMO6_RS01140	10.7359	10.5044	7.51366	7.52655	7.54032	7.87787	7.71445	7.78017	8.19775	8.36129	8.28828	8.3443	8.13889	8.51275	9.46137	9.20269	9.34941	8.47774	8.50612	8.38105	7.98227	7.92656	7.96614	8.67466	8.61643	8.58946	8.32928	8.29646	7.7845	7.5214	7.50576	8.86797	8.54828	8.45173	8.20726	8.04427	8.01397	9.88787	10.1626	9.71495	9.70229	9.83748	9.75954	11.6655	11.5691	8.80907	8.9488	8.40511	8.41078
VVMO6_RS01145	4.74712	4.49798	2.99311	2.70735	2.21856	2.84934	3.51418	2.97867	3.12644	3.22832	3.24664	2.15014	2.19779	2.90497	2.91172	2.86097	3.05015	3.14221	3.17724	3.4557	3.26453	3.22704	3.32357	3.88699	3.83347	3.81834	3.18487	3.12517	2.84116	3.046	3.1137	3.80926	3.62184	3.77648	3.40767	3.44917	3.09847	3.51169	3.73756	3.70455	3.67834	3.35193	3.46465	5.23994	5.45606	4.06058	4.26432	4.48844	4.36075
VVMO6_RS01150	6.42105	6.60233	5.13243	5.0027	4.85878	5.57633	5.65881	5.49644	5.35407	5.3373	5.48348	5.51422	5.51067	5.41884	5.49635	5.66812	5.59513	5.65717	5.22248	5.5564	5.33813	5.39925	5.5523	5.75594	5.80486	5.81494	5.46826	5.61163	5.05099	5.20075	5.22964	5.76428	5.6432	5.74109	5.51549	5.61893	5.50385	5.23526	4.90443	5.08428	4.95617	5.1908	4.81592	5.09815	5.29406	5.67524	5.72425	6.31227	6.45194
VVMO6_RS01155	8.65284	8.56887	6.45681	6.48381	6.96158	6.78704	6.75998	6.73301	7.39918	7.25524	7.18821	6.89557	6.87463	6.87047	7.2501	7.53457	7.5326	7.41867	7.41346	7.46507	6.98943	6.98805	7.2095	7.66988	7.68679	7.85167	7.0279	7.30593	6.97316	7.17414	7.40896	7.77058	7.73558	7.75014	7.51258	7.46978	7.53826	8.14186	8.19017	8.29852	8.45736	7.46797	7.44327	7.29791	7.57219	7.18841	7.25492	8.67997	8.63683
VVMO6_RS01160	6.99195	6.91642	8.31098	8.32242	8.22609	8.51912	8.53466	8.60023	8.47672	8.46966	8.43909	8.2925	8.44077	8.39077	8.30435	8.27372	8.27858	8.26892	8.28388	8.26336	9.03313	9.04277	8.94207	8.72073	8.70164	8.61794	9.05548	8.96591	8.43952	8.416	8.40559	8.22134	8.31055	8.1973	8.82667	8.88474	8.85839	5.71516	5.93712	7.18959	7.33454	7.31186	7.29382	7.09636	7.04974	6.78768	6.97914	6.92523	6.88844
VVMO6_RS01165	4.60449	4.4246	3.7504	3.59245	4.31328	3.71003	4.44962	3.99565	4.33466	4.70683	4.56015	3.11129	3.03131	3.31089	4.03151	4.46666	4.03089	4.31181	4.15948	4.51365	4.86508	5.03263	4.91155	5.67672	5.60479	5.49286	5.07408	5.17708	4.6899	4.82668	4.81813	5.58724	5.1656	5.51014	5.08562	5.11473	5.12344	6.70479	6.69579	6.11168	6.36396	6.35378	5.87963	6.76209	6.73306	5.48726	5.7703	6.5178	6.51846
VVMO6_RS01170	4.49111	4.44499	3.7504	3.64246	4.94689	4.2454	4.48363	3.63132	4.20758	4.33443	4.39419	3.72536	3.03131	3.25068	3.60064	4.53605	4.283	4.23209	4.39126	4.35532	4.98701	4.94318	5.08308	5.76731	5.67815	5.86396	4.94881	5.06886	4.88171	5.05084	5.04304	5.86554	5.43479	5.65118	5.39903	5.20524	5.17224	6.62375	6.06534	6.07048	6.19113	7.31186	5.90828	6.60319	6.75814	4.98057	5.79835	6.94347	6.91156
VVMO6_RS01175	6.35979	6.00355	6.3442	6.6641	6.7975	6.53087	6.55131	6.62615	6.54186	6.71757	6.47767	5.97491	6.07959	6.04221	6.42335	6.62628	6.34648	6.39694	6.41094	6.51126	6.44247	6.40108	6.44275	6.84807	7.00012	6.98812	6.58102	6.4358	6.41394	6.63387	6.52426	6.96875	6.89371	6.98653	6.87923	6.90455	6.82723	7.47491	7.22592	7.73395	7.48181	9.61057	8.03362	7.27832	7.33449	5.73716	6.12951	8.65988	8.64302
VVMO6_RS01180	8.02242	7.10437	5.96711	5.84771	6.06128	5.90208	6.1782	6.15481	5.8635	5.56833	5.78119	5.65214	5.61996	5.71464	5.90029	6.1443	5.70711	6.13001	5.91731	6.2663	6.07274	6.01592	6.11233	5.92797	6.00608	5.90644	6.35095	6.27683	5.75091	5.83025	5.73463	5.8912	5.85483	5.77084	6.22514	6.36086	6.41487	9.54016	9.4513	9.06879	8.73251	12.3422	11.7435	8.81916	8.86813	5.86548	6.41687	10.2179	10.161
VVMO6_RS01185	6.17712	6.14317	5.62547	6.07414	5.80256	6.36924	6.32613	6.35631	7.04263	7.13288	7.14477	5.95727	6.17478	5.90245	6.0665	6.43515	6.17011	6.54723	6.68649	6.93732	6.2366	6.26465	6.44993	6.56001	6.64243	6.62331	7.14253	7.32744	5.75875	5.86404	6.07955	6.00262	6.13883	6.16737	6.28353	6.39528	6.49968	5.08541	5.06303	5.4007	5.40287	5.31996	5.09054	4.16833	4.36342	4.75115	5.00344	5.83781	5.85106
VVMO6_RS01190	3.5036	3.67994	3.39599	2.88405	3.34137	3.63615	3.67	3.39138	4.06823	4.35362	4.38315	2.90599	2.73073	3.25068	3.11713	3.66822	3.22086	3.82442	3.13524	3.93027	3.39362	3.75971	3.69408	4.13544	4.17123	4.14494	4.10328	3.99773	3.60377	3.55889	3.14778	4.13929	3.86309	3.79976	3.91411	3.71867	3.87323	3.84587	4.04462	3.37599	3.81293	3.0649	3.61129	3.7035	2.72144	4.50897	4.23178	3.30267	3.22686
VVMO6_RS01195	7.23692	7.20043	5.36826	5.49984	5.36447	5.75275	5.68827	5.68794	5.87495	5.81665	5.89432	5.30706	5.20468	5.31976	5.02122	5.53036	5.49051	5.3271	5.28144	5.58523	5.87528	5.77796	5.85256	6.14843	5.97191	5.8891	5.77753	5.65652	6.13834	5.84334	5.91614	6.3331	6.34793	6.17407	6.4151	6.32094	6.21436	7.4465	7.79744	6.86751	6.97316	7.44419	7.09628	5.61796	5.98825	7.38495	7.19709	7.4877	7.43782
VVMO6_RS01200	6.97096	7.01289	7.57316	7.57886	7.65811	7.72366	7.85426	8.05195	8.0123	8.06656	8.10146	8.19806	8.14151	8.08508	8.25445	8.27309	8.23565	8.48493	8.48538	8.40348	7.22947	7.40094	7.48689	7.35539	7.39122	7.47362	7.56242	7.592	7.04709	7.30384	7.40368	6.97009	7.18677	7.21903	7.19758	7.32437	7.37064	5.33604	5.68101	5.37015	5.20725	5.43851	6.01754	4.94088	4.90251	4.95101	5.1147	6.90923	6.89944
VVMO6_RS01205	6.66601	6.70732	6.99751	6.97832	6.45096	7.32566	7.17603	7.20159	7.50614	7.71256	7.71482	6.209	5.88061	6.10307	5.96377	6.07021	5.99878	6.31548	6.11933	6.30146	6.44033	6.36063	6.2276	6.58111	6.38931	6.33205	6.82895	6.72228	6.33218	5.94883	5.90373	6.2341	6.44654	6.22654	6.33556	6.4056	6.37693	6.75198	6.67807	6.55628	6.40107	5.88	5.96394	6.56057	6.48531	6.81254	6.52826	7.24061	7.30717
VVMO6_RS01210	7.4875	7.61001	9.0885	8.98796	9.84079	9.48331	9.47735	9.52265	9.59642	9.73325	9.59479	9.21984	9.07732	9.02405	9.26924	9.32905	9.3268	9.49078	9.4355	9.71594	9.76012	9.79265	9.90461	10.0608	10.0599	10.0132	10.0219	10.0136	9.34797	9.48513	9.44367	9.47624	9.53083	9.60555	9.67847	9.77499	9.7942	6.74534	6.7413	7.2958	7.25063	7.1767	7.40859	6.67487	7.13835	7.13683	7.23042	7.34036	7.38663
VVMO6_RS01215	8.22217	8.1241	7.76278	7.63552	8.23487	8.076	8.15	8.23241	8.2091	8.15806	8.29124	7.74795	7.81365	7.65667	8.13149	8.30699	8.0499	8.02073	7.9622	8.11559	8.40119	8.27992	8.35953	8.93131	8.86995	8.85046	8.39702	8.36359	8.1926	8.16601	8.16472	8.38077	8.35777	8.36905	8.4607	8.4839	8.44362	7.68054	7.17155	7.51967	7.40169	7.60102	7.56975	7.44575	7.16672	7.06104	7.27302	8.0597	8.04637
VVMO6_RS01220	9.11362	8.96327	4.63325	4.75244	5.13367	5.57633	5.6211	5.44235	6.00571	6.18657	6.11046	6.28872	6.13325	6.40188	6.53505	6.90404	6.71483	6.5251	6.59262	6.51126	5.79073	6.01592	6.19376	6.8224	6.81014	7.01006	6.6527	6.79665	6.13834	6.4199	6.31897	6.25621	6.25424	6.41354	6.00889	6.3256	6.38332	10.1882	9.88115	9.3974	9.54438	8.76026	8.85619	8.48783	8.4387	7.47597	7.48289	9.44286	9.34549
VVMO6_RS01225	7.79872	7.70604	4.90433	4.65834	4.44013	4.94142	4.89093	5.36968	5.55252	5.69407	5.64924	5.45262	5.5268	5.48567	5.56814	5.50462	5.39564	5.6973	5.74649	5.9267	4.92123	4.94318	5.12857	5.24383	5.4239	5.65116	5.2298	5.59044	5.07632	5.25661	5.6057	5.52669	5.6246	5.66392	5.31443	5.51116	5.56135	8.31121	7.90228	7.5554	7.59422	6.56499	6.68888	6.64459	6.5585	6.00505	6.0892	7.77053	7.79144
VVMO6_RS01230	11.0636	10.9551	9.82635	9.7187	10.1532	10.2279	10.2606	10.2998	10.4011	10.3833	10.4403	9.8083	9.76531	9.73059	9.9014	10.3537	10.069	10.1115	10.0462	10.06	10.8674	10.7676	10.8495	11.1471	11.0914	11.0545	11.0552	10.9653	10.5952	10.6107	10.6272	10.8001	10.7904	10.807	10.937	11.0046	11.0219	8.42894	7.84685	8.45808	8.4277	11.9363	11.6532	8.27696	8.48073	11.2712	11.4377	11.7782	11.7553
VVMO6_RS01235	5.4774	5.77304	4.27208	4.10167	4.85878	4.81319	4.68708	4.64214	4.98988	5.19565	5.08767	5.04852	4.61922	4.93596	5.28538	5.16456	5.06667	4.91552	5.09682	5.38667	4.38671	4.57752	4.71683	5.01488	5.15367	5.31131	4.73498	4.95738	4.68167	4.87336	4.74208	5.07804	5.02611	5.10094	4.84261	4.8253	4.93179	5.12691	5.26645	5.04614	5.15752	4.90429	4.43765	4.60571	4.658	4.89778	5.06014	5.59477	5.54661
VVMO6_RS01240	4.87126	4.62253	3.44535	3.59245	3.34137	3.71003	4.16522	3.71192	4.09459	4.14922	4.20662	3.04605	2.83804	3.71905	3.85141	3.88321	3.54404	4.0886	4.07313	4.13908	3.33971	3.56356	3.70613	3.75609	4.11754	4.04108	4.33604	4.22561	2.98186	3.70371	3.27659	3.59006	3.831	4.07243	3.95726	3.94566	3.76969	7.05318	7.31174	6.59643	6.46962	7.17932	7.15724	6.61365	6.27555	4.39285	4.54159	6.46658	6.53266
VVMO6_RS01245	8.58798	8.68305	6.17893	5.94059	6.23465	6.19365	6.24913	6.16439	6.33632	6.08692	6.35314	5.65214	5.80327	5.8116	5.81434	6.04959	5.85058	5.70716	5.78095	5.68181	6.40576	6.23434	6.31676	6.98346	6.75596	6.73292	6.26207	6.17372	6.87372	6.91248	6.94469	7.1893	7.04242	7.12542	6.8423	6.79336	6.81428	8.30783	8.36579	8.62261	8.84281	7.05636	7.03912	7.03542	7.13835	7.02603	7.06246	8.24075	8.18367
VVMO6_RS01250	7.783	7.66318	8.85045	8.7175	8.69113	8.97279	9.03225	8.9959	8.8629	8.87679	8.9586	8.36116	8.26203	8.28593	8.39433	8.58183	8.43963	8.22841	8.18827	8.13765	8.98052	8.70971	8.71528	9.21056	9.10436	9.02735	8.7196	8.52683	9.36027	9.18628	9.18495	9.57167	9.29975	9.29242	9.31311	9.14871	9.08386	7.58138	7.59278	7.68763	7.64279	7.84013	7.82777	7.54746	7.69414	8.35335	8.41143	7.75615	7.76962
VVMO6_RS01255	6.81479	6.72687	6.74003	6.64583	6.34685	6.90184	6.65569	6.88848	6.70045	6.64934	6.5947	6.0517	6.35722	6.12838	6.22295	6.16087	6.19593	6.02355	6.02473	6.02465	6.46782	6.24373	6.1348	6.59872	6.54121	6.48667	6.11432	5.9645	6.17983	6.181	6.20422	6.45088	6.5272	6.38689	6.22955	6.33025	6.31308	6.16708	6.28904	6.28871	6.42528	6.45245	6.03063	6.27446	6.22249	6.84705	6.60967	6.84985	6.69157
VVMO6_RS01315	5.37326	5.68723	4.37757	3.99021	4.31328	4.40962	4.74432	4.51314	4.65997	4.66136	4.55032	3.80639	4.49356	4.73088	4.44141	4.22539	3.78086	4.59278	4.75243	4.62888	4.22758	4.10727	4.04663	4.21235	4.62042	4.54367	4.73498	4.58121	3.97094	4.38619	4.12516	4.30116	4.34437	4.24344	4.20115	4.44008	4.27495	5.58717	5.40755	5.33262	4.98904	4.6857	4.27113	5.2667	4.54728	4.14131	4.37277	5.55735	5.48628
VVMO6_RS01320	6.52371	6.55622	5.58198	5.53997	5.27653	5.87021	6.02495	5.7718	6.50303	6.36733	6.1886	5.92134	6.03518	6.0773	6.39731	6.32672	6.3874	6.50263	6.28214	6.53362	5.47364	5.71855	5.74569	5.91269	6.04563	6.28925	6.01365	6.20427	5.24777	5.35493	5.53342	5.85399	5.80889	5.87038	5.53698	5.67847	5.71875	6.47899	6.45691	6.80493	6.75882	5.94307	5.79008	6.69472	6.86588	4.98057	4.78532	6.78928	6.67601
VVMO6_RS01325	7.74332	7.85566	6.38904	6.42787	6.73288	6.7913	6.75998	6.82949	7.02046	7.07627	7.00059	6.41682	6.45317	6.33096	6.69325	6.7391	6.73611	6.69328	6.63468	6.50373	6.64684	6.66337	6.75701	7.18562	7.28391	7.27142	6.90712	6.81504	6.57144	6.73846	6.77789	7.30092	7.13185	7.23299	6.94503	7.13012	6.97844	7.71667	7.82689	7.57563	7.7047	6.79093	6.83037	7.9496	7.80658	6.2061	6.01942	7.87751	7.84616
VVMO6_RS01330	8.15629	8.05062	6.40784	6.36223	6.15057	6.47898	6.48149	6.38936	6.32801	6.26971	6.45414	6.15587	6.20517	6.0686	6.04988	6.09629	5.987	6.32832	6.23818	5.62741	6.04774	5.90776	6.07797	6.19339	6.21587	6.11264	6.38359	6.30313	5.98292	5.87427	5.92353	6.08645	6.0014	6.13113	5.98824	6.06244	6.05133	7.89694	7.8587	7.90139	7.83808	7.52885	7.72278	8.07224	8.27895	6.63341	6.65945	8.09658	8.18417
VVMO6_RS01335	9.79516	9.63602	10.0266	9.97256	11.0435	10.2659	10.1365	10.1229	10.0107	9.99387	9.95738	9.87733	9.867	9.89203	9.97533	9.9354	9.88565	9.75241	9.74309	9.73053	9.96636	9.89999	9.84948	9.99326	9.93961	9.91665	9.93102	9.86427	9.96753	10.1525	10.0715	10.0878	10.1938	10.0915	10.267	10.2734	10.2144	9.27646	9.52904	9.62629	9.5242	9.57019	9.6225	10.1638	10.2425	10.0721	9.51367	9.77867	9.71329
VVMO6_RS01340	7.94851	7.76736	7.11276	7.17379	5.54469	7.04075	7.16297	6.98894	6.91532	6.602	6.84039	6.73408	6.66473	6.72869	6.92052	6.93488	7.01092	6.55817	6.57309	6.50373	7.68628	7.76302	7.54759	7.92031	7.76743	7.73793	7.44619	7.35912	7.5616	7.72675	7.58952	8.07542	8.00254	7.94278	7.98615	7.83015	7.96313	8.44646	8.41543	8.76971	8.76192	8.43346	8.50158	8.7234	8.82428	8.99977	8.41597	8.11816	8.08435
VVMO6_RS01345	9.2462	9.21943	8.72863	8.73633	9.37029	8.71576	8.66451	8.72766	8.50463	8.46416	8.53754	8.09296	7.83323	7.91609	8.05235	7.82796	7.8251	7.6278	7.57731	7.44948	8.43534	8.35987	8.25932	8.7273	8.47493	8.34515	8.41248	8.16584	8.77108	8.84415	8.62372	8.97316	8.8751	8.73852	9.00145	8.87071	8.75744	8.74107	8.55728	9.41882	9.32903	9.06177	9.18812	9.97291	10.1614	9.90895	9.59508	9.28823	9.31933
VVMO6_RS01350	9.84918	9.7666	9.19335	9.08271	9.70737	9.56584	9.5215	9.53517	9.8133	9.91414	9.84123	9.56731	9.63188	9.53858	9.71829	9.9456	9.80321	9.75598	9.74003	9.67295	9.85866	9.7721	9.80079	10.1591	10.106	10.0575	9.80464	9.72857	9.93955	9.9855	9.98977	10.0244	10.0632	9.97765	10.1453	10.1173	10.1201	9.80399	9.36533	9.95873	9.95374	9.84079	9.9026	10.0955	10.1579	10.1611	10.1668	9.81793	9.85344
VVMO6_RS01355	9.39225	9.34902	8.09792	8.08536	8.88387	8.50751	8.35224	8.36606	8.73154	8.70445	8.74464	8.53469	8.51339	8.42693	8.81896	9.19567	8.87244	8.83557	8.81629	8.59103	9.2566	9.19373	9.25132	9.70208	9.62991	9.67059	9.00974	8.95385	9.38867	9.40177	9.41532	9.72319	9.67338	9.73702	9.57122	9.56295	9.51616	9.25146	8.79214	9.49229	9.52805	9.40081	9.64502	9.3795	9.41904	9.91183	9.77807	9.28942	9.30997
VVMO6_RS01360	2.07639	1.82647	1.67739	0.888272	0	1.20581	0.605278	0.560383	1.25816	0.856127	1.19014	0.466838	0.596972	0.491212	0.468668	0.494251	0.832138	0	1.02727	0.560556	1.34601	1.73849	1.06054	1.4388	1.93371	2.32006	1.92663	1.85386	0.666516	1.75923	1.02474	1.62866	1.25529	1.29199	1.24683	1.53512	1.19636	3.66044	3.89925	2.9164	2.89485	2.70621	3.11729	3.13464	3.23158	3.33964	3.25894	2.38612	1.9715
VVMO6_RS01365	10.4547	10.4044	8.20032	7.9529	8.85759	8.40279	8.20838	8.22899	7.92777	7.88728	8.00578	7.71946	7.49086	7.65667	7.90303	7.98898	7.96983	7.40662	7.50288	7.24791	8.34586	8.00118	8.01842	8.49262	8.12652	7.98942	8.10134	7.74929	8.40244	8.28254	8.03472	8.5009	8.43764	8.10572	8.2067	8.1196	7.86493	10.1873	10.1038	10.6613	10.574	9.23872	9.1852	9.5875	9.48998	9.81927	9.38084	10.2122	10.1147
VVMO6_RS01370	7.72385	7.79475	6.57241	6.36968	7.6406	6.9097	6.91758	7.05737	7.60113	7.69009	7.55439	7.87548	7.96336	8.0391	7.91455	8.03765	7.75039	7.7159	7.80867	8.11312	7.21082	7.10738	7.31753	8.4034	8.19199	8.24256	7.27311	7.21307	7.29919	7.43671	7.47757	8.32486	7.90764	8.12601	7.64385	7.48028	7.49906	6.76847	7.09181	7.17906	7.28247	8.07224	7.78977	5.31878	5.48639	7.85381	7.95109	7.35042	7.1635
VVMO6_RS01375	14.2606	14.122	4.52261	4.44946	3.5051	4.57693	4.2467	4.3879	4.61516	4.73636	4.65495	4.05876	3.89128	4.2363	4.38951	4.35587	4.41199	4.73451	4.65176	4.35532	4.14616	4.0115	4.09326	4.34732	4.48161	4.58734	4.39415	4.45399	3.70469	3.82479	3.89371	4.54334	4.26652	4.33391	4.15556	4.32058	4.2117	3.8208	4.17668	4.39251	4.41859	3.76882	4.08284	4.11042	4.42735	3.68309	3.79277	3.10938	3.09698
VVMO6_RS01380	0	0.13995	5.03905	5.02172	5.18288	5.50547	5.45102	5.26672	5.8128	5.5011	5.88653	4.75389	4.8925	5.01047	5.22743	5.4872	5.3867	5.31426	5.36558	5.69509	5.77389	5.87185	5.7973	6.38278	6.2376	6.37541	5.99499	6.07035	5.27538	5.42973	5.2766	5.85109	5.86807	5.93487	5.68872	5.51932	5.67513	4.61688	4.1253	4.60681	4.89679	5.31996	5.87963	3.85226	3.23158	4.89778	5.15865	4.78671	5.06357
VVMO6_RS01385	7.05813	7.10331	5.66767	5.62949	5.75454	6.08676	6.07042	6.01885	6.63685	6.60601	6.69404	5.20615	5.49436	5.56198	5.65862	5.77604	5.97511	6.19452	5.96604	6.29275	5.84979	5.9428	6.12361	6.55837	6.54412	6.54003	6.61654	6.52042	5.84603	5.95608	6.07291	6.40016	6.34982	6.39265	6.4514	6.25565	6.2637	5.91794	5.6586	5.31989	5.11349	5.31043	5.09054	4.60571	4.85682	5.10656	5.37526	6.42217	6.33618
VVMO6_RS01390	8.42003	8.38372	9.16509	9.01787	9.43265	9.34159	9.22114	9.28374	8.9802	9.04702	9.11351	8.59153	8.59788	8.55848	8.71606	8.85353	8.76181	8.81634	8.7404	8.74904	8.72457	8.58726	8.5007	8.76892	8.65933	8.51024	8.94652	8.74033	7.73167	7.64614	7.57863	7.88779	7.90443	7.80508	7.83889	7.96479	7.97217	8.4968	8.33925	8.83603	8.84842	10.1755	9.95505	8.74972	8.73238	8.63472	8.65025	8.55502	8.6372
VVMO6_RS01395	7.63072	7.6668	6.81237	6.45611	7.60494	7.1242	6.96048	6.89137	6.80391	7.24757	6.97326	6.69205	6.96618	6.76143	6.99621	6.90404	6.90218	7.06321	6.81509	7.21601	7.23687	7.1777	7.3715	7.85251	7.72575	7.78826	7.57582	7.54779	7.17278	7.35134	7.47673	7.7118	7.58897	7.68444	7.5483	7.58965	7.49833	7.093	7.28418	7.84808	7.99699	7.6377	7.47714	6.88808	6.99805	6.73228	6.86175	7.22578	7.32178
VVMO6_RS01400	6.89777	7.17014	6.00052	5.71378	6.2578	6.22549	6.08711	5.97053	6.13198	6.30463	6.23536	5.43997	5.40992	5.34877	5.81434	5.96089	5.75654	5.33984	5.59979	5.49697	6.8242	6.82703	6.73366	7.43153	7.37251	7.24342	6.65419	6.57719	6.82598	6.96132	6.79949	7.22224	7.10861	7.1573	7.09264	7.03081	6.99522	6.004	6.05508	6.43461	6.79411	6.04433	5.95023	5.06804	5.42509	5.00953	4.99376	6.64066	6.59714
VVMO6_RS01405	8.70859	8.62765	7.99185	7.93043	7.72608	8.19817	8.20838	8.31429	7.97908	7.93742	8.01921	8.3443	8.40849	8.3697	8.36439	8.13103	8.26156	7.82407	7.87717	7.94261	8.14503	7.92218	7.99221	8.2174	8.05131	8.02274	7.80396	7.81472	7.84471	7.82305	7.74371	8.02288	7.97771	7.94605	7.68133	7.86528	7.74596	8.25382	8.45628	8.08	8.21757	7.50397	7.74281	7.29791	7.30075	6.84705	7.04149	8.58438	8.50581
VVMO6_RS01410	2.72915	2.34332	5.28936	5.2159	6.22293	5.49506	5.15642	5.27558	4.98284	5.37534	5.19883	5.73727	5.69324	5.69218	5.47161	5.54726	5.3777	4.84582	4.89768	4.90521	5.34726	5.56209	5.65223	5.43426	5.47968	5.60637	5.37395	5.44452	5.99294	6.35741	6.29636	5.71405	5.82527	5.71378	6.28565	6.17869	6.19087	6.59815	5.8567	8.32026	7.85266	3.0188	1.98291	7.8291	7.62767	2.12476	2.07546	2.29812	2.83709
VVMO6_RS01415	5.44732	5.59599	7.57594	7.46881	8.16004	7.56098	7.44346	7.60834	7.68484	7.6538	7.87306	7.66346	7.70444	7.74661	7.26098	7.45618	7.33759	7.26026	7.2558	7.08591	7.84468	7.79692	7.7612	7.34688	7.38149	7.38271	7.84621	7.79247	7.79503	7.97468	7.87158	7.33352	7.48969	7.35093	8.09461	8.08059	8.07743	7.77005	7.13304	9.69753	9.33063	5.96754	5.80539	8.98948	8.70684	6.24316	6.51141	5.48944	5.38904
VVMO6_RS01420	4.46132	4.94229	3.29189	3.18334	4.07341	3.47595	3.88886	3.51633	4.17089	4.35362	4.11622	3.39944	3.27994	3.47776	3.88927	4.24625	4.03089	3.63079	3.54116	3.93027	3.88267	4.07605	4.19938	4.39209	4.61489	4.6534	3.99478	4.16954	3.75262	4.09372	4.3901	4.39182	4.41823	4.667	4.00945	4.02426	4.12282	6.1216	6.12542	5.09926	5.40896	3.90176	3.38533	4.22401	4.15267	4.15434	3.87936	4.57211	4.52759
VVMO6_RS01425	8.54867	8.42877	10.767	10.5396	11.5734	11.1362	11.1216	11.1358	11.436	11.397	11.2634	10.6792	10.7577	10.7124	10.9418	11.0342	10.8819	10.8597	10.8815	11.2514	11.377	11.3702	11.3587	11.8587	11.8057	11.8454	11.294	11.387	11.2144	11.2641	11.3245	11.3308	11.5152	11.4782	11.6795	11.4096	11.461	11.9544	11.6961	11.6273	11.7557	9.7621	9.92731	9.52929	9.81375	8.50343	8.09147	9.29772	9.29986
VVMO6_RS01430	6.78353	6.80387	9.56538	9.39866	9.20445	9.89075	9.91023	9.9854	9.80759	9.60854	9.75585	9.42941	9.62159	9.60546	9.88393	9.95335	9.83478	9.55225	9.57015	9.58916	10.0268	9.97243	9.95282	10.6173	10.4429	10.5639	9.67421	9.73583	9.87537	9.79504	9.89089	10.2816	10.2762	10.1733	10.163	9.96133	9.98595	10.2831	9.54562	9.96615	10.0191	7.67348	7.88295	8.58672	8.85075	7.09522	6.68672	7.61532	7.69443
VVMO6_RS01435	7.18203	7.17828	9.779	9.46704	9.77612	10.0365	10.0477	10.0138	9.7084	9.70225	9.81324	9.66356	9.68674	9.70206	9.68032	10.0222	9.68099	9.56857	9.43496	9.29631	10.376	10.3453	10.3413	10.8631	10.7442	10.6789	10.2596	10.0312	10.0047	10.0737	10.0123	10.2787	10.1724	10.1601	10.3016	10.1601	10.1974	10.2293	9.87776	10.4938	10.731	7.97902	8.3687	8.53537	8.50315	7.55054	7.10351	7.83319	7.85372
VVMO6_RS01440	5.45867	5.55594	8.61458	8.53758	8.68474	8.641	8.72796	8.66155	8.24705	8.31799	8.28902	8.4235	8.36878	8.29714	8.31482	8.22924	8.19653	8.06166	7.95317	7.78381	8.08621	7.86852	7.83988	8.1204	7.95948	7.88392	8.08214	8.01161	7.43757	7.23896	7.27853	7.80023	7.5377	7.53035	7.54565	7.43784	7.39694	10.2681	10.1267	11.047	11.0169	6.40843	6.46607	8.48213	8.60341	7.11867	7.07857	6.42736	6.29605
VVMO6_RS01445	10.7555	10.6099	8.06868	7.90761	7.99764	8.33581	8.25835	8.33246	8.26021	8.31432	8.2248	8.92211	8.95154	8.95262	9.4527	9.47562	9.45316	9.12297	9.0756	9.05235	8.46554	8.53847	8.7093	9.29599	9.27388	9.25427	8.33347	8.54393	8.81124	8.83403	8.99207	9.45298	9.36307	9.40389	9.21596	9.31232	9.19567	11.448	11.4059	10.7597	10.8567	10.8524	10.5871	10.2817	10.1951	10.4102	10.5807	11.0692	10.9885
VVMO6_RS01450	7.25439	7.23206	6.54437	6.22946	6.61233	6.61501	6.65569	6.62961	6.44531	6.45432	6.52362	6.18647	5.70747	5.76931	6.2377	6.3534	6.28043	5.93402	5.81461	5.82161	6.37035	6.35847	6.27893	7.02669	6.82935	6.81525	6.32691	6.27462	6.46997	6.4493	6.49808	7.1638	7.00576	6.95836	6.77606	6.68382	6.67664	7.27016	7.32176	7.33587	7.28081	6.4481	6.61258	6.75266	6.81898	7.06104	7.22836	7.33484	7.23375
VVMO6_RS01455	1.81887	1.39499	1.06987	0	1.14932	0.985503	0.605278	0	0.826417	0.344894	0.714462	0	0	0.856986	0.468668	0.184212	0	0.4392	0.332898	0.560556	0.824598	0.453098	0.723711	0.617929	0.72952	1.28308	0.500865	0.561097	0.666516	0.50061	1.02474	1.0329	0.804823	0.831914	0.543725	0.332091	0.453153	2.15982	2.77674	1.9382	2.24954	2.0558	1.98291	4.05008	3.99284	1.83228	2.07546	1.40586	2.0081
VVMO6_RS01460	4.7897	4.6924	4.83193	4.98343	4.69883	4.87873	4.86536	4.98256	4.93259	4.97804	4.89914	4.27349	4.52602	4.32656	4.38951	4.45774	4.14134	4.0581	4.35513	4.21482	4.60049	4.75886	4.76371	4.97128	4.91379	4.94955	4.81694	4.81845	4.5249	4.83194	4.8547	4.73814	4.62576	4.77076	4.7839	5.04103	4.78985	5.1968	5.25454	5.14328	5.04481	4.90429	4.87518	6.66485	6.70754	4.66275	4.58088	5.10897	5.14798
VVMO6_RS01465	5.3078	5.46237	6.02508	5.56612	5.58185	5.6153	5.50997	5.54858	5.59468	5.69407	5.66299	5.221	5.22459	4.95495	4.69761	4.96512	5.08889	4.96567	4.99482	5.09755	5.34726	5.21089	5.106	5.24383	5.12286	4.78783	5.4271	5.05345	4.91719	5.04179	4.78603	4.71916	4.60693	4.77076	5.03617	4.76706	4.87849	5.40515	5.56046	5.19996	4.95617	4.96633	5.36315	6.44817	6.35987	6.01937	5.94106	4.84481	5.01495
VVMO6_RS01470	8.04582	8.08782	6.00876	5.98972	6.19921	6.1345	6.30726	6.15961	6.44275	6.51522	6.46726	6.12462	5.8931	5.97867	5.92784	6.08475	6.29961	6.57979	6.39323	6.51875	5.58211	5.66709	5.76886	5.6088	5.68343	5.81231	6.47057	6.30313	5.16163	5.43319	5.30708	5.57322	5.73277	5.5587	5.603	5.87579	5.86294	7.34902	7.31174	7.41132	7.25233	6.43061	6.63846	7.32999	7.15733	6.37976	6.0892	7.76712	7.83601
VVMO6_RS01475	5.72941	5.58071	7.07797	7.05879	7.25411	7.18699	7.26672	7.19693	7.6103	7.48356	7.63218	6.97658	6.71487	6.72317	6.73543	6.85056	6.76054	6.80769	6.88329	6.75273	7.02545	6.92666	6.93653	7.20562	7.0501	7.05185	7.35678	7.19329	6.61098	6.38273	6.36859	7.02004	6.93203	6.83001	6.77305	6.68745	6.68054	5.51866	5.48093	5.06914	4.87057	6.39496	6.30299	5.23994	5.39343	5.9007	6.00504	4.9351	5.02837
VVMO6_RS01480	6.71733	6.64993	8.16576	8.12987	8.91333	8.43447	8.44364	8.34621	8.71092	8.74769	8.7441	8.00128	8.07999	8.01894	7.9949	8.0294	7.96684	8.26726	8.19595	8.41757	8.10384	7.91337	8.03941	8.39288	8.21225	8.26194	8.45106	8.3368	7.64755	7.6439	7.62019	7.8807	7.83331	7.81511	7.96384	7.97522	7.95511	5.51084	5.73343	6.3369	6.42528	7.41556	7.50555	6.28758	6.37616	7.25341	6.84033	6.20948	6.32716
VVMO6_RS01485	3.7939	3.70269	3.53928	4.23803	3.78555	3.84733	4.05642	3.90713	4.08147	4.05861	4.15566	3.34623	3.35413	3.31089	3.35219	3.57237	3.7533	3.19922	3.6041	4.25125	2.81554	3.16904	3.086	3.15593	3.29824	3.62833	3.04677	3.04434	2.87042	2.74495	2.82866	3.28062	3.15318	2.8781	2.72404	3.08852	2.72851	3.74285	3.75457	5.01489	4.64169	5.61929	5.3423	4.47412	4.6037	5.52787	4.3118	2.92581	3.72146
VVMO6_RS01490	9.97014	9.97678	7.87512	7.72528	8.58301	8.24708	8.13804	8.19785	8.62819	8.71839	8.57197	8.45368	8.47026	8.47706	9.02645	9.17475	9.00616	8.97064	8.91423	9.11793	8.59967	8.6478	8.89481	9.66037	9.76199	9.89509	8.98514	9.21213	9.14894	9.36321	9.4909	9.99014	9.68857	9.88122	9.43332	9.3984	9.38654	9.78305	9.88574	9.83473	10.1136	8.79572	8.90144	9.1126	9.04155	9.14103	9.39193	9.76437	9.65481
VVMO6_RS01495	6.30003	6.23383	7.26142	7.06339	7.89802	7.79329	7.61822	7.85897	8.0674	8.13883	7.77199	7.8326	8.02712	7.83896	8.21958	7.99439	8.19012	8.32603	8.47067	8.76802	7.94213	8.01015	8.27457	8.48446	8.6411	8.76203	8.25772	8.38734	7.72967	7.76852	7.90061	7.96566	8.15344	8.15167	8.20222	8.2182	8.27254	6.63458	6.89494	6.24224	6.26007	6.68052	6.7376	5.88302	6.24039	5.95382	6.08465	6.2647	6.18456
VVMO6_RS01500	3.99444	3.77961	1.97501	1.43398	1.14932	0.72538	2.75146	1.64891	1.34855	1.88775	1.89674	2.66655	2.48873	2.55275	3.11713	2.91407	3.22086	2.49213	2.43621	2.74374	2.49217	2.44035	2.7788	3.30386	3.35237	3.67534	2.14544	2.22783	2.02962	2.24285	2.4997	3.05709	2.6634	3.60211	2.0718	2.3129	2.44051	4.09627	3.85261	4.21137	4.66221	3.59122	4.08284	3.7035	3.49289	2.7575	2.56787	4.10335	3.72146
VVMO6_RS01505	9.15812	9.17613	5.17695	4.92401	5.05656	5.48457	5.29695	5.35302	5.6446	5.61678	5.62134	5.221	5.01189	5.18148	5.70181	5.69112	5.51533	5.37737	5.25226	5.65487	5.44413	5.67406	5.80011	5.83644	6.05178	6.03592	5.70764	5.85323	5.52577	5.76847	5.74858	5.85399	5.75859	5.97632	5.65962	5.824	5.7537	6.24455	6.60493	7.18433	7.38172	6.03278	6.09437	8.92794	9.06183	5.28299	5.51705	6.03218	5.98331
VVMO6_RS01510	10.4071	10.3145	8.03683	7.9799	7.52609	8.11222	8.11381	8.1298	8.41857	8.28839	8.40403	7.44361	7.62426	7.56385	7.98837	8.07165	8.00093	7.69871	7.75595	7.82669	8.25411	8.22702	8.21414	8.57057	8.48519	8.44136	8.31149	8.25047	8.17439	8.18567	8.0971	8.47474	8.44914	8.31	8.3688	8.30537	8.22084	9.52471	9.72783	10.605	10.6921	8.83199	8.95907	10.4058	10.4597	8.28244	8.19955	9.68906	9.58423
VVMO6_RS01515	7.7262	7.5216	5.66767	5.65408	5.98009	6.04455	6.03071	5.89198	5.87875	5.91032	6.03492	5.83707	5.72155	5.53699	5.76428	6.13874	6.06193	5.82957	5.88599	5.48172	5.90343	5.91954	5.97465	6.28922	6.318	6.31174	6.05025	6.28345	6.11102	6.08289	6.00481	6.36804	6.31351	6.34202	6.14109	6.37743	6.29963	7.0772	7.10015	6.77726	6.66786	9.11682	8.68044	6.32626	5.80789	6.78139	6.90367	8.17434	8.1426
VVMO6_RS01520	6.26812	6.14109	4.54543	4.68245	4.82818	4.59654	4.59673	4.21431	4.64221	4.46365	4.45868	4.27349	3.94027	4.38375	4.09769	4.51901	4.09817	4.11846	4.22101	4.25125	4.59283	4.75886	4.553	5.11176	4.87734	5.09496	4.79013	4.59546	4.61409	4.62318	4.58304	4.94827	4.87693	4.86204	4.78988	4.80763	4.92305	5.23526	5.01443	5.84024	5.8591	7.65099	7.04558	4.22401	4.22639	5.37489	5.80389	6.45814	6.44362
VVMO6_RS01525	5.07188	5.10058	3.34488	2.88405	2.82588	2.97453	3.09735	2.88907	2.99268	3.38571	3.00891	2.3793	2.6148	3.31089	2.75648	2.83367	2.90741	2.49213	2.85379	1.75454	3.37587	3.65091	3.35453	3.76747	3.80464	3.765	3.46796	3.60546	3.58624	3.63312	3.35161	3.7606	3.8092	3.88927	3.55541	3.39103	3.39266	5.32716	4.97143	5.23429	5.28871	6.59278	5.64438	4.51933	4.658	5.38598	5.48978	5.37938	5.43007
VVMO6_RS01530	3.93064	4.04298	2.6996	1.99217	1.49934	1.71663	2.04531	1.41214	1.66228	2.61614	2.27656	0.818977	1.01798	1.59843	1.54555	1.78724	2.36785	2.07131	1.35459	2.52315	2.55662	2.76142	2.65992	3.40927	3.05883	3.15132	2.89403	2.66634	2.54713	2.69961	2.39007	3.26326	3.00764	3.15573	2.67318	2.96643	2.78753	4.60224	4.44114	3.93907	4.39426	5.43851	4.47644	4.51933	4.36342	4.74255	5.30661	4.37114	4.50856
VVMO6_RS01535	11.8572	11.7419	5.93291	5.53997	6.65655	6.1345	6.14139	5.99757	6.29145	6.34832	6.39494	6.33042	5.85529	6.35975	6.49264	6.98848	6.54037	6.05478	6.20811	5.54177	6.87246	6.8777	6.99418	7.31913	7.2271	7.32215	6.31003	6.38747	7.76808	7.68592	7.87031	7.85775	7.4811	7.65443	6.96631	6.96658	6.86198	13.252	12.9087	11.5629	11.6565	11.4068	11.585	10.4798	10.1928	9.9323	9.45585	11.2118	11.1631
VVMO6_RS01540	11.9644	11.9224	6.61078	6.55081	7.16508	6.94837	6.96048	6.72656	7.07443	6.99001	7.20084	6.92308	6.43619	6.80917	6.87407	7.57841	7.28562	6.85724	6.77463	6.43414	7.52754	7.37766	7.50597	7.77926	7.71482	7.70362	6.93919	6.87616	8.28513	8.23914	8.33061	8.3732	8.09101	8.24948	7.6096	7.553	7.47607	10.7968	10.7294	11.3303	11.4947	11.4405	11.4468	9.39777	9.31726	8.71384	8.31084	11.4742	11.4343
VVMO6_RS01545	12.4844	12.3119	7.12795	7.23619	7.59588	7.36335	7.26916	7.48571	7.45874	7.57221	7.47866	7.40511	7.2976	7.2353	7.40516	7.41302	7.5706	7.18464	7.32981	7.29665	7.17535	7.13289	7.15669	7.15347	7.17268	7.17657	7.15308	7.26081	7.18593	7.25276	7.37699	7.21887	7.33715	7.2834	7.21102	7.24863	7.25341	11.8697	11.3442	12.0945	11.9124	11.9199	12.2212	10.7056	10.5638	9.45383	9.21489	12.321	12.3633
VVMO6_RS01555	5.05203	4.62253	4.40278	4.30167	4.07341	5.21956	5.56661	5.4105	4.62423	4.40968	4.56015	3.04605	2.73073	2.33807	4.69761	4.29711	4.62467	4.28572	4.46093	3.68604	2.67746	2.22952	2.01435	3.58667	3.6832	2.75153	3.66965	2.98061	3.47636	3.71515	3.22962	4.56475	4.36693	3.98376	4.90456	4.60772	4.21887	5.66673	5.46551	5.34524	4.35698	7.59318	7.98064	9.73971	9.5665	11.6633	10.6352	2.62187	2.24116
VVMO6_RS01560	4.80164	5.02134	7.48739	7.6811	7.89802	7.55598	7.59312	7.55107	7.22221	7.14394	7.07105	7.15735	7.23516	7.37582	7.05569	7.09292	7.14157	7.21605	7.25824	7.19746	7.30176	7.20321	7.30867	6.8916	6.84713	6.85279	6.90212	6.97896	7.12047	7.13529	7.11264	6.68728	6.73513	6.70306	6.88902	6.90039	6.80479	7.10603	6.98597	5.62943	5.48004	6.49936	6.27025	8.27367	8.13801	8.19374	7.65076	6.00232	5.83587
VVMO6_RS01565	11.0285	10.933	8.23932	8.14079	7.791	8.43037	8.4799	8.47976	8.19013	8.17568	8.26968	8.77762	8.82192	8.88615	8.96351	8.99001	8.90255	8.75942	8.67686	8.33512	8.1946	8.27764	8.46391	8.56529	8.67965	8.75965	8.9685	9.07198	7.95807	8.15293	8.16211	8.44954	8.47835	8.6148	8.83357	8.80905	8.79777	11.3091	11.2639	11.304	11.3284	11.6525	11.831	12.1445	12.2593	10.881	10.9585	12.2918	12.2924
VVMO6_RS01570	10.7674	10.5816	8.28918	8.24158	8.40782	8.7124	8.66451	8.69167	8.90586	8.83304	8.84255	8.70551	8.66318	8.656	9.29062	9.43106	9.38969	9.08754	9.12204	9.29303	9.33505	9.25222	9.3659	10.1977	10.206	10.2859	9.18894	9.39566	9.47988	9.55641	9.65133	10.191	10.1076	10.1736	10.0321	9.96768	9.95101	9.18362	9.14882	9.05397	9.20556	11.102	10.8974	8.41793	8.66768	10.5296	10.5685	11.8567	11.7465
VVMO6_RS01575	5.13458	4.70373	2.43215	2.50596	2.39598	2.71223	3.05273	3.25458	3.54488	3.22832	3.22208	3.23354	2.83804	3.12216	2.91172	2.77746	3.63746	3.08286	3.25774	2.84255	2.52476	3.12904	2.7558	3.02938	2.99221	3.1842	2.97242	3.22023	2.22349	2.30472	2.4997	3.0771	3.10031	2.81096	2.64706	2.64686	2.88083	7.63631	7.82185	6.08183	5.90718	4.46282	4.68954	5.57578	5.62914	4.50897	4.40231	5.49934	5.20426
VVMO6_RS01580	5.86359	5.81542	5.31614	5.2805	5.67078	5.77874	5.68096	6.01885	6.15721	6.10401	6.09701	4.69126	4.67818	4.81644	5.15157	5.15356	4.92562	4.79124	4.80695	4.42075	5.32431	5.34353	5.02173	5.66765	5.40801	5.49613	5.55361	5.41267	5.34477	5.03724	5.14358	5.76428	5.42408	5.43037	5.63989	5.61386	5.21228	6.33145	6.73702	5.92254	6.14448	6.10626	5.93638	6.22073	6.11012	6.4892	6.56464	6.33456	6.17252
VVMO6_RS01585	1.17889	1.15212	5.5142	5.47245	5.48708	4.89466	5.14584	5.21234	4.75393	4.86225	5.07401	4.81391	4.46035	4.26702	4.4915	4.27698	4.30215	4.14772	4.55949	4.68322	4.80666	4.9316	4.89058	4.36988	4.29385	4.26505	4.46365	4.26181	4.40005	4.49635	4.67939	4.04085	4.1586	3.79976	3.85829	3.9855	3.99509	1.31414	1.5352	1.55933	1.05168	2.92194	2.1838	1.27203	1.92511	3.064	2.76269	1.40586	1.54313
VVMO6_RS01590	4.67107	4.98931	8.11136	8.09438	8.75354	8.3182	8.27908	8.42004	8.38692	8.49472	8.42301	7.83983	8.00713	7.97543	8.34409	8.18739	8.14311	8.26392	8.33579	8.41356	7.44163	7.47861	7.50166	7.64235	7.65215	7.73724	7.62139	7.83289	7.23456	7.26837	7.18007	7.10167	7.38858	7.24893	7.84393	7.42195	7.54967	5.59459	5.85275	5.95584	5.91147	6.08404	6.15541	5.65894	6.14856	6.74955	6.63477	4.17921	4.01011
VVMO6_RS01595	8.11742	8.13093	5.81579	5.73698	6.53863	6.43063	6.15728	6.23428	6.97329	7.0849	7.12006	5.84668	5.37471	5.47255	5.49635	6.08186	6.01628	6.12266	6.10308	6.17444	6.54132	6.73508	6.60279	6.73096	6.78577	6.73153	7.0256	6.92636	6.76303	6.96851	6.98177	6.86035	6.7609	6.83283	7.03966	6.92006	6.93667	7.06123	7.32318	7.35003	7.35044	6.20733	5.89403	6.26121	6.70754	5.45077	5.65843	8.36597	8.39013
VVMO6_RS01600	7.04438	6.89806	5.28936	5.40161	5.40651	6.04455	5.87924	5.89774	6.74064	6.68007	6.49315	5.71645	5.64972	5.8116	6.85506	6.64995	6.47437	6.20151	6.52511	6.70099	5.23852	5.1066	5.28137	6.05174	6.19565	6.02462	5.73038	5.62212	4.66507	4.84241	4.86498	5.67191	5.51441	5.46718	5.28932	5.22201	5.10034	6.11646	6.05164	7.18784	6.96078	7.87451	7.908	6.75266	6.65511	6.36303	5.67668	6.3104	6.2718
VVMO6_RS01605	7.44341	7.18233	8.32753	8.10556	9.74881	8.81223	8.76991	8.76749	8.99033	9.27039	8.8115	8.58293	8.73609	8.54601	9.19371	8.97173	9.24196	9.1869	9.18901	9.44819	9.14576	9.14096	9.2841	9.91823	9.94223	10.0223	9.36136	9.47635	8.869	9.06944	9.16246	9.58788	9.42462	9.58414	9.3087	9.2212	9.27086	7.35339	7.36116	7.47012	7.55497	9.6936	9.48539	7.32999	7.39169	7.53692	7.43902	7.52694	7.50178
VVMO6_RS01610	6.14702	6.30247	5.73869	5.82624	5.90875	5.82104	5.82721	5.71426	6.21542	6.17043	6.20749	4.99767	4.8925	5.4051	5.28538	5.29039	5.57952	5.47294	5.37463	5.98194	5.53889	5.40764	5.11507	5.82832	5.79023	5.73676	5.73319	5.74549	5.41595	5.25661	5.28428	5.98949	5.95501	5.80861	5.7666	5.70973	5.47122	6.68409	6.99315	5.8223	6.03465	5.80729	5.46311	6.92215	6.92243	7.46816	7.67063	6.048	6.23561
VVMO6_RS01615	8.69225	8.73087	7.34183	7.29601	7.68398	7.77835	8.03142	7.98189	9.08252	9.21312	9.13176	9.02092	8.90602	8.983	9.21437	9.0965	9.12249	9.49506	9.37757	9.25318	7.91011	8.06485	8.20143	8.9058	8.73577	8.64918	9.61722	9.54979	8.23821	8.29879	8.20068	7.78814	7.93306	7.91774	7.72021	7.88015	7.87119	7.45467	6.81206	7.71585	7.51322	9.1284	8.85066	7.6115	7.65463	5.75009	6.11619	8.80795	8.6941
VVMO6_RS01620	7.18659	7.23206	4.32579	4.92401	5.25368	5.48457	5.62872	5.51153	7.30919	7.5201	7.27136	7.16121	7.12823	7.25459	7.56576	7.5577	7.25647	7.96017	7.76803	7.90595	5.70448	5.93412	6.44455	8.00262	7.97574	7.95768	8.3129	8.31003	6.27041	6.46802	6.66476	6.02082	6.23598	6.38689	6.3719	6.58486	6.57421	6.50283	6.34626	6.37432	5.97437	8.01175	7.94995	6.3885	6.51503	3.44941	2.93431	7.06065	7.02639
VVMO6_RS01625	6.21778	6.39269	5.34244	5.11324	5.60008	5.60566	5.45959	5.57755	5.90877	5.69407	5.85493	4.60328	5.07906	5.19751	5.10406	5.01459	5.18486	5.01413	5.02963	5.0774	4.65302	4.52454	4.61184	5.0572	5.15747	5.03764	4.79553	4.81845	4.46861	4.41452	4.3901	5.14592	4.98782	4.72893	5.05118	4.927	4.59984	6.38375	6.4801	6.23886	6.32909	4.37406	4.51421	6.89668	6.52967	5.15273	4.92418	6.5983	6.62538
VVMO6_RS01630	7.80763	7.62349	5.63613	5.2962	5.25368	5.69934	5.78009	5.64753	5.52855	5.72386	5.64924	5.48989	5.84246	5.75854	5.82414	5.93222	5.88274	5.78371	5.82124	5.89251	5.49845	5.8131	5.95711	5.7898	5.94575	5.87154	6.20234	6.2635	5.32377	5.64235	5.49752	5.54117	5.76143	5.7913	5.79364	5.95819	5.93214	9.35879	9.27575	9.26045	9.23583	7.40888	7.71874	9.05428	9.30668	6.43685	6.59375	8.48035	8.42099
VVMO6_RS01635	7.7935	7.73185	7.36766	7.31925	7.07019	7.64343	7.58727	7.65835	7.50737	7.4792	7.69265	6.94114	7.09075	6.90017	7.19826	7.15628	6.98153	7.2468	7.20848	7.43372	7.10302	6.8239	7.0052	7.18031	7.17549	7.15911	7.45986	7.43341	6.60229	6.68711	6.58926	6.76335	6.85034	7.00041	6.78057	6.97551	6.89478	6.92668	6.93092	6.9911	6.99557	7.30468	7.27744	6.79003	7.04974	6.81459	7.05783	7.76644	7.75624
VVMO6_RS01640	9.38408	9.18979	2.43215	3.04144	1.78081	2.84934	2.37021	1.53538	2.41423	3.05164	2.65242	2.66655	2.6148	3.47776	3.17958	4.03476	3.40925	2.66398	3.54116	2.84255	3.2837	3.33649	3.51384	3.9077	3.73505	4.33991	2.65353	2.71937	4.44935	4.50954	4.17559	4.78755	4.69871	4.58229	3.11553	3.4262	3.49064	10.8988	11.051	9.43404	9.69016	9.18233	9.42718	8.49067	8.24387	7.00461	6.86175	8.92214	8.82133
VVMO6_RS01645	8.76112	8.87525	7.21947	7.2684	6.98258	7.67606	7.46064	7.52714	7.59191	7.71997	7.65071	7.14182	6.8556	6.95308	7.36205	7.213	7.09017	7.2999	7.23606	7.2747	6.65423	6.56185	6.62835	7.11726	6.934	6.827	7.1006	6.77802	6.43857	6.50143	6.37759	6.79842	6.68514	6.55191	7.04467	6.99418	7.00251	8.48887	8.41543	8.52269	8.35392	7.77749	7.97048	7.41019	7.66129	8.14563	8.30205	8.84595	8.74784
VVMO6_RS01650	5.94388	6.05529	3.9687	4.10167	4.02025	4.65383	4.3609	4.60041	4.4309	4.2753	4.30345	4.15473	4.2818	4.43875	4.76025	4.40307	4.6398	4.1764	4.31806	3.83748	4.19759	4.31765	3.85427	4.58441	4.67453	4.575	3.96633	4.02957	4.21855	4.76749	4.75872	5.01202	4.7794	5.07256	4.47054	4.50182	4.58328	6.21117	6.33216	6.27888	6.22601	5.22165	5.06531	5.15655	4.54728	5.4924	5.14123	6.44966	6.34157
VVMO6_RS01655	7.32847	7.40677	8.13788	8.03944	8.31706	8.58196	8.5528	8.78389	8.09541	8.17703	7.96103	7.84943	7.79712	7.8668	8.36775	8.15259	8.21937	7.86868	7.94559	8.49556	8.25895	8.13154	8.25881	8.46014	8.47188	8.45742	8.11275	8.08416	7.74259	7.78895	7.82627	7.8137	7.88633	7.90035	8.21395	8.20644	8.24254	7.39646	7.32176	7.22245	7.09705	9.04677	8.85986	6.58204	6.4082	6.4892	6.73106	9.5667	9.65463
VVMO6_RS01660	7.77394	7.81382	8.07065	7.84224	8.20837	8.52425	8.48515	8.51949	7.92227	7.93582	8.01475	7.65528	7.18014	7.29614	7.67817	8.04586	7.62294	7.48609	7.50288	7.98919	8.25532	8.2187	8.25471	8.06904	8.0976	8.01363	8.34226	8.13079	7.55147	7.66174	7.58175	7.37452	7.46898	7.49425	7.92156	7.92642	7.97111	7.58138	7.50127	7.67644	7.58081	9.41645	9.52525	7.03542	7.19454	7.26847	7.46899	10.0857	10.1074
VVMO6_RS01665	9.86705	9.86271	6.29792	6.29347	6.39985	6.7612	6.65941	6.80214	6.90976	6.86189	6.8841	6.39734	6.3299	6.33821	6.67168	7.11009	6.78116	6.5636	6.74002	7.26137	7.35934	7.42386	7.32146	7.4616	7.40489	7.37116	7.19251	7.24958	6.81097	6.68711	6.78738	6.94717	6.96074	6.94538	7.10827	7.24453	7.20912	6.83573	6.97875	5.79496	5.80013	10.7503	10.3531	5.39353	5.14993	9.17099	9.12028	10.4465	10.4553
VVMO6_RS01670	3.984	3.94141	4.40278	4.60889	4.44013	4.38728	4.46673	4.77313	4.78663	4.49854	4.68221	4.0253	4.24328	3.71905	4.22159	3.86984	4.24393	3.92923	4.0048	3.97452	4.08192	3.50225	3.94859	4.61621	4.49971	4.64752	4.01344	3.98695	4.5249	4.52912	4.62599	5.11238	4.73385	4.95826	4.17397	4.20385	4.30892	4.82034	5.08336	4.27871	4.73183	3.95168	3.86625	5.934	5.18733	5.75009	5.83672	3.84842	3.67669
VVMO6_RS01675	11.6801	11.6795	11.8591	11.7937	12.1468	11.976	11.9749	11.8842	11.5552	11.579	11.7258	11.5285	11.4146	11.4237	11.261	11.4936	11.293	11.1373	11.0307	10.4608	12.0928	11.9948	11.9858	11.6775	11.5439	11.4853	12.2593	12.0622	11.703	11.7366	11.6029	11.2536	11.2584	11.1805	11.6454	11.7778	11.7804	8.14817	7.43555	8.39651	8.23907	11.7758	11.8064	8.02207	8.09928	10.4581	10.5519	11.9086	11.8924
VVMO6_RS01680	8.79585	8.62876	8.59009	8.49057	8.18441	8.52936	8.62981	8.61777	8.65168	8.53099	8.65287	8.24242	8.13889	8.21484	8.16468	7.95455	8.09725	8.13106	8.14395	8.25442	8.45396	8.35771	8.26442	8.57017	8.3743	8.40913	8.59235	8.49629	8.35213	8.31297	8.37175	8.56827	8.46708	8.39125	8.2987	8.17319	8.12397	7.30222	7.03204	6.80949	6.69302	8.31568	8.44647	6.48282	5.8317	6.69488	6.80482	8.47785	8.47346
VVMO6_RS01685	11.5639	11.5226	8.52987	8.26172	7.5776	9.24703	9.10507	8.57352	9.36967	9.15416	9.18911	6.36427	6.42763	6.38097	7.14448	7.15903	7.14688	6.18043	5.9898	6.83303	9.72637	9.27531	8.66175	11.2402	10.5449	10.3784	8.74285	8.47813	11.0371	10.958	10.9706	11.5188	11.0373	10.9594	10.528	9.50776	9.38195	5.49507	5.47067	5.88846	6.06579	10.8371	9.96871	3.9871	4.15267	3.38456	3.60224	10.7837	10.747
VVMO6_RS01690	11.0826	11.0657	7.37086	7.13064	7.18936	7.93676	7.85588	7.58534	8.39556	8.12634	8.16324	6.02656	6.24471	6.17772	7.16391	7.21961	7.11745	6.1446	6.00737	6.61973	8.93957	8.6741	8.20727	10.8801	10.2284	10.1937	8.13368	8.14721	10.2385	10.1991	10.3321	10.81	10.4805	10.4374	9.7811	8.79174	8.79867	5.3002	5.20591	5.57153	5.76735	10.1905	10.6334	4.68721	4.71033	4.04667	3.77028	10.4999	10.4455
VVMO6_RS01695	11.9898	11.9155	8.47001	8.02065	8.96875	8.84948	8.87215	8.7333	9.37034	9.12026	9.05865	7.58238	7.84936	7.84406	8.77033	8.95718	8.82275	7.91196	7.82032	8.15217	9.74615	9.50805	9.18774	11.7398	11.113	11.1017	8.8842	8.96316	11.2071	11.2234	11.3993	11.885	11.5479	11.5304	10.9169	9.85419	9.8456	6.80409	6.60961	6.86751	7.13057	12.4113	12.4024	5.41761	5.29406	6.10237	5.64614	11.8196	11.7549
VVMO6_RS01700	11.2319	11.0813	9.09432	8.67758	8.76368	9.58561	9.61558	9.22544	10.1973	9.89503	9.97126	7.61086	7.71504	7.59142	8.27784	8.4487	8.20291	7.65862	7.57534	8.07298	9.93886	9.67819	9.19604	11.1131	10.5039	10.3334	9.52615	9.39413	10.7348	10.5575	10.5522	11.1941	10.878	10.7704	10.4121	9.51425	9.40668	5.57972	5.71617	6.22527	6.32909	10.597	10.7384	4.51933	4.36342	4.89002	4.77406	11.1306	11.102
VVMO6_RS01705	3.24845	3.41648	3.49308	2.96489	3.15666	3.38865	3.57854	3.14272	3.97198	3.83115	4.07567	3.59458	3.55622	3.52935	4.27976	3.9483	3.93601	4.0581	4.11695	4.32146	3.51211	3.2828	3.1754	3.19014	3.7851	3.72087	3.58486	3.81488	3.0853	2.89328	3.1137	3.34805	3.31661	3.4486	3.05723	3.29285	3.35413	3.44761	3.70293	2.00334	2.4517	2.8181	2.65883	4.76435	4.36342	3.98967	4.1295	3.17673	3.37431
VVMO6_RS01710	5.9811	6.00125	7.99393	7.80704	8.11955	8.15253	8.28753	8.30349	8.6873	8.64438	8.58225	7.81067	7.88733	7.77628	8.41719	8.43343	8.48747	8.37014	8.37692	8.77742	8.3487	8.42224	8.38693	8.72876	8.80805	8.80296	8.41555	8.55855	8.23399	8.25636	8.34216	8.70756	8.70773	8.64323	8.66485	8.58071	8.57856	6.1113	5.93712	6.04749	6.02675	6.49094	6.09437	6.63435	6.42395	6.3232	6.3765	5.99067	5.99703
VVMO6_RS01715	9.32172	9.30393	8.74474	8.56214	8.89683	8.95486	8.84461	8.80854	8.974	9.05583	9.17279	8.65444	8.64667	8.69747	8.64036	8.83815	8.61832	8.63839	8.62185	8.64336	8.87074	8.71563	8.77263	9.11168	9.01988	8.87427	9.10851	8.91708	8.84985	8.87124	8.80083	9.25944	9.13209	9.04737	9.10881	9.05072	8.99822	8.73017	8.50986	8.88763	8.74218	8.92162	9.10855	9.83555	9.94375	8.57602	8.54822	9.30456	9.30654
VVMO6_RS01720	2.65212	3.22544	3.17969	3.37303	3.8479	3.7456	3.57854	3.29001	3.94326	4.1271	3.88545	3.29098	3.42468	3.18785	3.60064	3.62109	3.47822	3.63079	4.07313	3.51682	3.6216	3.79849	3.93841	4.05419	3.95214	4.15326	3.81501	4.09123	3.22776	3.33997	3.75688	3.723	3.9048	4.10082	3.6505	3.80135	3.92672	4.19715	4.28601	3.58195	3.86697	3.92694	3.0156	4.42745	4.71033	2.79125	2.93431	3.55132	3.59485
VVMO6_RS01725	2.59839	2.60724	2.6996	3.24938	2.21856	3.1964	3.26318	3.18098	3.24884	3.42251	3.40777	2.48154	2.6148	3.31089	3.11713	3.33987	3.18004	2.74279	2.50379	3.4557	3.16469	2.88667	3.1403	3.69784	3.75528	3.78657	3.59728	3.51836	2.92721	2.97166	2.89035	3.44362	3.47728	3.49211	3.42315	3.4262	3.26002	3.7693	3.82067	2.88217	3.26056	3.27557	3.7444	1.27203	1.92511	2.7575	2.66857	3.25672	3.36023
VVMO6_RS01730	2.15294	2.34332	2.77876	2.50596	3.25197	2.84934	2.85903	2.74328	2.87595	3.09788	3.17167	3.04605	2.48873	1.94087	2.98349	2.88776	2.95657	2.95628	2.21212	2.63766	2.70615	2.73501	3.01026	2.82685	2.88613	3.1842	3.28041	3.20171	2.51043	2.69961	2.74207	3.05709	3.18738	3.22614	2.93303	2.83305	3.00208	3.57304	3.04906	2.94984	2.71007	2.70621	3.21228	2.88118	0.950508	2.22695	1.83666	2.69261	2.75334
VVMO6_RS01735	1.38336	1.39499	1.97501	0.888272	2.94477	2.09311	1.49797	2.26222	2.18811	2.4831	2.07189	1.87756	1.34347	1.77979	1.72377	2.18304	1.84843	2.18857	2.12896	2.26264	2.07474	2.15179	1.89308	2.71382	2.71077	2.53921	2.50321	2.66634	2.08059	2.27411	2.07288	2.61221	2.50969	2.78786	2.62046	2.4784	2.72851	3.07599	2.262	2.39188	2.07684	3.27557	3.11729	0.77189	1.92511	1.46503	1.44071	2.76004	2.51986
VVMO6_RS01740	4.59765	4.68099	5.68832	5.70203	5.61808	5.72629	5.89196	5.99757	6.24219	6.31446	6.17906	5.12948	5.35678	5.66936	5.39472	5.51325	5.60287	5.62632	5.43647	5.83367	5.29155	5.41181	5.45924	5.55074	5.84788	5.63935	5.87258	5.87968	5.35516	5.32911	5.33693	5.53395	5.6432	5.59241	5.85482	5.77028	5.70095	5.46302	4.88138	4.99099	4.63131	5.44724	5.32114	4.68721	4.6037	5.05192	5.17586	5.18863	5.26978
VVMO6_RS01745	8.00187	8.20102	6.55002	6.40632	6.74931	6.882	6.82112	6.94237	7.01874	6.79329	6.95475	6.4424	6.25443	6.52137	6.62756	6.86074	6.80485	6.40907	6.55727	6.54833	7.33773	7.35399	7.44885	7.58645	7.5349	7.63021	7.05179	7.18506	7.59265	7.6573	7.71274	7.81296	7.68785	7.83214	7.23642	7.28819	7.26644	7.58138	8.11396	8.21332	8.2828	7.24085	7.37819	7.42808	7.60712	7.37942	6.81858	8.11387	7.9863
VVMO6_RS01750	9.23991	9.1505	9.7584	9.76741	10.3719	10.2053	10.2041	10.3529	10.545	10.4836	10.4623	9.76208	9.72306	9.67798	10.0004	10.0876	10.093	10.2783	10.2361	10.4491	10.0177	9.97965	9.94299	10.1457	10.1282	10.1541	10.1235	10.1558	9.58979	9.48137	9.56431	9.80795	9.8622	9.6973	9.77697	9.87912	9.84241	8.19405	8.43468	8.65655	8.76489	8.69946	8.85986	8.23692	8.16638	9.03937	8.49351	9.24696	9.18818
VVMO6_RS01755	8.24639	8.1533	8.1037	8.18153	8.40264	8.28535	8.28271	8.35669	8.51869	8.50548	8.48174	8.18296	8.2572	8.2344	8.35258	8.46324	8.34702	8.40842	8.46114	8.52375	8.49102	8.41758	8.52769	8.72694	8.7036	8.81908	8.49155	8.57483	8.64077	8.60268	8.67063	8.87156	8.88066	8.85525	8.93857	8.98665	8.95435	7.80403	7.75581	7.96307	7.96431	8.35679	8.28649	7.84694	7.86546	8.5657	8.46141	8.53871	8.58251
VVMO6_RS01760	6.54518	6.55622	4.95633	4.88299	4.31328	5.08719	4.68708	4.93858	5.10457	5.22719	5.33104	4.12344	4.96531	4.5922	4.51591	4.77008	4.30215	4.80966	4.60636	4.76107	4.60049	4.66405	4.49166	4.78799	4.80155	4.68246	4.83803	4.84255	4.6899	4.41452	4.7196	4.8644	4.87168	4.9056	4.91006	4.93922	4.99159	6.80409	6.75615	6.14093	6.3888	5.77299	5.11533	6.60319	6.35987	6.69711	6.57765	6.54354	6.57901
VVMO6_RS01765	6.72205	6.72964	4.79432	4.70616	4.76495	5.35239	5.29695	5.36968	6.49563	6.42741	6.28956	5.52623	5.72155	5.80114	6.23035	6.72987	6.44021	6.50263	6.50464	6.82096	5.94615	6.34325	6.43009	6.54851	6.70357	7.06515	6.47057	7.02313	6.2343	6.49481	6.87646	6.81192	6.82069	6.95188	6.68272	6.67166	6.82606	7.06123	7.26799	7.03849	7.12134	5.44724	5.23327	6.19309	5.92323	5.10656	5.37526	6.80799	6.83214
VVMO6_RS01770	11.3475	11.2079	7.87737	7.44082	8.29765	7.85159	7.91316	7.73749	6.89672	7.05884	6.77858	8.28898	7.93947	8.14626	8.17238	8.24163	8.34932	7.80124	7.69039	7.54428	8.22714	8.24233	8.29666	8.25526	8.07665	8.32641	6.73651	7.17323	9.22347	9.31541	9.34269	9.03648	8.75482	8.93559	8.12804	7.87114	7.91707	10.6997	10.0342	11.6697	11.4665	11.6575	11.9512	9.65615	9.52875	8.35123	7.70066	10.6834	10.6686
VVMO6_RS01775	10.5189	10.3489	7.0543	6.70586	7.51172	7.01548	7.24706	7.03144	6.44787	6.02245	6.19176	7.8326	7.11762	7.37582	7.50609	7.43816	7.55472	6.93062	7.20341	6.53362	7.15207	7.31329	7.46134	7.2519	7.12002	7.34596	5.78841	6.17847	8.18825	8.30353	8.34216	8.07604	7.78876	7.88138	6.99377	6.80343	6.88806	9.38949	8.77035	10.8358	10.4281	10.7434	10.9841	8.42982	8.37123	6.87683	7.07857	10.076	10.0524
VVMO6_RS01780	9.10972	9.09407	4.18757	3.99021	3.72038	4.14242	4.34249	4.15789	3.70743	3.38571	3.93163	5.11365	4.35589	4.68612	4.98671	4.9008	4.76929	4.3626	4.55949	3.97452	5.83687	6.00214	5.98952	5.98267	5.72506	5.79379	4.45685	4.60958	6.50537	6.75656	6.82736	6.65935	6.38709	6.43971	5.6064	5.29357	5.5097	10.5471	9.71051	9.94507	9.70847	10.4146	10.4879	9.31526	9.23034	8.04167	8.26634	8.71154	8.73186
VVMO6_RS01785	11.4227	11.2946	8.25325	8.04874	9.37559	8.44937	8.47779	8.42801	7.85447	7.79732	7.63335	8.51825	8.33712	8.45888	8.42042	8.47599	8.54386	8.0462	8.13199	7.64697	8.75407	8.73325	8.78795	8.67391	8.56113	8.6381	7.56558	7.72113	9.72707	9.70595	9.82215	9.4938	9.21629	9.37343	8.65095	8.53982	8.52934	10.4928	9.63358	11.1515	11.0288	11.7067	11.7974	9.30561	9.22585	8.47451	8.36436	10.8961	10.9099
VVMO6_RS01790	5.18101	5.20786	4.81325	4.60889	5.36447	4.92601	4.71599	4.96074	5.40761	5.36592	5.25439	4.0253	4.31932	4.10643	4.19159	4.61033	4.44682	4.54959	4.51105	4.54333	4.28577	4.29975	4.35291	4.64733	4.62592	4.67091	5.07408	4.87797	4.62271	4.47632	4.53234	4.81163	5.01664	4.72893	4.89349	4.72532	4.76069	4.47943	4.76869	4.22509	4.33158	4.11395	4.39778	6.7336	6.80702	4.7934	4.61913	4.45492	4.46315
VVMO6_RS01795	8.00575	7.99812	8.07065	8.05799	8.76166	8.32115	8.27908	8.34094	8.16935	8.17568	8.20692	7.59953	7.57857	7.65957	7.97962	7.90294	7.68989	7.6863	7.64247	7.80235	8.2758	8.00809	8.02144	8.55548	8.42411	8.28911	8.2115	7.96913	8.0797	8.15083	7.99782	8.35283	8.29298	8.24153	8.2491	8.30577	8.20604	7.88791	7.7075	7.67644	7.70098	7.88579	7.93611	8.20615	8.30895	7.51563	7.75607	7.99587	7.99088
VVMO6_RS01800	7.57008	7.65226	6.82175	6.83513	7.14038	7.00817	6.95443	6.89425	6.70473	6.74689	6.89191	6.25303	5.94203	6.12838	6.28817	6.70937	6.16489	6.1446	6.2182	6.01409	6.90995	6.85489	6.66431	7.18668	7.04395	6.90796	6.94163	6.73842	6.82971	6.90251	6.8221	6.99396	6.8807	6.95188	7.03211	7.00003	6.9816	7.27248	7.33454	7.56622	7.67723	7.66789	7.50555	7.48616	7.35928	8.41351	8.62541	7.43624	7.41586
VVMO6_RS01805	6.59233	6.60535	6.28442	6.29347	5.73817	6.26279	6.07601	6.04502	6.01954	5.91678	6.08003	5.77802	5.46118	5.71464	5.53269	5.57638	5.32251	5.44964	5.39257	5.30238	5.853	5.73863	5.76598	6.11765	6.00185	6.03141	5.97847	5.77398	5.9318	5.91452	5.77608	6.1302	6.13445	5.98141	6.04435	6.13153	5.99818	6.98709	7.08511	6.76322	6.65768	6.2328	6.47568	7.09636	7.32613	6.90985	6.99861	6.82776	6.86743
VVMO6_RS01810	5.65898	5.26248	7.00576	7.05879	5.75454	7.04075	7.23961	7.13738	7.11201	7.00222	7.08644	6.82925	7.24006	7.36521	7.17928	6.9236	7.21918	7.22638	7.32749	7.52581	6.71901	6.6493	6.75701	6.74828	6.71006	6.85662	6.74631	6.81199	6.24829	6.2396	6.45619	6.50727	6.44654	6.47808	6.54983	6.668	6.6883	5.07484	4.71756	4.45206	4.19739	5.3482	5.59235	4.56317	4.22639	5.00953	5.13244	5.55102	5.36807
VVMO6_RS01815	10.9648	10.7814	10.345	10.3546	9.91183	10.5785	10.6149	10.5974	10.3928	10.294	10.4095	10.2028	10.2783	10.2654	10.3153	10.42	10.4245	10.2444	10.2164	9.97202	10.5094	10.4131	10.4387	10.3795	10.3168	10.2769	10.4404	10.3904	10.2019	10.1918	10.2028	10.1583	10.2337	10.1592	10.2253	10.3697	10.3358	9.5483	9.12858	9.35746	9.42222	11.531	11.3832	9.21233	9.47871	10.4159	10.549	12.2467	12.1796
VVMO6_RS01820	7.68168	7.68762	7.9063	7.8582	7.80678	7.94252	8.01261	8.05324	7.9782	7.96418	7.91293	7.49035	7.57082	7.58228	7.83676	7.67098	7.83335	7.44837	7.46523	7.69073	7.85272	7.67024	7.66878	8.34861	8.29749	8.31021	7.68751	7.51348	8.41242	8.35653	8.39721	9.18849	8.80145	8.84479	8.32674	8.26183	8.08676	7.95715	7.9418	8.04755	8.22276	7.99696	7.84269	7.85578	7.78844	8.44234	8.12287	8.01036	7.92841
VVMO6_RS01825	7.29613	7.28201	8.47892	8.32434	8.33077	8.38457	8.43062	8.33352	8.33397	8.23249	8.26668	7.47803	7.40184	7.51988	7.50609	7.47397	7.36744	7.31609	7.41346	7.30534	8.06005	7.9119	7.67339	8.02234	7.88513	7.68651	7.71128	7.48982	7.96487	7.79233	7.70775	8.07355	7.97098	7.7986	7.8892	7.81586	7.55463	8.36533	8.66915	7.94246	7.89121	8.22597	8.11578	8.20269	8.01338	9.52765	9.22578	7.77936	7.74477
VVMO6_RS01830	6.98411	7.01743	5.32935	5.05903	5.15849	5.77874	5.57452	5.79665	5.8635	5.85754	5.7979	5.61888	5.8931	5.73676	5.66954	5.90624	5.98107	5.90004	5.85398	5.88093	5.46106	5.72527	6.00179	5.55403	5.84317	5.72842	5.75553	5.93397	5.6406	5.88697	6.06847	5.66862	5.81163	5.96349	5.7141	5.78164	5.87886	7.04779	7.01802	6.82083	7.00564	5.40306	5.71096	5.9172	5.68251	4.7934	4.5679	7.11746	7.08645
VVMO6_RS01835	1.25032	0.859919	1.67739	2.27182	0.686207	2.19955	2.69451	2.18902	2.71536	2.61614	2.07189	2.57701	1.83297	1.94087	2.58251	3.0859	3.47822	3.02096	2.95383	2.93503	2.94155	2.81283	2.95073	3.82303	3.56211	3.72087	3.15156	3.14469	3.87315	3.89687	3.54304	3.723	3.25344	3.46325	3.20776	2.28763	2.55818	2.63294	2.90416	1.86997	2.3028	3.45937	3.3014	3.85226	3.99284	1.89571	1.65223	1.70859	1.77316
VVMO6_RS01840	7.46703	7.49006	6.61618	6.75215	7.54032	7.07611	7.08202	7.1805	7.47388	7.38444	7.37942	6.52852	6.62782	6.60189	7.16391	7.36496	7.1809	7.07468	7.13046	7.23433	7.26727	7.2645	7.10301	7.62448	7.65147	7.59167	7.29616	7.36433	7.9691	7.88322	7.99841	8.0389	7.95742	7.95773	7.64797	7.40956	7.35934	6.37947	6.49789	7.00707	7.08569	6.52432	6.37661	6.82646	6.83085	6.53723	6.40961	7.41634	7.3996
VVMO6_RS01845	0.545617	0.776583	1.30197	1.64496	2.39598	1.20581	2.44117	2.26222	1.4336	1.66013	1.83329	0.818977	0.596972	0.856986	1.34217	1.72916	2.04309	0.4392	0.83076	0.963233	2.67746	2.56552	2.35775	3.02938	2.68991	2.68417	3.28041	2.49443	2.17741	2.33469	2.07288	2.30802	2.14226	1.69095	2.64706	2.23572	2.31239	1.45117	1.07542	1.46997	0	2.8181	2.51718	2.18191	1.92511	5.78401	4.8933	0.599839	1.07605
VVMO6_RS01850	10.5196	10.7096	9.07778	8.80244	9.61962	10.22	10.166	10.4844	10.9865	11.2415	11.2843	10.6856	10.4302	10.6087	11.2598	10.8326	10.9192	11.9921	11.8154	11.4279	6.62822	6.52571	6.6674	6.8614	6.79434	6.85407	7.22489	7.27858	6.51002	6.59106	6.53073	6.74783	6.85034	6.72146	6.56037	6.73028	6.68443	6.12673	5.53607	5.72426	5.49728	10.7204	11.1556	6.28758	5.25935	6.66105	6.40597	11.4958	11.5948
VVMO6_RS01855	10.0408	10.198	8.62533	8.55237	9.29535	9.43647	9.27007	9.43485	9.69042	9.86694	9.98684	9.90346	9.64117	9.72921	10.6138	10.2547	10.2799	10.8191	10.6682	10.1375	7.406	7.29872	7.41987	7.49106	7.56816	7.57859	7.65965	7.71869	7.13259	7.28956	7.27468	7.42125	7.51516	7.48799	7.42883	7.50995	7.52531	6.90596	6.27142	6.12272	6.0925	11.3267	11.4665	6.10686	5.68251	6.98469	6.92673	11.1323	11.182
VVMO6_RS01860	8.1452	8.38019	6.61078	6.68214	6.74931	7.31386	7.27888	7.39097	7.75055	7.7797	7.88777	7.77336	7.53538	7.58838	8.58664	8.15604	8.264	8.39933	8.3565	7.97292	5.66117	5.71179	5.66464	5.94059	5.90105	6.04266	5.6372	5.93397	5.51654	5.45723	5.59955	5.84526	5.96982	5.74109	5.68872	5.83712	5.78542	5.17717	5.06303	4.72739	4.22524	9.46507	9.58194	4.94088	4.90251	5.83344	5.84212	9.32093	9.29107
VVMO6_RS01865	0	0	4.56789	4.30167	4.07341	2.78241	3.05273	2.39834	1.4336	1.77843	1.19014	2.83051	2.02688	1.77979	1.34217	0	2.80374	2.49213	1.49405	4.95022	0	0	0	0	0	0	0	0	0.197625	0	0	0	0	0	0	0	0	0	0	0	0	0	0	0	0	0	0	0	0
VVMO6_RS01880	1.02446	0.593913	11.2358	11.3681	12.2935	10.6492	10.4184	11.0536	9.70412	10.5443	8.99439	11.0441	11.9392	11.8457	11.1973	9.57918	10.1525	11.0832	10.8201	11.9287	6.51926	6.48073	4.28222	7.38983	6.43861	6.30428	6.14002	5.29968	10.1098	5.93911	6.07734	9.65411	5.9173	4.40393	6.87079	5.54087	5.23012	12.3176	11.428	10.9216	10.3349	11.3483	12.026	14.0078	14.7933	11.9646	12.6275	0.599839	0.682125
VVMO6_RS01890	0	0.13995	10.2895	10.4112	11.3743	9.31816	9.10234	10.0495	7.70957	9.12166	6.90354	9.70906	10.6854	10.3575	9.42397	6.26674	8.78921	9.33654	8.86207	10.6182	1.6117	1.44461	0.52033	2.45713	1.32435	1.5075	1.35416	0.307657	4.21855	0.50061	0.785942	4.57182	0.890358	0.416089	1.10053	0.681631	1.01066	0.993511	0.840725	0.235134	0.778458	0	0.669553	2.57351	2.2419	0.56578	0.716295	0	0
VVMO6_RS01905	0.156929	0	9.77659	9.88827	10.5905	8.96244	8.74647	9.4289	7.73283	8.54043	7.09153	9.33698	10.1533	9.8778	9.16795	6.74827	8.59812	9.00101	8.67503	10.103	2.52476	2.76142	0.901932	3.08498	2.33415	2.4338	2.1112	1.94574	7.62948	1.71434	1.8836	7.69814	1.5463	1.22479	2.62046	1.40015	1.30808	6.87889	6.32364	2.7365	2.71007	3.87613	3.67938	7.02761	7.81258	5.14622	5.91054	0	0
VVMO6_RS01925	5.31615	5.03485	8.46702	8.53592	8.81336	8.34888	8.30547	8.48264	8.21587	8.32043	8.04832	7.90568	8.06626	7.9962	8.01216	7.60691	7.75735	8.0462	8.02393	8.26781	7.72885	7.71484	7.78838	7.75946	7.69139	7.80421	7.94489	8.01956	7.5571	7.64315	7.57315	7.20075	7.58337	7.44712	7.59259	7.54703	7.62509	5.87596	6.03085	5.1719	5.32778	7.67533	7.58314	6.51666	6.81898	9.44822	9.25795	6.49324	6.36468
VVMO6_RS01930	5.02683	4.96128	7.34183	7.38683	6.80538	7.42498	7.27646	7.42922	7.39918	7.16853	7.36267	6.5522	6.76332	6.67816	6.94769	6.75919	6.78797	6.76112	6.79837	7.13547	6.63756	6.53722	6.51303	6.71048	6.8353	6.93236	6.67631	6.82112	6.63888	6.58795	6.63953	6.75094	6.94458	6.73661	6.79254	6.92314	6.84471	5.6383	5.56046	4.63791	4.68245	6.19702	5.29967	6.07693	6.25808	8.58086	8.43306	5.9334	5.71102
VVMO6_RS01935	8.89146	8.78984	7.3548	7.50981	7.14038	7.81229	7.62013	7.70175	8.32774	8.11795	8.25159	7.50862	7.48261	7.63033	7.7129	7.50134	7.58239	7.88832	7.893	8.13033	6.95846	6.97823	6.91203	6.95016	6.90826	6.89188	7.54248	7.35493	6.60229	6.53085	6.66623	6.89739	7.01412	6.85244	6.8423	6.9596	6.82371	9.82345	9.76424	8.91857	8.97993	8.01322	8.05621	8.11336	7.9924	8.71604	8.68372	8.81985	8.90406
VVMO6_RS01940	9.93873	10.0057	9.65335	9.58522	9.98475	9.98351	9.92964	9.9667	9.54776	9.69945	9.73321	9.51251	9.59123	9.62412	9.69175	9.74772	9.56142	9.64301	9.55927	9.70695	9.3811	9.29945	9.41675	9.21524	9.19068	9.22667	9.79524	9.63356	9.20349	9.3343	9.30755	9.14946	9.1633	9.23114	9.15066	9.2698	9.28415	9.20012	8.95735	8.98459	8.70619	10.8575	10.7334	8.38777	8.10906	9.04288	9.2102	10.9001	10.9192
VVMO6_RS01945	11.0046	10.9125	8.3681	8.2557	8.28643	8.66209	8.67375	8.63682	8.61687	8.55915	8.4694	8.32208	8.198	8.299	8.50058	8.70041	8.60777	8.27722	8.28867	8.28109	8.82896	8.83506	8.93697	9.30456	9.22916	9.25355	8.64041	8.71035	8.76768	8.85194	9.07633	9.00712	8.98369	9.20141	8.83429	8.9721	8.97962	7.57577	7.23957	7.68267	7.53285	10.4193	10.8395	6.31348	6.30987	6.57889	6.67769	10.9586	10.9245
VVMO6_RS01950	6.73144	6.68034	7.91509	7.88701	8.78176	7.99888	8.12867	8.20367	8.21437	8.27587	8.02721	8.07058	8.04682	8.03688	7.94858	7.89883	7.82179	8.14925	8.16106	8.27888	7.93154	7.89038	7.90733	7.92413	7.9011	7.8764	8.06603	7.98884	7.22327	7.17931	7.27949	7.22785	7.35888	7.35389	7.56496	7.61527	7.68905	10.2041	10.0265	9.49936	9.4241	7.43324	7.54715	7.59575	7.67452	6.27631	6.47016	7.1013	6.92837
VVMO6_RS01955	6.71101	6.75027	6.79343	6.797	6.55741	6.92529	6.85724	6.85338	7.06279	6.8518	7.01318	5.80785	5.78997	5.79061	5.57977	5.929	6.04498	5.78371	5.85398	6.10647	6.39699	6.24373	6.08491	6.51517	6.46802	6.33572	6.56371	6.23647	6.15626	6.07625	5.87858	6.24961	6.26229	6.20926	6.33352	6.27023	6.18722	7.32915	7.22744	6.92538	7.02162	6.11724	5.79008	6.93054	6.72036	6.79185	6.75416	6.98399	7.04523
VVMO6_RS01960	8.42871	8.39205	10.8553	10.8062	10.2652	11.3332	11.3778	11.3401	12.0361	11.9671	12.1801	10.1615	10.2639	10.1792	11.0957	11.096	11.0457	11.2866	11.2466	11.6898	10.2583	10.1016	10.0256	10.2804	10.0543	9.96075	11.4046	11.1858	9.50633	9.31986	9.15724	9.9345	9.87979	9.71615	10.4278	10.4284	10.3157	8.61273	8.46535	8.33457	8.305	8.54541	8.59047	8.31592	8.48449	8.15051	8.25323	8.82544	8.76163
VVMO6_RS01965	7.99344	7.90432	7.2683	7.32309	6.77361	7.34027	7.45636	7.6413	7.77928	7.4483	7.68143	7.39532	7.49906	7.55454	7.62587	7.7616	7.62294	7.45716	7.50288	7.55525	7.82927	7.90229	7.86361	8.1215	8.02656	8.08609	7.87519	7.95952	7.94179	8.07185	8.08065	7.97169	8.27272	8.06007	8.11797	8.12853	8.1434	8.89841	8.71766	7.89067	7.76049	6.96511	6.83783	7.85137	7.66792	7.29665	7.462	8.13148	8.10139
VVMO6_RS01970	2.59839	3.25653	4.18757	4.10167	4.02025	4.47466	4.7858	4.61446	4.81068	4.54935	4.90686	3.34623	3.67676	3.47776	3.81252	3.93552	3.6673	4.23209	3.98129	4.05915	3.73733	3.8851	3.90743	3.75609	4.06988	3.79724	4.36539	4.14067	3.76824	3.65704	3.58096	3.97838	3.99446	3.77648	3.70215	4.14878	3.66865	3.44761	3.72035	2.6167	3.05863	4.2989	3.53983	3.01347	3.23158	4.41467	4.43126	3.33251	3.28766
VVMO6_RS01975	8.47883	8.48563	7.51366	7.27634	6.75745	7.95777	7.92868	8.08132	7.87362	7.81126	7.7741	8.27125	8.1726	8.197	8.49292	8.43967	8.49892	8.33877	8.39149	8.41155	8.61677	8.66407	8.7996	9.24478	9.21895	9.2247	8.31713	8.44654	8.93063	9.14247	9.15122	9.38388	9.21318	9.33586	9.129	9.06613	9.06385	8.54831	8.76669	8.87789	8.96245	7.87613	8.11578	7.92881	7.614	7.14827	7.08313	8.11494	8.09661
VVMO6_RS01980	6.08976	6.08807	7.73575	7.88701	8.25514	7.78477	7.81305	7.76922	8.0674	8.08389	8.06222	7.33855	7.28817	7.35094	7.28248	7.23142	7.41439	7.40964	7.33446	7.59122	6.76406	6.79223	6.94163	6.96135	7.00857	7.01349	7.21988	7.32316	6.49836	6.53247	6.6455	6.54548	6.76232	6.8029	6.85662	6.78999	6.84933	8.09948	8.22262	7.74947	7.75453	6.87742	7.14525	7.64758	7.64121	7.53069	7.42649	6.44625	6.5137
VVMO6_RS01985	5.93578	5.73492	7.97724	8.0441	7.97337	7.92517	7.90063	7.91962	7.83506	7.85062	7.96658	7.19922	7.30697	7.26224	6.95664	7.0886	7.00217	7.10856	7.16217	7.26137	7.19573	7.15173	7.07424	6.96629	6.96798	6.73569	7.73957	7.53675	6.84269	6.77989	6.7393	6.37209	6.661	6.60737	6.96763	6.85917	6.74648	7.55502	7.77365	7.83024	7.87152	7.51439	7.11484	7.48046	7.28359	7.5628	7.60861	6.14368	6.01062
VVMO6_RS01990	5.00634	4.92788	6.17893	6.17103	7.1089	6.0157	5.95999	5.8451	6.00224	6.10966	6.1886	5.50211	5.14323	4.83706	4.89663	5.09152	5.18486	5.48446	5.19208	5.49697	5.5349	5.50463	5.38621	5.26405	5.27772	5.18705	5.65513	5.67341	5.4209	5.47752	5.28044	5.083	5.21203	5.19171	5.16599	5.15721	5.28577	6.742	6.78748	6.48395	6.60034	5.70183	5.72713	6.4246	6.51503	7.15801	7.03207	5.68716	5.63408
VVMO6_RS01995	4.56301	4.34729	4.45191	4.88299	4.12468	4.4957	4.16522	4.19575	4.26674	4.2753	4.21909	3.84526	4.31932	3.80529	3.64558	4.03476	3.47822	4.28572	4.37331	3.88462	4.12506	4.37863	3.78778	3.9077	4.06178	3.82877	4.43625	4.08114	3.95736	3.92669	3.80038	4.1582	3.93531	4.02384	3.84686	3.93756	3.98672	6.86055	7.08679	5.84469	6.01882	5.04892	5.50123	5.88302	6.07063	6.60996	6.71349	4.97821	4.77061
VVMO6_RS02000	7.05065	7.0577	7.28534	7.50306	6.85935	7.30792	7.00507	7.08285	7.25325	7.19801	7.31991	6.95897	7.04669	7.08824	6.77642	6.69427	6.77775	6.9264	6.88962	6.94846	6.95248	6.88673	6.87514	6.68671	6.67199	6.55582	7.32445	6.99786	6.89345	6.82281	6.81416	6.51463	6.70446	6.62214	6.77305	6.83974	6.80598	8.53199	8.60495	8.29446	8.30418	7.24085	7.07115	7.99031	7.84805	8.68608	8.63711	7.62741	7.67891
VVMO6_RS02005	5.87775	5.82582	6.84951	6.9136	7.28261	6.6808	6.40368	6.76169	6.23035	6.15411	6.42753	6.40386	6.16451	6.16961	5.98141	5.69491	5.72141	5.98354	5.88599	5.85749	6.06168	6.08289	5.93424	5.62139	5.52751	5.63043	6.31943	6.07799	6.05159	6.00116	5.78151	5.70443	5.66157	5.70764	5.90252	5.93802	5.83988	6.52629	6.81206	7.36094	7.31037	6.74919	6.72155	6.70454	6.69461	7.30251	7.37153	6.42217	6.41154
VVMO6_RS02010	6.05776	5.88918	6.98921	7.10857	6.7246	6.63885	6.77035	6.81436	6.51772	6.57365	6.78068	6.60978	6.42763	6.38097	6.52306	6.31936	6.39187	6.5251	6.4628	6.3858	6.32943	6.38419	6.34401	6.21639	6.21951	6.23341	6.68797	6.44567	6.42384	6.54374	6.22233	6.31426	6.2822	6.21792	6.31497	6.40999	6.45031	6.62012	6.96785	7.37332	7.43785	6.63923	6.25916	6.62404	6.3434	6.90022	6.82131	6.75801	6.68169
VVMO6_RS02015	7.36311	7.37614	7.97514	7.88441	8.00107	7.72142	7.93022	7.92245	7.70209	7.76902	7.82188	7.66618	7.66126	7.73292	7.47218	7.69868	7.43838	7.56683	7.65924	7.51462	7.70328	7.66063	7.78199	7.58163	7.51798	7.56851	7.98857	7.91403	7.79216	7.92752	7.74858	7.63036	7.63307	7.68756	7.70367	7.82632	7.78993	8.17315	8.36302	8.58453	8.5878	7.55735	7.69015	8.28025	8.08449	8.63588	8.65025	7.86097	7.83728
VVMO6_RS02020	5.67204	5.51152	6.07298	6.20471	7.16508	5.93326	6.152	6.16916	6.1224	6.06962	6.17586	5.78803	5.82951	5.66936	5.57977	5.80092	5.53165	5.6973	5.87965	5.6684	6.01657	5.9048	5.7973	5.89983	5.78286	5.94532	6.26402	6.09564	6.13834	6.03577	5.98138	5.93022	6.0014	6.04366	6.04184	6.02279	6.12183	7.18184	7.32887	7.35159	7.38326	6.35841	6.61258	7.29141	7.2037	8.00708	8.01823	6.34923	6.24522
VVMO6_RS02025	3.38166	3.40265	3.93453	4.2702	3.58049	4.43163	4.22676	4.11901	4.8499	4.14922	4.56015	3.91999	3.89128	3.31089	4.09769	3.82894	3.63746	4.0581	3.77794	3.68604	3.91989	4.08653	3.69408	3.89738	4.08594	3.95797	4.34344	4.34853	4.24113	4.24341	4.02786	4.52888	4.43256	4.24344	4.37034	4.24382	4.27495	4.82034	5.00024	5.35151	5.47425	5.35749	5.42395	5.36904	5.62914	6.3853	6.18155	4.44812	4.28076
VVMO6_RS02030	6.06521	5.79174	6.74989	6.78034	8.05493	7.19987	7.24706	7.30913	7.84188	7.94692	7.83206	7.11026	7.07986	7.10108	7.56868	7.8053	7.67528	7.64586	7.50906	7.42178	7.67181	7.71906	7.64628	8.5979	8.5456	8.64402	8.00906	7.92254	8.30603	8.38903	8.45194	8.76458	8.62554	8.70039	8.64313	8.36624	8.2678	7.39008	7.51006	7.99546	7.75453	7.02172	6.92456	6.76209	6.80702	7.32429	7.23042	6.61661	6.62538
VVMO6_RS02035	8.3753	8.19401	8.59967	8.53758	9.57769	8.86877	8.8048	8.75169	9.31467	9.33033	9.24656	8.71865	8.72913	8.63995	9.01151	9.11044	9.11168	9.05992	9.05604	9.1688	9.2386	9.22816	9.10112	9.45017	9.42478	9.55594	9.36794	9.45989	9.27429	9.2783	9.34637	9.53235	9.52478	9.45334	9.64442	9.50039	9.43176	9.64656	9.81301	9.9505	9.95114	9.4081	9.26215	9.05428	8.96823	9.38608	9.23042	8.6767	8.63829
VVMO6_RS02040	6.02758	6.06411	6.57241	6.2698	6.96158	6.66231	6.56328	6.46107	7.02046	7.29796	7.42855	6.64325	6.27367	6.0773	6.30228	6.34376	6.26587	6.53066	6.51696	6.46548	6.83723	6.80657	6.82629	7.05945	6.94284	6.9444	7.34485	7.01122	6.88452	6.9162	6.82473	7.09432	6.95579	7.05462	7.28381	7.13633	7.04445	7.2014	7.48734	7.78464	7.84483	7.17932	6.82286	7.03542	6.90007	7.41639	7.63062	6.19534	6.22204
VVMO6_RS02045	5.77251	5.63495	5.30281	5.38702	4.66459	5.47401	5.47658	5.36138	5.69284	5.8973	6.02074	4.96274	4.649	4.95495	4.96913	4.76286	4.8233	5.04556	5.01812	4.57242	5.18856	4.86008	4.83678	5.15136	5.07135	5.10787	5.55997	5.52864	5.19092	5.2129	5.11372	5.57674	5.36927	5.31799	5.60978	5.32496	5.28577	6.35784	6.81814	6.79116	6.96904	5.72355	5.85039	6.59266	6.12947	7.08845	7.12582	6.19331	6.17252
VVMO6_RS02050	5.39706	5.24708	5.23425	5.09539	3.8479	4.92601	4.71599	5.107	5.30975	5.09664	4.90686	4.77417	4.78931	4.81644	4.93334	4.29711	4.65478	4.7151	4.77995	4.62888	4.36888	4.52454	4.73459	4.60991	4.55845	4.76084	4.67765	4.96289	4.91719	4.71148	4.54518	5.02752	5.09979	4.93217	5.25515	5.11473	5.11961	6.28178	6.34626	6.23886	6.43724	5.20116	5.16367	6.28758	5.9669	7.02248	7.03679	5.80626	5.79195
VVMO6_RS02055	4.01509	3.92215	3.49308	3.11414	2.94477	3.08973	3.51418	2.69122	3.31759	3.62555	3.49236	3.45075	2.73073	3.18785	2.83619	3.17562	2.69204	2.39787	3.21805	3.32508	2.58779	2.76142	3.20967	3.39467	3.138	3.02996	3.71596	3.36038	3.39816	3.63312	3.50411	3.85633	3.47728	3.40373	3.43846	3.41457	3.17415	5.28195	5.39133	5.33262	5.61776	4.21961	4.31459	5.2667	5.51609	6.22783	6.47016	4.62129	4.7865
VVMO6_RS02060	7.77999	7.79805	8.50098	8.59585	8.03162	8.45207	8.63644	8.70158	8.71994	8.55811	8.75698	8.02051	8.15714	8.10648	8.24353	8.11127	8.1136	8.2505	8.1466	8.24767	7.95115	7.86776	7.77056	8.00743	7.98326	8.10981	8.12567	8.0911	7.99921	7.88449	7.92354	8.24198	8.28066	8.08929	8.17449	8.18949	8.07693	8.35554	8.38844	8.2389	8.33806	8.09186	8.053	8.77557	8.46178	9.76669	9.54753	8.36236	8.31681
VVMO6_RS02065	9.6883	9.60465	8.17676	7.89992	9.04724	8.45072	8.4799	8.40698	8.55711	8.64146	8.53443	8.49857	8.53349	8.48198	8.62361	8.79014	8.72326	8.68154	8.57057	8.59635	8.74416	8.86581	8.92187	9.11419	9.19994	9.25476	8.97922	9.09348	9.04532	9.10656	9.17904	9.36137	9.34992	9.33983	9.51253	9.43788	9.37154	9.27818	9.28967	9.49972	9.57447	8.73018	8.63615	9.39171	9.47304	8.03552	8.1284	9.61455	9.57282
VVMO6_RS02070	7.25004	7.29984	5.90671	5.49984	5.60008	6.00106	5.92947	6.13546	6.04341	5.87091	5.95147	5.40137	5.40992	5.34877	5.5913	5.77245	5.56374	5.38967	5.38363	5.13702	5.94916	5.88392	5.82243	6.26133	6.3763	6.22158	5.92772	5.90851	6.44344	6.2959	6.37938	6.75406	6.65031	6.54848	6.66494	6.53606	6.60325	6.6489	6.63509	7.33745	7.54257	6.54072	6.62126	7.30439	7.4312	6.03354	5.96601	7.28802	7.2681
VVMO6_RS02075	5.86643	5.80757	4.24445	4.42109	5.00277	4.27004	4.3609	4.35481	4.13324	4.2753	4.03394	3.72536	3.27994	3.84656	4.03151	3.72876	3.98423	3.67165	3.69364	4.21482	4.19759	4.0115	4.13843	4.7135	4.52938	4.56879	4.31363	4.24382	4.60541	4.67681	4.83914	5.21527	5.157	5.00407	4.83106	4.7016	4.57214	5.98155	5.99552	6.23886	6.60299	5.57219	5.90828	6.8532	6.86588	5.73282	5.84212	5.98364	5.98331
VVMO6_RS02080	7.33258	7.44691	5.80638	5.72543	5.25368	5.69024	5.70999	5.85697	5.6446	5.49247	5.5736	5.221	5.18448	5.34877	5.25669	5.35422	5.43087	4.96567	5.1818	5.43498	5.4313	5.22519	5.53551	5.64007	5.6887	5.55073	5.30367	5.55441	5.35516	5.42277	5.51395	5.75809	5.62148	5.72598	5.39118	5.57782	5.48614	7.26785	7.55808	7.54039	7.56182	7.46152	7.9186	7.67281	7.24862	7.01536	6.93434	7.37482	7.43699
VVMO6_RS02085	7.76939	7.80727	6.51577	6.49065	6.74931	6.72602	6.51887	6.61222	6.45042	6.3531	6.39494	6.32355	6.20517	6.00624	6.36409	6.04959	6.15965	5.93402	6.09214	6.20261	6.25613	6.15936	6.25657	6.6912	6.59551	6.56677	6.11216	6.0394	6.47235	6.34458	6.48147	6.64434	6.77362	6.69997	6.44951	6.49249	6.49378	7.66125	7.67883	7.84586	7.91919	7.89539	8.19059	7.71714	7.97646	6.67242	6.40232	8.50717	8.53628
VVMO6_RS02090	8.3068	8.38811	7.00987	6.6641	7.20731	6.93303	6.88295	6.93399	6.87216	6.95276	6.9341	6.209	6.22507	6.26401	6.30228	6.19882	6.28525	6.26964	6.2182	6.28399	6.80277	6.65635	6.6519	6.8427	6.89464	6.83608	6.89459	6.65581	7.05508	7.06887	6.98531	7.04945	7.11196	7.07265	7.05836	6.94249	6.92467	8.01909	8.17288	7.95897	8.18602	7.95474	8.25894	8.5814	8.5684	7.95499	7.7066	8.64398	8.69971
VVMO6_RS02095	6.72518	6.71713	6.32455	5.71378	5.8792	6.1345	6.24913	6.32676	6.08674	6.10401	6.16945	6.03499	6.02386	5.66936	5.80446	6.27184	5.94497	6.08535	5.80794	5.77232	6.50504	6.283	6.50098	6.90324	6.90939	6.95516	6.3782	6.28345	6.67664	6.72861	6.59545	6.68402	6.55694	6.7694	6.58121	6.66432	6.72777	6.07465	6.34626	7.38253	7.50897	7.68828	7.73483	6.57135	6.52967	5.93129	5.97587	7.05283	7.11923
VVMO6_RS02100	7.78976	7.74561	7.9085	7.65392	8.33077	7.96344	8.02132	8.07372	7.94417	7.89712	7.8502	7.90568	7.98687	8.10648	8.03767	8.05179	8.02706	8.03058	7.98307	7.90309	8.04679	8.01702	7.97301	8.13034	8.09264	8.14989	8.00323	8.02681	7.68817	7.75126	7.70918	7.61504	7.81087	7.70924	7.91542	7.94826	7.90546	7.6788	7.68771	8.08188	8.12079	8.28922	8.3687	7.9701	7.99767	7.18047	7.07169	8.18715	8.22312
VVMO6_RS02105	4.31074	4.0955	10.9582	11.0104	10.9732	10.945	10.9797	10.9146	9.96455	10.0636	10.1072	11.1921	11.2449	11.127	10.9699	11.0903	10.939	11.1282	10.994	10.4642	10.6163	10.6098	10.7186	9.86232	9.97076	10.0581	10.5051	10.3962	9.64347	9.80377	9.72249	9.07865	9.29681	9.22739	9.71389	9.9938	10.0416	4.72895	5.17465	4.34304	4.52327	6.33978	6.09437	5.48753	5.73398	6.45802	6.69271	3.99556	3.93608
VVMO6_RS02110	8.53622	8.66542	7.65675	7.38683	7.84168	7.67375	7.59895	7.6413	7.33844	7.37038	7.47476	7.00261	7.13876	7.10534	6.93869	7.02363	6.98449	7.19168	7.06764	7.33958	7.39282	7.39989	7.44256	6.95265	6.99694	6.95754	7.39374	7.27194	7.2938	7.46916	7.36074	6.86323	6.85167	6.96352	7.12611	7.29137	7.25777	7.05318	6.9642	7.97022	7.78058	7.88579	8.51328	6.06173	5.92323	5.96125	6.04774	8.19377	8.20452
VVMO6_RS02115	5.55702	5.70142	5.66767	5.53997	5.46736	5.74399	5.65134	5.85697	5.87875	5.83724	5.82262	5.64114	5.44429	5.62262	5.72294	5.81844	5.77035	5.89141	6.01897	6.13599	6.34092	6.27615	6.34208	6.67468	6.74462	6.8257	6.38717	6.6626	6.20589	6.31482	6.39366	6.55621	6.68364	6.63351	6.56386	6.71615	6.67012	4.96469	5.1232	5.24105	5.35954	6.22774	5.72713	4.32931	4.42735	4.92844	5.1236	5.33585	5.25843
VVMO6_RS02120	5.37725	5.35156	4.54543	4.79728	4.51889	5.44184	5.40739	5.2844	5.45924	5.36592	5.55896	4.90871	4.649	5.01047	5.25669	5.59276	5.27484	5.3013	5.19208	5.35355	6.01083	5.97982	6.16785	6.56653	6.60808	6.62331	6.14002	6.19962	6.08317	6.21966	6.19202	6.46803	6.22573	6.314	6.30457	6.27827	6.38969	6.47899	6.79982	6.42275	6.69551	5.37589	5.62724	5.48753	6.14856	4.54897	4.45965	5.60091	5.5895
VVMO6_RS02125	8.52592	8.44066	7.12037	7.16953	7.6711	7.45484	7.45207	7.52528	7.47136	7.64214	7.51702	6.96339	6.86831	6.92446	7.42785	7.31154	7.41219	7.24003	7.34371	7.43372	7.20832	7.21042	7.18388	7.77786	7.66757	7.67716	6.95858	6.94874	6.93732	7.00157	7.17077	7.57954	7.43736	7.50844	6.92343	6.88678	6.87791	8.89541	9.18887	8.47898	8.42845	7.7964	7.89374	7.38598	7.02928	7.48115	7.55536	8.34873	8.22798
VVMO6_RS02130	8.08969	8.01413	2.61584	2.70735	2.21856	2.84934	3.09735	2.63721	3.12644	3.38571	3.27079	2.90599	2.48873	3.18785	3.05186	3.26008	3.18004	2.74279	3.09198	3.88462	3.2837	3.20797	3.35453	3.4801	3.31196	3.70962	3.23343	3.42566	2.71781	2.873	3.1137	3.45895	3.78707	3.4338	3.2604	3.35499	3.40528	5.98155	5.55561	6.13731	6.03858	6.75271	6.62126	4.16833	4.22639	5.03793	5.28298	7.66967	7.97364
VVMO6_RS02135	9.2961	9.19757	3.12014	3.6908	2.55394	3.29573	3.86325	3.60342	3.65525	3.5276	3.80505	3.23354	3.67676	3.96371	3.17958	3.62109	3.54404	4.1764	3.90835	4.21482	2.89246	3.08789	2.95073	3.59946	3.62941	3.73203	3.57233	3.92057	3.18182	2.933	3.06102	3.63124	3.33197	3.53435	3.42315	3.77431	3.81768	7.61459	7.30598	7.66642	7.60486	8.02784	8.01398	5.65894	5.80789	5.87338	6.38022	9.25161	9.41165
VVMO6_RS02140	9.67741	9.59765	8.136	7.87399	8.16923	8.69089	8.72263	8.29152	9.47595	9.22228	9.2189	5.93942	6.13325	5.75854	6.81628	7.07554	6.73259	6.16621	6.15655	6.89766	9.21571	8.90964	8.24906	10.0907	9.41388	9.10854	8.72598	8.63343	9.55586	9.41388	9.37632	9.96368	9.57812	9.41641	9.21652	8.1946	8.09846	6.20149	5.59392	6.29523	6.48986	9.42862	8.74937	3.9871	4.48856	4.27852	4.28032	9.21653	9.15491
VVMO6_RS02145	8.67329	8.46124	8.93604	8.91735	8.73303	8.85356	8.89524	8.83352	8.78512	8.8193	8.92808	8.42028	8.3024	8.25944	7.99273	8.09914	8.1136	8.26392	8.39705	8.44141	8.59871	8.47705	8.56622	8.23236	8.33955	8.18889	8.89493	8.61911	8.07657	8.12748	8.0387	7.98895	7.93495	7.83567	8.05418	8.20349	8.21054	10.9437	10.558	10.5367	10.6846	10.5145	9.95419	9.34381	9.36701	9.81466	9.80493	8.82183	8.93409
VVMO6_RS02150	7.05315	7.19141	5.99224	5.84771	7.10252	6.06581	6.01916	6.09095	6.53466	7.01131	6.67832	6.5639	6.69359	6.15326	6.82607	6.8056	7.07911	6.79387	6.84472	7.15002	5.69377	5.89887	6.03323	6.28922	6.47719	6.68347	6.17566	6.34591	5.37571	5.77121	5.84521	6.30369	6.24006	6.41543	5.89699	6.24748	6.20898	7.07985	7.24108	7.55947	7.38017	6.31616	6.15541	6.27446	5.85514	5.41874	5.17586	7.27463	7.30534
VVMO6_RS02155	6.09946	6.64554	4.35191	4.47729	3.96506	5.05919	4.91606	5.04612	5.29278	5.36592	5.38735	4.87153	4.8925	4.79552	5.02122	5.01459	4.71317	5.02993	4.91018	5.30238	5.10483	4.90223	5.20699	5.34977	5.24948	5.31502	5.36307	5.25098	4.73831	4.76198	4.51286	5.16941	5.09979	5.0289	5.22898	5.20186	5.09256	6.63458	6.68696	6.11168	6.37954	4.86575	4.95975	6.51666	6.37616	5.88905	6.07551	4.86537	4.99686
VVMO6_RS02160	5.12985	5.20387	4.49943	4.96389	5.38564	5.28146	5.27769	5.21234	5.92355	5.92321	5.76428	5.51422	5.20468	5.61069	5.71241	6.28953	5.90796	5.98354	6.05883	5.9267	5.97886	5.85049	6.08721	6.34152	6.34661	6.50142	6.24835	6.36059	5.41098	5.69239	5.64799	6.08151	6.03701	6.12423	6.06669	6.03233	6.17254	4.5725	4.74335	5.02276	4.7415	4.86575	4.93211	4.90726	4.85682	4.54897	4.87234	5.48612	5.31063
VVMO6_RS02165	2.29484	2.22256	2.52692	2.61017	2.39598	2.84934	2.57339	2.84209	3.04768	3.22832	3.53286	2.15014	2.83804	2.21743	2.98349	3.30053	2.8565	3.14221	2.90468	2.93503	2.98903	3.38825	3.30784	3.56076	3.59616	3.93883	3.58486	3.56257	2.8991	2.91328	3.22962	3.61765	3.34718	3.46325	3.39203	3.48296	3.47875	2.07753	2.44077	1.723	2.58666	2.76324	2.65883	2.73553	2.50151	2.53652	2.93431	1.99645	1.8954
VVMO6_RS02170	7.90283	7.75448	6.11172	5.85833	6.23465	6.14119	6.04217	6.30959	6.49068	6.49808	6.52613	5.93942	6.19511	6.10307	6.15464	6.28449	6.40522	6.32191	6.33412	6.33579	6.472	6.31232	6.58658	6.96629	7.00752	7.09572	6.53171	6.73037	6.66625	6.73846	6.84175	7.04945	6.99614	6.99789	6.76851	6.68503	6.73153	10.1082	10.0536	10.9529	10.9052	8.02055	8.91385	7.98226	7.68763	5.42413	5.51705	10.0393	10.0385
VVMO6_RS02175	6.86259	6.69744	5.0865	5.13086	5.89405	5.67187	5.24832	5.19375	5.19262	5.59276	5.504	4.50959	4.649	4.81644	4.78054	5.05652	4.68427	4.48228	4.63678	4.35532	5.66483	5.46902	5.46279	5.97288	5.70699	5.69459	5.61293	5.29095	5.57102	5.43319	5.41597	5.63189	5.6797	5.57902	5.72663	5.52474	5.59203	9.78912	9.76424	10.1547	10.2391	7.79811	8.57714	7.68774	7.39169	5.25907	5.87937	9.04466	9.04913
VVMO6_RS02180	10.8324	10.8459	9.48872	9.43813	9.51782	9.45941	9.44318	9.46714	8.81118	8.81758	8.92189	9.1124	8.92592	9.02517	9.00829	9.05721	8.86038	8.77122	8.65845	8.39129	9.16462	8.9795	9.07202	9.19616	9.02665	9.01797	9.14652	8.91282	9.12372	9.16558	9.04163	9.29458	9.03742	9.12169	8.80875	8.94432	8.97009	10.3374	9.52409	10.1022	9.75131	9.71228	10.2878	9.56207	9.59113	9.18573	9.35274	10.5084	10.5187
VVMO6_RS02185	4.12369	4.45842	5.86197	6.04654	6.04806	5.53627	5.45102	5.50401	5.52855	5.44854	5.42011	5.08145	4.78931	4.95495	4.76025	4.76286	4.69879	4.59278	4.75243	4.73559	5.3921	5.54319	5.36736	5.02912	5.02628	4.75538	6.00668	5.79265	4.92418	4.83718	4.71392	4.69347	4.7511	4.38866	4.70381	4.84708	4.91424	5.33604	4.86581	4.64813	4.29261	4.42797	4.93211	4.11042	4.22639	4.26657	4.01941	4.20363	4.0891
VVMO6_RS02190	10.1858	10.1548	10.9349	10.9384	10.1972	10.99	11.0479	10.9213	10.926	10.8428	10.9415	10.2168	10.3497	10.2381	10.1062	10.3144	10.1393	10.4937	10.3689	10.1735	10.8232	10.8655	10.7348	10.2433	10.2911	10.2202	11.2942	11.2248	10.0741	10.231	10.2294	10.0155	10.1783	10.1393	10.5215	10.6259	10.5836	10.6113	10.2299	10.537	10.5659	9.53889	9.79929	8.76153	8.72285	8.47386	8.92037	9.90863	9.87867
VVMO6_RS02195	6.50376	6.5733	6.56685	6.54425	6.7246	6.62459	6.39029	6.48803	6.31406	6.20781	6.34464	6.17125	5.85529	6.15326	6.0665	6.13315	6.17531	5.42595	5.65285	5.68181	7.02545	6.83015	6.66277	7.37596	7.10236	6.96465	6.40848	6.26796	7.34811	7.23002	7.12873	7.61419	7.5101	7.31806	7.26031	7.123	7.00355	6.20634	6.30066	6.10056	6.28345	6.13355	5.62724	6.49419	6.54416	7.01357	7.01065	6.68036	6.58508
VVMO6_RS02200	6.1908	6.43237	5.53715	5.47245	5.75454	5.57633	5.76634	5.62689	5.2228	5.43959	5.4783	5.17597	5.01189	4.81644	5.24214	4.95881	5.0441	4.96567	4.73847	4.68322	5.72915	5.69476	5.39368	6.06101	5.86194	5.83319	5.40608	5.30402	6.17104	6.1974	6.13157	6.66432	6.3834	6.47085	6.23614	6.06616	6.11032	6.52629	6.51795	6.07806	6.19818	5.55614	5.50123	7.03542	6.91129	7.36968	7.32601	6.40822	6.5137
VVMO6_RS02205	5.11078	5.0077	1.50186	1.99217	3.0546	2.47855	2.44117	2.26222	3.24884	3.34794	3.59156	2.66655	2.19779	2.64918	2.83619	2.80584	2.95657	2.81752	2.85379	3.25506	2.52476	2.95691	2.97085	3.08498	3.28439	3.1842	3.66965	3.87455	2.71781	3.42601	3.36616	2.99534	3.57093	3.40373	3.27752	3.24113	3.34106	5.78164	6.1449	5.86236	6.0307	3.71201	3.53983	3.7798	4.07497	2.27545	2.56787	5.66388	5.82309
VVMO6_RS02210	0	0	0	0	0	0	0	0	0	0	0	0	0	0	0	0	0	0	0	0	0	0	0	0	0	0	0	0	0	0	0	0	0	0	0	0	0	1.79808	2.39811	0.61452	0.237349	0.337021	0.669553	7.54746	6.74565	8.71274	7.84213	0	0
VVMO6_RS02215	5.3203	5.0077	5.57091	5.19929	4.73227	5.47401	5.55065	5.66112	5.99526	5.73853	5.67661	5.70593	5.64972	6.0333	5.96377	6.02867	5.99878	5.82051	6.17221	6.09649	5.39651	5.72862	5.74861	5.72127	5.75047	5.89656	5.60373	5.93397	4.91016	5.07767	5.25722	5.11722	5.29671	5.30584	5.41846	5.73098	5.64884	6.45881	6.09902	6.22185	6.33549	6.13895	6.57732	4.37922	4.36342	3.94538	4.00021	7.69286	7.63058
VVMO6_RS02220	1.7711	1.44982	2.52692	2.70735	3.15666	2.91329	2.69451	2.79353	1.91983	2.73795	2.61517	2.75085	3.55622	1.77979	3.55425	2.86097	2.50638	2.66398	2.85379	2.84255	2.45884	2.30327	2.80145	2.42876	2.77163	2.51357	3.08255	2.86769	1.92196	2.50249	2.60158	2.37421	2.21037	2.56148	2.29005	2.68607	2.74845	3.11777	3.20569	3.04573	2.96261	3.45937	3.7444	2.57351	2.2419	1.28721	0.716295	3.58889	3.67669
VVMO6_RS02225	3.90873	3.89277	3.8269	4.50458	4.35681	4.36458	4.70161	4.33798	4.75393	4.79367	4.76955	4.81391	4.2818	4.56773	4.89663	4.85401	4.97419	4.45912	4.82027	4.45239	5.00444	4.9886	4.89585	4.73104	4.82566	4.84549	4.95847	5.26888	4.62271	4.54202	4.79143	4.84118	4.96828	4.95826	4.99534	5.01817	5.07292	5.16726	4.93459	4.77481	4.95617	6.51605	6.59506	3.44693	4.29653	3.4065	3.25894	6.17284	5.99703
VVMO6_RS02230	1.56242	1.39499	2.43215	2.13876	2.21856	2.39141	2.04531	2.63721	2.71536	2.9033	2.57695	1.33817	1.60888	2.4494	2.75648	2.42177	1.35651	2.74279	2.36531	1.94449	2.27953	2.56552	2.26303	2.73715	2.3608	2.56441	2.50321	2.61128	2.08059	2.00266	2.10792	2.30802	2.53648	2.71628	2.59336	2.12594	2.31239	2.57413	2.1117	2.9164	2.4517	4.92943	4.95975	2.18191	2.2419	1.54634	1.32206	3.05672	3.07989
VVMO6_RS02235	5.15798	4.94229	6.38904	6.49746	6.51	6.65297	6.55131	6.52567	6.41948	6.43643	6.35597	5.82739	5.92996	6.0773	6.02458	6.06728	5.90796	5.90861	5.87965	6.10647	6.16864	6.28072	6.19804	6.45137	6.27135	6.31731	6.38717	6.35222	6.13533	6.16858	6.23229	6.26059	6.47104	6.14483	6.28141	6.34717	6.32143	4.97609	4.74335	5.07673	5.0132	7.33556	7.15724	4.94088	4.80962	5.38045	5.46199	6.26082	6.21814
VVMO6_RS02240	5.07188	5.02586	6.13447	6.35475	6.53863	6.49474	6.60637	6.6604	6.56561	6.48073	6.58028	6.24578	6.17478	6.2487	6.47407	6.4666	6.18049	6.20847	6.1877	6.23935	6.43606	6.32787	6.46064	6.78372	6.66399	6.77804	6.5462	6.39767	6.4263	6.45102	6.36859	6.59315	6.64417	6.60572	6.71608	6.57966	6.46695	5.42192	5.19349	5.0306	4.91401	6.39947	6.28124	5.18489	4.76083	5.9084	5.95608	5.79022	5.76814
VVMO6_RS02245	5.75112	5.65259	6.41406	6.62732	5.65343	6.47368	6.62173	6.7103	6.50549	6.34832	6.52111	6.03499	6.25443	6.2487	6.29524	6.20416	6.14911	6.07776	6.04188	6.24839	5.99929	5.99659	5.99935	6.06332	6.03533	6.02688	6.08154	5.99976	5.80494	5.80103	5.80039	5.97889	6.17762	5.8922	6.04934	6.06058	6.00856	6.97578	7.10348	6.6785	6.68049	6.32091	6.335	6.50547	6.51503	6.2061	6.36154	6.50803	6.32897
VVMO6_RS02250	3.29985	2.9492	5.95011	6.15389	6.34685	5.77013	5.57452	5.46578	5.25237	5.26821	5.18619	4.3294	4.03352	4.10643	4.53992	4.13881	3.93601	3.89513	3.66441	3.97452	5.21874	5.00527	4.64977	5.11621	4.51758	4.50516	4.7237	4.35692	5.06371	5.10401	4.58925	4.61352	4.55549	4.23493	4.69108	4.35748	4.14556	5.15728	5.06984	3.98817	4.06493	6.51189	6.30299	5.5101	5.18733	7.95871	7.80666	4.60305	4.64843
VVMO6_RS02255	5.93848	5.8128	6.59992	6.81347	5.92331	6.39747	6.53923	6.48038	6.40112	6.06962	6.43022	5.40137	5.05701	5.19751	5.44643	5.34941	5.25532	5.27502	5.27178	5.31964	6.22177	5.82567	5.8252	6.21639	6.00397	5.86649	5.80992	5.64628	6.34266	6.13278	6.17766	6.44319	6.28615	6.22654	6.10076	6.15618	5.94084	6.42593	6.38773	6.05903	6.09628	6.56499	5.82055	6.43643	6.186	7.62495	7.52547	6.31601	6.1705
VVMO6_RS02260	0.42732	0.13995	13.6686	13.7079	14.3017	13.218	13.002	13.2893	12.1013	12.7909	11.4825	13.7305	14.125	14.0538	13.5248	11.5753	12.906	13.4556	13.2455	13.9374	6.0393	5.83503	4.02755	7.32588	6.14481	6.10622	6.01365	4.92952	7.57499	5.55594	5.63903	6.92249	5.65547	4.13782	6.44951	5.18827	5.01236	7.91334	7.77261	9.68486	9.04242	9.38557	10.018	8.24367	8.78517	5.4079	4.6807	0.270492	0
VVMO6_RS02275	0	0	4.21629	4.60889	4.76495	3.55827	3.60968	4.30371	2.41423	3.09788	1.62426	4.09147	5.32023	4.93596	4.03151	1.60547	3.44415	3.67165	3.4064	5.0774	0.174415	0.167348	0	0.146569	0.129629	0.140646	0	0	4.10005	0	0	3.98898	0.14627	0	0.15631	0.332091	0.127313	0.319336	0	0	0	0	0	2.57351	3.23158	0.56578	0.893189	0	0
VVMO6_RS02285	0	0	0	0	0	0	0	0	0	0	0	0	0	0	0	0	0	0	0	0	0	0	0	0	0	0	0	0	0	0	0	0	0	0	0	0	0	3.34582	3.1295	5.53895	6.31619	5.49852	6.17912	4.60571	4.42735	4.45734	4.18154	0	0
VVMO6_RS02300	2.93826	3.04134	4.75571	5.24856	4.12468	4.70893	4.61219	4.32095	4.36746	4.19248	4.25585	3.76644	3.94027	3.84656	3.35219	3.32033	3.05015	3.75005	4.11695	4.17745	3.42848	3.26446	3.20967	3.04815	3.05883	3.39548	3.48143	3.57701	3.81414	3.66885	3.42293	3.39663	3.46339	3.29328	3.29445	3.1459	3.45467	3.66044	3.434	2.94984	2.78685	4.7149	4.13227	4.16833	4.54728	7.51437	7.58787	4.38544	4.23518
VVMO6_RS02305	3.68211	3.98846	6.04123	6.19636	5.42708	5.68108	5.73138	5.60595	5.91987	5.5601	5.72548	5.30706	4.91718	4.79552	5.28538	5.34941	5.19514	5.31426	5.04105	5.54177	4.90275	5.21089	4.88529	4.81564	4.79668	4.97326	5.04717	5.10915	4.95865	5.15529	5.1478	5.15537	5.2037	5.18731	5.26377	5.26472	5.10034	4.13748	3.80442	3.74321	3.71809	5.56418	5.27788	4.7263	4.94681	7.42582	7.44258	5.13036	4.94589
VVMO6_RS02340	6.28947	6.15146	5.38101	5.2962	5.10842	5.63441	5.67362	5.29316	5.87115	5.73853	5.8429	5.14515	5.18448	5.36306	5.19756	5.50029	5.35954	5.48446	5.54471	5.52699	6.09189	6.02412	6.00667	6.13751	6.16006	6.19359	6.21448	6.07035	6.07062	5.8895	6.04831	6.32057	6.25827	6.36561	6.39758	6.25075	6.30973	7.2632	7.0682	7.15238	7.0236	7.05636	6.90336	6.22073	6.25808	6.13888	6.29222	7.65128	7.55608
VVMO6_RS02360	5.72941	5.65551	5.94154	6.01841	4.94689	5.94861	5.6211	5.61994	5.79282	5.86424	5.87869	5.61888	5.78997	5.86278	5.5913	5.81495	5.94497	5.88274	5.72542	6.04554	5.05551	5.03263	5.19849	5.0053	4.9668	5.16663	5.41312	5.30836	4.91016	5.01428	5.03396	4.85863	5.1656	5.06297	4.99534	5.15372	5.16484	5.21616	5.18096	5.57689	5.67947	5.43851	4.87518	4.90726	5.48639	5.27108	5.19286	6.54035	6.53736
VVMO6_RS02365	5.82316	5.95699	4.54543	4.65834	4.62952	5.1416	5.11362	4.91608	5.3486	5.46627	5.21759	4.92695	4.46035	4.2971	5.21257	5.1369	5.35954	4.79124	5.09682	5.35355	5.17835	5.47302	5.49441	5.73582	5.89878	5.79379	5.74441	5.67677	4.62271	5.05984	4.90039	5.74877	5.58024	5.65756	5.47523	5.26796	5.46821	5.96448	5.98475	6.50659	6.48122	6.72427	6.47568	5.48753	5.29406	5.89682	5.46899	5.86614	5.8785
VVMO6_RS02370	6.99064	6.94175	7.41179	7.24026	6.9331	7.71471	7.72159	7.68521	7.81835	7.90039	7.92058	6.86279	6.6427	6.71205	7.00054	7.00845	6.9636	7.07849	7.13845	7.42178	6.97623	6.8671	7.03297	7.55398	7.44902	7.41077	7.66998	7.39113	6.32427	6.53247	6.33385	6.97676	6.88331	7.07384	7.08293	7.06375	7.09108	6.21599	5.6676	6.88274	6.61357	6.89347	6.86001	5.09815	4.71033	5.80068	5.63995	5.95275	6.02854
VVMO6_RS02375	7.68006	7.87457	5.53715	5.32711	5.65343	5.75275	5.80047	5.76552	6.24514	6.24424	6.21373	6.21643	6.13325	6.10307	6.57044	6.93969	6.7536	6.6428	6.61189	6.4021	6.17891	6.24139	6.51987	6.95887	7.08048	7.20789	6.34912	6.63526	6.65157	6.90501	6.95074	7.11504	7.10638	7.2947	6.76548	6.74892	6.84471	7.53588	7.63472	7.10493	7.14887	6.15502	5.97753	5.31878	5.25935	5.38045	5.36028	7.32745	7.36033
VVMO6_RS02380	4.75941	4.87377	6.04923	6.07414	6.15057	6.4086	6.09813	6.29222	6.23332	6.45432	6.25668	5.80785	5.70747	5.88275	5.90029	5.86974	5.88274	5.9256	5.81461	6.15534	5.90343	5.88392	6.18733	6.32237	6.3763	6.45839	5.88022	5.96175	6.09561	6.09169	6.09054	6.26278	6.16266	6.19616	5.89976	5.93599	6.02909	4.94161	5.26051	5.82681	5.85018	4.87871	4.81592	4.7263	4.85682	3.70096	3.38267	5.25245	5.2082
VVMO6_RS02385	4.57697	4.61655	4.97326	5.56612	5.75454	5.40894	5.38056	5.56314	5.49925	5.45744	5.6307	4.81391	5.05701	5.06393	4.82028	4.93973	4.98608	4.57135	5.00652	5.23122	5.51882	5.52018	5.41953	5.77579	5.67284	5.62744	5.30367	5.14836	5.23095	5.21693	5.02939	5.2728	5.26503	5.21787	5.3513	5.21867	5.27893	5.60931	5.58918	5.08428	5.09096	4.35564	4.87518	5.31878	5.36106	4.69876	4.41686	4.64527	4.9125
VVMO6_RS02390	6.45168	6.61288	5.71876	5.99934	5.18288	5.84583	5.6211	5.87458	5.81677	5.5601	5.87476	5.16064	4.70677	4.81644	4.82028	4.84036	4.93792	4.982	4.69577	4.73559	5.01595	5.18673	4.86393	5.16002	4.90023	4.79848	5.42013	5.0274	5.13174	5.1256	4.7532	4.92085	4.76815	4.95826	5.00051	5.07096	4.95343	6.30004	5.93339	6.15891	5.99474	5.59593	5.7746	5.9172	6.07063	6.08547	6.10725	6.86525	6.72218
VVMO6_RS02395	5.95461	6.02627	5.38101	5.14828	4.69883	5.49506	5.75246	5.46578	5.70573	5.81665	5.81031	4.92695	5.3016	4.87744	5.18239	5.50462	5.42214	5.3013	5.46218	5.19428	5.70803	5.63532	5.50479	5.91012	6.04563	5.90398	5.98793	5.76454	5.78203	5.66611	5.58097	5.63189	5.71822	5.48523	5.94065	5.80854	5.94732	5.95874	5.61269	5.74822	5.6895	5.26178	5.11533	5.12764	5.62914	5.3468	5.20967	6.11177	6.10021
VVMO6_RS02400	4.658	4.79655	4.52261	4.65834	3.78555	4.762	4.79937	4.70913	5.02457	4.87559	5.06022	3.6395	3.84056	4.14001	4.22159	3.96098	4.11992	4.45912	4.46093	4.62888	4.58513	4.27246	4.46354	4.72521	4.56992	4.75538	4.73498	4.73076	4.68167	4.65915	4.44595	5.01202	4.66876	4.82848	4.83685	4.76706	4.77048	4.90629	4.76029	4.91684	4.52327	5.00231	4.84585	4.27762	4.48856	5.15273	4.76272	5.05629	5.06357
VVMO6_RS02405	5.5105	5.46237	3.86367	3.91081	4.79691	4.14242	3.98698	4.03795	4.38891	4.53261	4.37203	4.64794	4.49356	4.10643	4.60962	4.68861	4.7274	4.38734	4.62165	4.76107	4.74577	5.10144	4.64977	5.19834	5.18009	5.29635	4.94881	4.87213	4.53407	4.68264	4.53877	4.76922	4.79612	4.6983	4.85977	4.8253	4.81371	4.70174	5.06303	5.0306	5.09096	5.31043	5.3423	4.56317	3.71405	4.90551	4.63165	5.3432	5.38208
VVMO6_RS02410	7.11664	7.19342	5.67804	6.03722	6.80538	6.50516	6.27849	6.45328	7.02389	6.91128	7.13164	6.99399	6.82332	6.8299	7.16005	7.62892	7.35603	7.27027	7.22108	7.09094	7.60862	7.55325	7.66878	8.2502	8.14005	8.11462	7.66851	7.67321	7.6209	7.71754	7.63453	8.06544	7.91467	7.84128	7.94386	7.89487	7.89431	6.1621	6.09569	6.38352	6.42528	7.1767	6.90336	6.19309	6.52967	6.17128	6.5581	7.22875	7.31084
VVMO6_RS02415	7.29613	7.2252	6.14198	5.79341	6.1872	6.22549	6.29294	6.08087	6.52984	6.80379	6.61606	7.38216	7.18014	7.28493	7.58895	7.60085	7.5326	7.60425	7.53957	7.15963	6.4382	6.38206	6.63467	8.02056	7.80976	7.82846	7.34577	7.25857	6.78624	6.90501	7.00055	7.06206	7.0165	7.24364	6.79105	6.96558	6.91036	7.29314	7.23352	6.8784	6.9016	7.11505	7.09004	6.58204	6.68156	5.68873	5.92588	7.22578	7.21724
VVMO6_RS02420	6.6026	6.67028	5.85285	6.28562	6.3141	6.27501	6.49405	6.27021	6.04341	6.27475	6.40589	5.91222	5.57413	5.89263	6.09107	6.27691	6.23631	6.18043	6.00737	6.18389	6.28733	6.30785	6.26066	6.71489	6.69574	6.64856	6.50559	6.3438	6.09871	6.07403	6.10362	6.46044	6.31737	6.37144	6.15274	6.231	6.11801	7.02875	6.78127	6.65841	6.64485	6.75973	6.83037	6.36393	6.11012	6.23091	6.32729	6.69767	6.60163
VVMO6_RS02425	6.99064	6.92612	8.41841	8.36027	8.16617	8.34599	8.3796	8.39788	8.25437	8.1081	8.2905	8.02687	8.07726	7.95198	8.05651	8.09842	8.10136	8.10705	8.05383	8.32447	8.12192	7.96542	7.98975	8.1849	8.14101	8.13736	8.07049	7.98478	7.84471	7.80844	7.76514	7.90259	7.87719	7.77604	7.92768	7.97423	7.96527	7.1419	7.23504	7.57295	7.48037	7.78784	7.58757	6.28758	5.75904	7.41503	7.19498	7.65719	7.62838
VVMO6_RS02430	6.79403	6.80123	7.26142	7.2803	7.5356	7.51018	7.38392	7.43319	7.2102	7.36567	7.33859	7.43727	7.53538	7.4345	7.50913	7.69394	7.63809	7.56953	7.64621	7.58052	7.64149	7.57481	7.73497	7.79254	7.80127	7.86757	7.59065	7.66985	7.37132	7.37856	7.38505	7.4065	7.4515	7.4871	7.53768	7.59288	7.62846	6.72182	7.02329	7.08438	7.12689	7.05064	6.81531	5.65894	5.78367	6.92893	6.87499	7.40146	7.36915
VVMO6_RS02435	5.52498	5.49532	5.10197	5.13086	3.65213	5.28146	5.41622	5.21234	5.45924	5.65594	5.65384	5.03177	5.20468	4.77429	5.15157	4.90736	5.03268	5.27502	4.97114	5.28492	5.00444	4.84163	4.93221	5.08927	4.85408	4.93514	5.4271	5.20524	4.74622	4.49635	4.38296	4.95909	4.58144	4.68586	4.64564	4.7347	4.6851	5.62388	5.68545	5.44241	5.32778	5.83416	5.42395	5.31878	5.18733	5.60581	5.79278	5.86103	5.72482
VVMO6_RS02440	6.38778	6.33013	6.08082	5.97027	6.39985	6.52576	6.34475	6.56598	6.69399	6.61	6.75523	6.35756	6.34817	6.18578	6.38411	6.38431	6.50362	6.71788	6.54128	6.55563	6.25856	6.13936	6.21289	6.27335	6.21769	6.27978	6.82632	6.73199	5.76266	5.83288	5.74302	5.84526	5.96243	5.94012	5.78468	5.89265	5.9146	5.37101	5.36941	6.11537	6.08492	6.78749	6.62126	5.03728	5.14993	5.93884	5.74746	6.66432	6.59413
VVMO6_RS02445	9.51106	9.4727	8.98589	8.97704	8.8114	8.94915	8.89839	8.93774	9.05426	9.13072	9.13957	9.45556	9.49409	9.53543	9.37143	9.4026	9.39694	9.62101	9.65341	9.47924	8.25895	8.40507	8.44741	8.30586	8.34998	8.56353	8.93035	9.07102	8.05682	8.2729	8.37535	8.06356	8.27421	8.43696	7.99199	8.25452	8.36021	9.02731	9.00477	8.93952	8.94738	8.84113	8.97439	7.85578	7.96574	8.52929	8.69197	9.48083	9.47327
VVMO6_RS02450	6.89777	7.00032	6.80293	6.58957	7.48744	6.95978	7.05965	7.02882	7.54967	7.63628	7.50943	7.17653	7.27867	7.22751	7.39861	7.27901	7.36288	7.6278	7.61981	7.87126	6.90686	6.85642	6.94545	7.3535	7.46983	7.47777	7.83838	7.99288	6.5007	6.54694	6.66916	6.6742	6.89371	6.95059	6.78357	6.82445	6.91257	6.12673	6.1449	6.70077	6.46379	6.62776	6.62989	5.69879	5.51609	5.82532	5.88461	7.35951	7.23857
VVMO6_RS02455	7.25765	7.14232	5.07086	5.09539	4.82818	5.45265	5.26797	5.36968	5.33761	5.27828	5.18619	4.53359	4.35589	4.75275	4.80055	5.1809	4.9622	5.12126	4.77995	5.05697	4.77315	4.6429	4.62459	5.00049	4.99684	5.00581	5.14349	5.0274	4.73831	4.9815	4.6852	4.81163	5.0953	4.95826	4.8711	5.11113	4.81371	5.34486	5.36941	5.72426	5.58589	5.412	6.0436	7.9701	7.50712	5.53287	5.25895	7.72696	7.83219
VVMO6_RS02460	5.38917	5.1838	4.79432	5.0027	4.59358	5.39781	5.38956	5.33617	5.79684	5.82354	5.92508	5.27894	5.03463	5.13227	5.48403	5.54726	5.83094	5.65717	5.52044	5.74704	5.55476	5.465	5.53888	5.96796	5.90785	5.79645	5.70477	5.56169	5.16163	5.17199	5.18109	5.72042	5.59624	5.61227	5.77265	5.71685	5.7086	4.99862	5.20591	4.89984	5.0526	5.09408	5.3423	6.24784	6.68156	5.56737	5.53049	4.6805	4.64843
VVMO6_RS02465	3.15848	3.57286	3.93453	3.24938	3.72038	3.91138	4.12268	4.23264	4.47169	4.33443	4.46915	4.15473	4.39156	3.96371	4.60962	4.24625	4.3397	4.43559	4.29917	4.60092	3.77844	3.79849	4.15611	4.07264	4.19364	4.09394	4.14619	4.20716	3.41811	3.69218	3.42293	3.71024	4.09697	3.90008	3.77632	3.74676	3.96983	3.34582	3.32435	2.81117	3.28723	2.97118	1.74946	3.62294	2.50151	3.80375	3.87936	3.3904	3.16338
VVMO6_RS02470	4.27693	4.36879	7.18719	7.37579	7.03712	7.18051	7.21957	6.98624	7.25325	7.42582	7.44058	6.80481	6.6427	6.61985	6.55286	6.80384	6.65279	6.76112	6.67555	6.9091	7.33199	7.01985	6.90289	6.88769	6.62192	6.69207	6.97533	6.70594	7.15506	7.07665	6.91655	6.53647	6.46931	6.41919	6.76548	6.7114	6.69603	4.05386	3.80442	3.58195	4.04943	6.28241	5.85039	3.92126	4.22639	7.78323	7.70808	3.83806	3.91696
VVMO6_RS02475	9.90506	9.95132	6.88573	6.99766	6.48078	7.37759	7.25938	7.47227	6.74064	6.72863	6.74449	7.02394	6.83632	6.87047	7.51216	7.39329	7.45345	7.25355	7.32282	7.51462	7.31462	7.29533	7.3515	7.13273	7.0994	7.23167	7.06079	7.13836	7.31922	7.3366	7.50412	7.09677	7.26992	7.3311	7.22543	7.3852	7.35609	9.68788	9.85181	9.37526	9.24733	9.72175	9.34309	7.75543	7.70062	8.71824	8.82745	10.4933	10.4486
VVMO6_RS02480	11.3161	11.2716	9.27839	9.12949	9.33942	9.42965	9.52814	9.50108	9.60761	9.57471	9.5921	9.63057	9.58835	9.47257	9.54529	9.69654	9.52062	9.5847	9.59409	9.68631	9.79539	9.83017	9.90771	9.87601	9.89287	9.88074	9.90174	9.90168	9.7405	9.77793	9.74876	9.66634	9.76169	9.71328	9.91761	9.99416	9.97277	10.5781	9.72109	10.3897	9.80479	9.95726	10.3609	9.67251	9.5665	9.17698	9.36499	11.5353	11.5659
VVMO6_RS02485	3.80581	3.57286	1.50186	2.50596	1.78081	2.39141	1.74232	1.53538	1.97763	2.33653	2.07189	2.3793	1.01798	1.39094	1.54555	1.39745	1.49608	1.4747	1.49405	0.963233	1.19224	1.15699	1.06054	1.4388	1.15196	1.39965	1.71494	1.47649	1.12066	0.871546	1.02474	1.32831	1.43684	1.15431	1.02141	1.40015	1.41177	5.90607	5.94084	5.84469	5.74347	5.4901	6.09437	6.61365	5.9669	5.21623	5.15865	5.13036	5.13149
VVMO6_RS02490	7.98888	7.68262	7.4696	7.53981	7.47762	7.48935	7.71445	7.70011	7.75055	7.7365	7.77093	7.31105	7.31163	7.42432	7.21699	7.43249	7.29998	7.36051	7.37788	7.32256	7.54353	7.62242	7.50856	7.36665	7.48581	7.42287	7.79724	7.7675	7.06144	7.17103	7.09528	7.08076	7.20567	7.1918	7.30171	7.27298	7.39457	7.85741	7.8975	8.07148	8.09931	9.23431	9.09304	7.91619	8.06453	8.46278	8.40506	8.05803	8.01861
VVMO6_RS02495	10.7725	10.5739	9.59576	9.71505	10.0657	9.94626	9.95865	9.99046	10.1264	10.023	10.0304	9.99867	10.1695	10.1279	10.3812	10.4593	10.3945	10.3077	10.3423	10.3147	9.80702	9.76946	9.90265	10.4264	10.35	10.4715	10.0653	10.1535	9.85768	9.83981	9.97472	10.1167	10.2466	10.2166	10.0354	10.0026	10.0354	9.80079	9.26169	9.76893	9.72228	11.7628	11.3463	9.48866	9.68891	10.349	10.322	12.5143	12.4573
VVMO6_RS02500	12.0971	11.9689	9.70872	9.80151	10.1384	9.99879	10.0445	10.0479	10.1931	10.0482	10.1155	9.97914	9.98771	10.0091	10.1478	10.3728	10.254	10.1504	10.1004	9.92135	10.2165	10.1447	10.1811	10.2807	10.2302	10.2357	10.315	10.3364	10.0458	9.99668	10.0848	10.1824	10.2878	10.1382	10.2142	10.2964	10.2333	11.4916	11.2464	11.1511	11.1404	11.5746	11.5104	10.5618	10.6136	11.7457	11.8102	13.2197	13.1763
VVMO6_RS02505	10.2972	10.0685	9.19064	9.37296	9.6787	9.49903	9.43669	9.39319	9.64153	9.49488	9.62847	9.77723	9.81377	9.83615	9.91581	10.2126	10.0433	9.80902	9.86615	9.43736	10.1772	10.2352	10.2907	10.3213	10.2709	10.3965	9.89027	9.9612	10.6149	10.5615	10.6552	10.5616	10.5958	10.5398	10.6277	10.6493	10.5831	10.0221	9.94088	10.1251	10.1712	9.19145	9.07419	10.2809	10.3474	9.32258	9.3423	9.5792	9.57644
VVMO6_RS02510	3.38166	3.40265	3.66962	3.59245	2.94477	3.59774	3.72791	4.19575	4.33466	4.4279	4.21909	3.6395	3.788	4.10643	3.81252	3.55576	4.05367	3.75005	3.85759	4.83494	3.47924	3.62238	3.70613	3.66173	3.71453	3.77583	4.17962	3.82702	3.60377	3.98454	3.99079	4.12975	4.20107	4.30167	4.24534	4.03948	4.07624	5.56469	5.6676	4.52042	4.64169	2.30661	2.90619	5.4413	5.42509	5.77981	5.50348	3.10938	3.14707
VVMO6_RS02515	3.53255	3.73616	5.34244	5.32711	5.46736	5.54639	5.78009	5.72077	6.23924	6.10966	6.10711	5.09764	5.70747	5.31976	5.44643	5.74707	5.7285	5.98354	5.97202	6.3858	5.65014	5.64599	5.73691	5.75879	5.90332	5.76148	6.07044	6.24779	5.03169	5.18849	5.17284	5.21527	5.33153	5.31799	5.52627	5.6736	5.58095	4.27306	3.72035	4.31765	4.41859	4.15715	3.97861	4.27762	4.6037	3.4704	3.5504	4.06831	3.9073
VVMO6_RS02520	8.00058	7.78479	5.76809	5.72543	5.18288	5.86213	5.84694	5.86873	6.96974	7.17932	6.96773	6.85329	7.04669	7.09253	7.83918	7.77153	7.73814	7.11227	7.36885	7.57694	6.59983	6.50046	6.63624	7.30652	7.20153	7.23462	7.24477	7.23258	6.68901	6.5357	6.63503	7.33767	7.29268	7.15053	7.58402	7.285	7.26644	8.01909	7.98207	7.02483	6.96698	6.71346	6.71345	10.5179	10.5867	6.95149	6.83763	6.39591	6.33977
VVMO6_RS02525	12.0178	11.904	11.9692	11.9247	11.4393	11.8979	11.9441	12.0177	11.5305	11.4335	11.5883	11.6739	11.6176	11.6214	11.6111	11.5645	11.5882	11.5163	11.4779	11.199	11.5249	11.325	11.2357	11.2701	11.1017	10.9504	11.2273	10.9436	11.3346	11.1369	10.9698	11.1835	11.084	10.8686	11.3184	11.3151	11.1703	9.37611	8.54328	8.53376	8.34918	10.7135	10.8227	8.44454	8.43481	10.8503	11.1426	12.9027	12.8553
VVMO6_RS02530	7.75488	7.68833	6.13447	6.07414	6.36828	6.35779	6.29773	6.22057	6.49563	6.53215	6.45414	6.46754	6.41901	6.81438	6.84064	6.88588	6.90531	6.70809	6.7224	6.93732	6.15569	6.18885	6.30294	6.52693	6.57716	6.8113	6.1315	6.41385	6.36338	6.41114	6.5595	6.76951	6.58607	6.70614	6.43241	6.3287	6.47446	9.27646	9.21867	8.40331	8.45442	7.39089	7.46273	7.12589	7.17605	7.03486	7.22423	7.54378	7.54289
VVMO6_RS02535	5.64248	5.66133	6.22206	6.01841	5.54469	6.20007	6.19882	6.22972	5.80484	5.59276	6.0663	5.45262	5.16401	5.33434	5.05493	5.07995	5.35954	4.75367	5.13993	5.21287	5.35181	5.12705	5.01205	5.49025	5.3984	5.27743	5.37755	5.10915	4.73831	4.75646	4.61385	5.03777	5.19111	4.95308	4.60551	4.7206	4.54958	6.07994	5.86455	5.29409	5.25533	5.26178	5.71096	6.10686	6.09051	6.81869	7.13685	5.74932	5.62822
VVMO6_RS02540	7.17975	7.21732	7.15045	6.9085	7.59588	7.41397	7.39737	7.28299	7.48886	7.55367	7.45777	7.25802	7.09616	7.06657	7.36541	7.37565	7.36744	7.07468	7.15693	7.3438	7.44376	7.46361	7.53919	8.0488	7.98915	8.01705	7.41758	7.43043	6.90587	7.22302	7.13724	7.17777	7.26592	7.47178	7.20095	7.08316	7.23939	8.45667	8.47501	7.20179	7.46584	7.66975	7.52419	7.7835	7.7452	8.83104	9.06189	7.13767	7.05728
VVMO6_RS02545	6.41134	6.42041	6.02508	6.08322	6.7975	6.26891	6.22419	6.19275	6.55853	6.73961	6.56327	6.00096	5.66438	6.08594	6.33694	6.41457	6.58405	6.29601	6.11933	6.55563	6.46363	6.55243	6.59956	6.82648	6.8353	6.80999	6.66455	6.75121	6.08941	6.1974	6.06847	6.46614	6.53884	6.49779	6.42089	6.37443	6.32475	7.45059	7.31461	6.35261	6.43127	6.24286	6.23674	6.63435	6.62816	6.00865	6.04305	6.42909	6.25477
VVMO6_RS02550	6.94293	7.03098	7.10125	6.82434	7.58219	7.30494	7.35435	7.33056	7.14549	7.37274	7.31701	6.79987	6.68643	6.72869	6.71976	6.95719	6.88641	6.79849	6.76088	6.75273	7.40162	7.28285	7.26656	7.67442	7.52831	7.48686	7.50836	7.28519	7.02287	7.12031	7.03168	7.28488	7.14931	7.24682	7.16114	7.24617	7.15691	8.16819	7.94273	7.42476	7.39557	6.98022	7.18092	7.30439	7.22184	6.43951	6.7223	7.20778	7.36739
VVMO6_RS02555	7.10946	7.20143	7.01396	6.97832	7.99764	7.49197	7.26672	7.28079	6.99619	7.17393	7.15454	6.96339	6.91808	6.88044	6.88816	7.00998	6.77432	6.84836	6.78485	6.60573	6.97181	6.83015	6.90942	7.04784	6.91726	7.05519	7.08194	6.96941	6.55577	6.62783	6.63503	6.62578	6.6926	6.75459	6.77606	6.89831	6.84933	7.24917	7.14277	7.42476	7.36773	6.98922	7.00636	7.00395	7.01895	6.32609	6.45261	7.24454	7.26716
VVMO6_RS02560	1.56242	1.6504	2.43215	3.37303	2.94477	2.78241	2.90995	2.74328	2.68098	3.26931	3.11943	2.90599	2.83804	3.18785	3.77256	2.96529	3.29919	3.45468	3.50863	3.25506	3.14387	2.81283	2.7558	3.10305	2.79135	2.48747	3.6096	3.25656	2.58292	2.42103	2.30202	2.99534	2.48241	2.61495	3.22552	3.49405	3.17415	4.8578	5.27826	4.31765	3.84918	4.67087	4.87518	5.65894	5.57373	6.11575	4.85107	1.28897	1.54313
VVMO6_RS02565	5.14398	5.28527	4.81325	4.30167	4.07341	4.97178	4.83932	4.76056	4.54998	4.80765	4.86781	3.34623	3.20173	3.67391	3.40542	3.32033	3.00412	3.86021	3.57298	3.78875	4.22758	3.89706	3.79908	4.44263	4.50569	4.21024	4.45001	4.22561	4.22989	4.02186	3.90372	4.39978	4.53571	4.23493	4.47054	4.44581	4.30892	5.57223	5.41826	5.7097	5.64379	5.32944	5.18725	5.23994	5.32795	5.45077	5.46899	4.75951	4.53388
VVMO6_RS02570	8.1006	8.08241	8.45803	8.2436	8.6125	8.76859	8.80312	8.79318	8.74512	8.81758	8.92046	8.22225	8.22296	8.10435	8.27962	8.5381	8.23814	8.29694	8.29822	8.46293	8.99222	8.87075	8.90072	9.22584	9.12199	9.09725	9.12255	8.97479	8.6253	8.6784	8.64103	8.82536	8.74875	8.82295	8.87986	8.89262	8.94358	7.79601	7.70968	8.01336	7.98074	8.26598	8.08787	7.32999	7.28359	7.65505	8.08351	7.76985	7.71117
VVMO6_RS02575	5.61229	5.5899	4.42755	4.63383	5.05656	4.97178	5.13518	4.68271	5.16178	5.3847	5.06022	4.64794	4.24328	4.07205	5.00407	4.86079	4.98608	4.82785	5.26205	5.46631	3.80521	4.09694	4.19938	4.30111	4.61489	4.53095	4.40126	4.43826	3.20497	3.84576	3.90372	4.07109	4.21771	4.1916	3.83534	3.84531	4.09193	7.72683	8.16415	7.47587	7.54534	6.14432	6.42699	7.15483	6.6417	5.32392	4.99376	6.59523	6.37172
VVMO6_RS02580	2.39279	2.05585	0.450395	0.888272	0.686207	1.20581	1.62531	1.94409	1.85963	1.38976	2.17785	0	1.60888	0	0.468668	1.32087	0	1.04793	1.73806	0.560556	1.41716	1.44461	0.983413	1.32024	1.02442	0.863294	1.23202	1.59475	1.01982	1.02647	1.16447	1.32831	1.83224	2.11871	1.10053	1.08517	1.2533	5.10631	5.49618	4.3803	4.45434	3.0188	2.3601	4.32931	4.48856	3.49108	3.35272	2.96444	2.89686
VVMO6_RS02585	9.40819	9.45438	8.78843	8.54909	8.46364	8.84948	8.79553	8.80777	8.73311	8.93845	8.84406	8.58149	8.45769	8.63112	8.6208	8.53545	8.63917	8.68653	8.61995	8.63132	8.59392	8.43921	8.43025	8.62316	8.47684	8.38193	8.55422	8.42574	8.29663	8.32702	8.26662	8.37371	8.34315	8.36516	8.29975	8.3583	8.26564	8.60816	8.63511	8.70875	8.547	8.53725	8.66792	7.86894	7.57219	9.04244	9.08541	10.411	10.4175
VVMO6_RS02590	9.1291	9.17943	8.30431	8.41705	8.80749	8.23618	8.23857	8.34515	8.24337	8.28214	8.10818	7.38546	7.18523	7.17584	7.49998	7.26503	7.45345	7.12336	7.1251	7.38127	8.35211	8.30931	8.20886	8.09297	8.04926	8.17414	8.04748	7.9949	8.49106	8.47521	8.46213	8.16695	8.31055	8.28186	7.98158	8.10249	7.98063	7.13174	7.04246	7.59821	7.52587	7.96541	7.6008	10.3997	10.4481	8.05823	7.92079	7.05507	7.0551
VVMO6_RS02595	9.633	9.61499	8.41066	8.19834	8.26088	8.41527	8.33721	8.43495	8.38759	8.32408	8.37717	8.14452	7.92433	8.08508	8.35089	8.66696	8.46534	7.99278	8.11588	8.19254	9.09614	9.06481	9.22486	9.34995	9.31918	9.31468	8.86891	8.85327	9.35478	9.46156	9.51273	9.26681	9.25535	9.29421	8.99046	9.04884	9.12234	7.96861	7.63472	8.08377	8.17446	8.31925	7.93262	10.4712	10.6374	8.46866	8.54243	7.35315	7.33355
VVMO6_RS02600	8.45965	8.58848	6.88125	6.81891	6.80538	6.85782	6.92997	6.87396	6.84913	6.69142	6.72714	6.10072	6.04641	6.24098	6.33008	6.15261	6.30437	5.93402	6.07002	6.05588	7.35255	7.32662	7.26249	7.25796	7.20796	7.27333	7.16147	7.11381	7.74753	7.78217	7.74162	7.56721	7.64619	7.5715	7.49347	7.50653	7.54255	7.14443	6.89877	7.35159	7.38943	7.22825	6.91046	9.75751	9.91477	8.12592	7.86618	7.19768	7.20547
VVMO6_RS02605	6.54872	6.5993	4.79432	5.13086	5.32117	4.762	4.8524	4.76056	4.88807	4.87559	4.66409	3.88311	4.12112	3.47776	3.88927	4.20423	4.3763	3.71138	3.95738	3.97452	5.35181	5.12705	5.21545	5.39447	5.26367	5.12913	5.21778	4.87213	5.44541	5.74355	5.43679	5.41714	5.51778	5.5587	5.39903	5.42106	5.26169	5.88808	5.85275	5.8223	5.98256	5.64985	5.40397	8.47354	8.45412	6.79185	6.85376	5.24855	5.14798
VVMO6_RS02610	10.1327	10.2025	7.04632	7.0309	7.81461	7.13094	7.2018	7.16149	7.27503	7.32736	7.19454	7.07798	6.7565	6.92927	6.83094	7.02514	6.93322	6.73244	6.7224	6.80267	7.5215	7.48852	7.50683	7.69094	7.6125	7.65241	7.43585	7.40131	7.89095	8.03467	8.05563	8.08595	8.00254	8.1369	7.9894	8.08884	8.07496	9.31793	9.02506	9.60217	9.44424	8.29165	8.66792	9.33594	9.27662	7.91918	7.99296	10.1325	10.1415
VVMO6_RS02615	7.70252	7.78878	4.71604	4.33246	5.08273	5.04498	4.62748	4.89321	4.60602	4.72167	4.60832	4.96274	4.73481	5.13227	5.07149	5.00238	5.21548	4.7151	4.47783	4.83494	5.31036	5.28102	5.40482	6.14625	6.00608	6.05159	4.71232	4.96838	6.16809	6.3035	6.32084	6.67585	6.37971	6.48169	5.78468	5.85228	5.73383	7.0039	6.86588	7.04431	6.86665	6.39496	6.56837	7.80648	8.05949	6.06836	5.8313	7.38376	7.41841
VVMO6_RS02620	7.33874	7.3832	4.77515	4.58351	4.62952	4.72684	5.05827	4.85823	5.04499	4.83521	5.06022	4.3294	4.55776	4.63992	4.98671	5.19706	4.84957	5.04556	5.08584	4.92789	5.10483	5.23464	5.04563	5.24383	5.14985	5.40842	4.8995	5.25098	5.31316	5.57175	5.50412	5.16006	5.40966	5.43409	5.20232	5.51116	5.5097	6.22557	6.21109	6.92958	6.72263	6.66564	6.91752	6.75266	6.97685	5.64325	5.20129	6.9781	7.00052
VVMO6_RS02625	8.52412	8.49177	6.65341	6.65803	7.29385	6.73931	6.69251	6.77738	6.73227	6.63765	6.66016	6.33725	6.3299	6.15326	6.42979	6.82826	6.58405	6.46244	6.35257	6.07633	6.86771	6.80022	6.80823	7.30847	7.09345	7.07614	6.59657	6.49972	7.21045	7.22503	7.1148	7.33871	7.29366	7.2082	6.96234	7.08132	6.9837	7.99267	7.83691	7.72433	7.61279	8.21195	8.35315	8.25708	8.37528	8.06169	7.91824	8.02128	8.00056
VVMO6_RS02630	5.63915	5.73768	3.8269	3.64246	4.22206	3.84733	3.67	4.07905	3.40444	3.65678	3.88545	3.68307	3.20173	2.82464	3.35219	3.39695	2.95657	3.08286	2.80104	3.73831	3.70925	3.56356	3.38483	3.94824	3.96088	3.765	3.54694	3.23851	3.98438	3.86642	3.56843	3.73564	3.99446	3.78817	3.67656	3.62088	3.79868	4.68793	5.11663	5.48295	5.32134	5.97962	5.93638	5.2667	5.14993	4.72519	4.58088	5.20081	5.27354
VVMO6_RS02635	8.3708	8.26118	9.09528	9.08157	8.91879	9.50033	9.56087	9.53008	9.7411	9.72591	9.74053	9.13806	9.25605	9.33164	9.65856	9.80419	9.71933	9.80788	9.81843	10.0619	9.59254	9.59023	9.6834	10.0643	10.152	10.2006	9.86913	9.86647	9.52025	9.53055	9.58816	9.86535	9.87635	9.95839	9.82545	9.80897	9.80183	8.46984	8.36302	8.12002	7.97049	8.70402	8.62325	7.08136	7.04974	7.26247	7.28695	8.15045	8.24868
VVMO6_RS02640	6.2937	6.48418	6.08082	5.7711	5.93771	6.61019	6.54729	6.55874	6.87216	6.81767	7.13329	6.0517	5.81645	6.05986	6.30228	6.83688	6.51187	6.37236	6.57702	6.20261	7.05781	6.98385	7.05434	7.72852	7.64606	7.71983	7.3686	7.25745	7.04709	7.14378	7.1499	7.62697	7.50672	7.6311	7.42403	7.34518	7.34713	5.93557	6.01682	6.10056	6.21564	6.73856	6.55936	5.03728	5.22379	5.3581	5.66454	6.44795	6.54827
VVMO6_RS02645	4.49846	4.36166	7.24757	7.18227	6.66523	7.43863	7.36123	7.37662	7.37384	7.25779	7.41507	6.50443	6.65008	6.40879	7.0305	6.90732	6.74313	6.74206	6.87374	6.72061	7.07717	6.91494	6.93653	7.32396	7.09147	7.23462	6.9789	6.93199	7.05189	6.9075	6.95074	7.37956	7.35042	7.17632	7.40565	7.13986	7.16343	4.63137	4.66456	4.72739	4.4306	5.88	5.79008	5.18489	4.71033	7.29665	6.79092	4.89066	4.87831
VVMO6_RS02650	1.81887	2.02006	4.59001	4.36261	5.02991	4.11548	3.96307	4.09917	4.02776	4.29528	4.32668	3.6395	3.35413	3.62732	3.05186	3.48732	3.40925	3.67165	3.4064	3.39187	3.54425	3.47058	3.1403	3.54763	3.46719	3.40945	4.12918	3.80265	3.27228	3.23265	2.93006	3.80926	3.4209	3.27678	3.40767	3.26722	3.27384	1.5763	2.00202	2.9164	2.24954	4.09186	3.7444	3.13464	1.92511	4.25452	4.23178	1.99645	2.64132
VVMO6_RS02655	4.04553	4.02503	6.03318	6.39177	6.5196	6.3229	6.2141	6.30959	6.10953	6.37673	6.23843	5.85623	5.5268	5.52433	5.55642	5.79031	5.81769	5.56257	5.61515	5.77232	5.90961	5.62816	5.65534	5.96549	5.66751	5.64231	5.87513	5.69011	5.86432	5.77121	5.75135	6.10606	6.0276	5.87586	5.69829	5.8218	5.65414	3.84587	3.88387	3.85332	4.06493	5.08292	4.03167	4.27762	3.90576	6.30871	6.09373	4.44129	4.40945
VVMO6_RS02660	7.79126	7.83585	5.32935	5.43037	5.68793	5.854	5.8072	5.71426	5.89759	6.17043	6.28364	5.70593	5.42721	5.41884	5.96377	5.85963	5.70711	5.8114	5.99568	6.07633	5.92189	5.90184	6.07797	6.35477	6.32647	6.27978	6.43121	6.40982	5.98627	6.17687	6.08396	6.2274	6.27824	6.40787	6.35183	6.48695	6.46545	7.96718	8.00535	7.80762	7.83243	6.40396	7.07115	7.52547	7.35928	6.70377	6.80758	8.12829	8.09821
VVMO6_RS02665	6.17023	6.14317	6.77424	6.797	6.64781	7.08308	6.84093	7.14707	6.92453	6.77206	6.88996	6.7444	6.8556	6.61985	6.91135	6.83688	6.86403	6.82137	6.80173	6.99753	6.81105	6.88222	6.9314	7.18562	7.1122	7.20087	7.14253	7.10138	6.88631	6.86706	6.85212	7.03546	7.08839	7.10921	7.21213	7.18504	7.17084	5.54186	5.80048	6.11905	6.16979	6.59278	6.61258	5.99928	6.1674	6.42077	6.46316	6.31974	6.41495
VVMO6_RS02670	9.12108	9.13595	8.83316	8.71312	9.01023	8.91734	8.86168	8.88368	8.69	8.75493	8.82482	8.39758	8.39318	8.37676	8.36943	8.46936	8.40241	8.36236	8.32299	8.46487	8.69982	8.58264	8.61497	8.63524	8.59168	8.52555	8.98927	8.75112	8.38861	8.50352	8.40647	8.34975	8.4247	8.34651	8.5768	8.6154	8.58099	7.78957	7.85476	8.42651	8.40733	8.82447	8.85066	8.61563	8.73238	8.35899	8.50206	9.00235	9.03507
VVMO6_RS02675	5.34498	5.41148	5.41857	5.47245	5.63586	5.43096	5.28736	5.24882	5.16178	5.26821	5.17983	4.99767	4.86738	4.77429	4.58676	4.07028	4.68427	4.63472	4.71014	4.73559	5.20875	5.22519	5.10145	4.99082	4.9668	5.17892	5.35212	5.33833	5.01213	5.34023	5.10073	4.78755	4.84515	4.92689	5.28932	5.14671	5.26515	5.82011	5.86455	5.23429	5.11349	5.42089	5.3423	5.98323	5.75904	6.22475	6.3653	5.95275	5.78669
VVMO6_RS02680	11.353	11.2984	8.56658	8.72767	8.62813	8.86169	8.91017	8.86029	9.13426	8.99757	9.02887	9.04512	9.04269	9.0705	9.27193	9.30781	9.32036	9.07713	9.16377	9.22254	8.91482	8.94391	9.16254	9.16318	9.19022	9.36371	8.97684	9.30288	8.6608	8.83763	9.04446	8.93289	9.09457	9.21878	8.90212	9.13461	9.21551	9.76303	9.29659	10.0812	9.98768	11.1412	10.8566	9.6332	9.55044	9.56745	9.53175	11.5709	11.5793
VVMO6_RS02685	13.2393	13.0875	9.80109	9.7114	9.95496	10.1508	10.2514	10.1733	10.6632	10.4718	10.6161	9.91607	9.89445	9.99998	10.2992	10.6843	10.5086	10.1576	10.1491	10.1435	10.6302	10.6522	10.6646	11.0859	11.0618	11.1164	10.6239	10.7224	10.6898	10.7428	10.82	11.1065	11.093	11.0583	10.8587	10.8327	10.7988	10.4487	9.95336	10.9009	11.0995	12.837	12.7281	10.5618	10.5513	10.9012	11.0996	14.0733	14.0845
VVMO6_RS02690	5.97847	5.84895	5.61472	5.60448	5.67078	5.69934	5.64384	5.68794	5.40235	5.39399	5.15409	5.40137	5.49436	5.24458	5.65862	5.0387	4.80999	4.59278	5.27178	5.17544	4.89654	4.61421	4.45642	5.1557	5.06731	4.99658	4.75175	4.73721	4.37984	4.61099	4.67355	5.22427	5.10427	4.79991	4.88234	4.7206	4.79466	5.36235	5.77153	6.5094	6.08872	5.42089	5.40397	6.62404	6.5727	6.09225	6.03836	5.78483	5.73578
VVMO6_RS02695	6.8425	7.02873	6.22912	6.10121	6.30301	6.58096	6.49822	6.47654	6.37716	6.30955	6.32747	6.07642	5.96589	6.14502	6.12321	6.2565	5.99878	6.02355	6.04188	5.99273	6.46363	6.27386	6.43914	7.12059	6.97447	6.942	6.30814	6.24327	6.58695	6.47308	6.57367	7.05325	6.895	6.80002	6.8044	6.6594	6.62229	6.77501	6.81409	6.79116	6.69551	6.09519	6.1313	7.34262	7.57219	6.6519	6.77689	6.98046	7.05619
VVMO6_RS02700	6.38976	6.3283	6.24315	6.5177	6.3251	6.49474	6.43008	6.51073	6.28288	6.3626	6.25062	6.37094	6.39285	6.27916	6.39073	6.15813	6.42282	6.20847	6.34337	6.39397	6.15569	6.22488	6.18302	6.76965	6.62742	6.66321	6.10347	6.13032	6.11102	6.06958	6.25005	6.68728	6.50364	6.52248	6.27289	6.41438	6.30469	6.42593	6.2655	6.91272	6.50414	6.35841	6.76136	7.16908	7.30926	6.39356	6.43485	6.83038	6.92598
VVMO6_RS02705	7.43864	7.5657	6.99337	6.88273	6.90405	6.96733	7.03405	6.90572	6.68968	6.71386	6.97326	6.5639	6.60522	6.35975	6.52907	6.63816	6.70408	6.53621	6.3798	6.25737	6.78775	6.5768	6.6441	7.09374	6.93511	6.91899	6.67777	6.55183	6.92691	6.8425	6.74069	7.11383	7.02361	7.02654	6.93562	6.90143	6.88918	7.0772	6.73274	7.42178	7.22327	7.32376	7.592	7.55291	7.75769	7.38219	7.26902	7.77733	7.85811
VVMO6_RS02710	6.74232	6.8428	5.62547	5.61704	5.58185	5.36388	5.12444	5.4502	5.22877	4.87559	5.11461	4.89024	4.52602	4.70867	4.89663	4.55289	4.60938	4.3626	4.51105	4.21482	5.24831	4.97738	4.95259	5.256	5.02211	5.17483	4.95847	5.00087	5.65749	5.3179	5.02939	5.53395	5.61521	5.48882	5.34319	5.25498	5.22657	5.97588	5.97389	6.55357	6.45205	6.4481	6.50411	6.8532	6.96612	6.69711	6.25626	6.90054	6.96954
VVMO6_RS02715	6.76992	6.78266	4.75571	5.26462	5.80256	5.08719	4.71599	4.85823	4.9105	4.91486	4.65495	4.64794	4.46035	4.79552	4.56353	5.00238	4.7415	4.79124	4.66658	4.90521	4.71786	4.41236	4.61823	4.95645	4.86343	5.0104	4.7066	4.67816	4.97894	4.83718	4.88532	5.02752	5.12648	5.09154	4.77789	4.64302	5.049	7.06924	6.91965	6.64061	6.59768	6.435	6.97283	7.35514	7.04974	7.28337	7.05783	6.64066	6.63857
VVMO6_RS02720	8.7384	8.66976	10.2742	10.3128	10.8642	9.98212	9.98449	10.0394	9.73404	9.71946	9.53092	9.93421	10.0595	9.97984	9.61897	9.18828	9.32855	9.45612	9.49015	9.53663	10.0827	9.96073	9.78738	9.52976	9.47329	9.38971	9.77658	9.66916	9.50371	9.39623	9.36051	9.35754	9.42798	9.09577	9.57404	9.49626	9.41742	8.16321	8.31796	8.60894	8.54216	9.70956	9.59301	8.36628	8.32163	10.0942	9.62633	8.46612	8.39618
VVMO6_RS02725	9.15143	9.07185	12.2818	12.3094	12.6864	12.081	12.077	12.1004	11.7523	11.6535	11.7011	12.3034	12.2994	12.2136	12.0445	12.0751	12.1196	12.1939	12.1945	12.0574	12.2316	12.1906	12.148	11.6241	11.5731	11.601	11.9574	11.9547	11.3827	11.2989	11.3223	11.0491	11.1897	11.0596	11.3667	11.5173	11.5725	9.12144	8.7983	8.69896	8.63334	10.3339	9.97719	8.65668	8.35488	10.6641	10.3152	9.15184	8.98374
VVMO6_RS02730	8.50325	8.4654	7.5787	7.61688	7.50206	7.76324	7.78264	7.70011	7.6228	7.7255	7.81881	7.57373	7.53538	7.55765	7.52124	7.70057	7.36744	7.63298	7.65367	7.62284	7.58853	7.56922	7.62739	7.53498	7.56171	7.57472	7.966	7.75247	7.33767	7.38574	7.40015	7.39658	7.39042	7.47721	7.5171	7.57471	7.55958	8.2851	7.96847	7.9528	7.7688	7.17144	7.54258	7.21102	7.46205	6.96264	7.08085	8.1494	8.18966
VVMO6_RS02735	4.25972	4.22688	6.25011	6.065	7.31055	6.60536	6.46881	6.30527	6.68968	6.79329	6.76801	6.19402	5.96589	6.34543	6.12321	6.30452	6.14911	6.43304	6.50876	6.55563	6.25856	6.32123	6.29498	6.44076	6.52362	6.50467	6.58258	6.78892	5.72311	5.82762	5.77335	5.6285	5.72987	5.74409	6.06175	5.91552	6.10259	4.8578	5.16196	4.36799	4.41859	5.08292	4.81592	4.51933	3.90576	4.56857	4.65639	4.00486	4.07192
VVMO6_RS02740	8.81291	8.73018	10.1523	10.0746	10.6944	10.8289	10.8612	10.8153	11.4022	11.4212	11.4047	10.1016	10.2848	10.1888	11.1595	11.29	11.1421	11.1391	11.1292	11.3235	10.9829	10.9101	10.8739	11.403	11.3443	11.3446	11.5477	11.4438	11.0928	11.1474	11.1614	11.5757	11.7096	11.6517	11.9735	11.9136	11.8483	8.73522	8.89303	9.45457	9.49267	8.86004	8.9349	8.57873	8.98426	7.48631	7.63218	8.8649	8.80485
VVMO6_RS02745	3.44392	3.12795	4.00207	3.6908	3.8479	4.08803	4.0105	3.97402	4.42052	4.14922	4.69119	3.23354	2.6148	2.08576	3.60064	3.50474	3.40925	2.49213	3.37065	3.63181	3.77844	3.3712	3.19264	4.44263	4.28691	3.82877	3.71596	3.53325	4.27434	3.8142	3.90372	5.29432	4.97319	4.47071	4.48536	4.36958	3.98672	4.54214	4.6281	3.53866	3.55206	3.15289	3.11729	4.68721	4.98979	4.60698	4.51479	3.4185	3.46924
VVMO6_RS02750	10.8267	10.751	10.4406	10.4678	10.6535	10.6389	10.6103	10.6521	10.5027	10.5113	10.5156	10.3452	10.421	10.4036	10.3565	10.3964	10.3309	10.3591	10.3955	10.2826	10.3919	10.3386	10.3018	10.1549	10.096	10.0445	10.5264	10.4208	10.151	10.1223	10.1278	10.0308	10.0885	9.99651	10.2619	10.3371	10.2751	10.3721	9.88839	10.4369	10.4358	10.0735	10.5659	9.64089	9.629	9.26407	9.3734	10.6661	10.714
VVMO6_RS02755	10.2158	10.0515	8.75945	8.75065	8.86327	8.76642	8.88175	8.94818	8.77344	8.6618	8.66999	9.29898	9.44295	9.38425	9.29503	9.33909	9.30561	9.24221	9.28036	9.17118	8.88375	8.94643	9.01018	8.70233	8.71687	8.79666	8.59622	8.74234	9.20456	9.25889	9.39351	9.14561	9.26188	9.13776	9.19949	9.22016	9.16748	9.51008	9.55506	10.3719	10.4064	10.1063	10.3492	8.49351	8.4231	7.78113	7.60226	10.6771	10.7187
VVMO6_RS02760	8.29681	8.11246	5.13243	5.2805	5.42708	5.49506	5.59022	5.4105	5.54298	5.3469	5.44685	5.47757	5.64972	5.19751	5.68038	5.98901	5.67074	5.58414	5.46218	5.62741	6.33174	6.4587	6.41915	6.67166	6.58989	6.63078	6.23251	5.99976	5.65749	6.37193	6.03926	6.76489	6.30575	6.71535	6.22514	5.99378	6.16699	9.93318	9.78431	9.25586	9.37599	9.2948	9.5786	8.79409	8.52157	9.34157	8.80205	8.25738	8.25773
VVMO6_RS02805	5.9732	5.83099	4.83193	5.16548	5.90875	5.20686	5.25818	5.30186	5.52855	5.51821	5.33104	5.73727	5.20468	4.9922	5.64761	5.72866	5.77721	5.10644	5.53666	5.46631	5.60514	5.80678	5.73102	6.05406	6.05382	6.27024	5.80724	5.75822	5.68656	5.74076	5.82955	6.35376	6.0786	6.24785	6.01657	5.95217	5.93867	8.4091	8.24912	7.6639	7.39404	6.71707	6.98634	6.61365	6.3434	5.19747	5.48288	7.32095	7.38228
VVMO6_RS02810	10.0588	9.86476	9.80287	9.73896	10.468	10.1791	10.1689	10.2049	10.0044	10.0705	10.0284	10.1368	10.0971	10.1517	10.1892	10.325	10.1627	10.1567	10.1654	10.0308	10.6674	10.6822	10.7046	10.6313	10.6293	10.6421	10.6434	10.608	10.2491	10.2881	10.2778	10.263	10.315	10.2755	10.5047	10.6291	10.5931	10.8843	10.5138	10.875	10.7485	10.2303	10.7015	9.14541	8.80034	7.81537	8.26935	11.3315	11.4291
VVMO6_RS02815	8.72827	8.52447	8.33901	8.40261	8.74946	8.56713	8.54073	8.43594	8.45017	8.73403	8.55915	8.74201	8.6992	8.78895	8.68679	8.61629	8.60681	8.58056	8.59111	8.10069	8.50945	8.38981	8.42889	8.43316	8.3429	8.33054	8.56177	8.3442	8.25494	8.30637	8.23774	8.38529	8.26873	8.30136	8.34615	8.36548	8.31788	9.76179	9.62436	9.62887	9.61089	9.27226	9.69316	7.89061	7.46205	6.79601	7.17372	10.1633	10.2238
VVMO6_RS02820	6.55049	6.42554	8.91976	8.73201	9.06376	9.13246	9.08721	9.16886	8.83922	9.0029	8.88521	8.76627	8.72913	8.85236	8.97566	8.88337	8.91737	8.89285	8.83855	8.93967	8.87864	8.79408	8.84254	9.14422	9.04731	9.08751	8.92635	8.80693	8.28581	8.37962	8.27484	8.39229	8.43719	8.35193	8.60208	8.59591	8.5554	7.2159	7.31747	7.34689	7.35202	8.06659	8.08159	7.87765	7.89402	7.22899	7.4915	6.73306	6.70138
VVMO6_RS02825	5.64248	5.6111	6.7694	6.52439	6.85176	6.84148	6.61023	6.59106	6.46059	6.42287	6.54606	6.17125	6.21515	6.35975	6.35735	6.09916	6.51187	6.01564	6.09762	6.07633	5.84657	5.705	5.62393	5.86848	5.78532	5.83319	5.46488	5.54342	5.70292	5.4504	5.50412	5.86266	5.76992	5.50661	5.54761	5.51116	5.5865	5.38818	5.11004	5.52237	5.34057	5.97359	5.97753	6.16492	6.5585	5.34111	5.1147	4.9923	4.86839
VVMO6_RS02830	10.1792	10.1395	9.00042	8.98554	9.43265	9.18523	9.01491	9.17302	9.05719	9.0529	9.08783	9.12923	8.95601	9.20151	9.22273	9.07626	9.14653	8.73192	8.80796	8.75539	9.33906	9.2589	9.28611	9.38475	9.28588	9.34657	9.13644	9.12269	9.17702	9.19243	9.18495	9.09315	9.14982	9.09783	8.94428	9.05095	9.07253	8.73017	8.28248	8.8203	8.62618	8.87143	8.971	10.3614	10.7002	8.62948	8.77689	8.64472	8.68989
VVMO6_RS02835	8.64831	8.67947	7.31884	7.21569	7.46772	7.505	7.31947	7.34116	7.02217	6.8518	7.15454	7.22524	7.08531	7.3329	7.06399	7.28658	7.19633	7.00044	6.84146	6.91479	7.19446	6.97259	6.9042	7.56054	7.36677	7.16014	6.95858	6.82868	7.5571	7.49095	7.32115	7.52595	7.37102	7.39554	7.15304	7.16263	7.10081	8.19771	8.34066	8.19775	8.35313	7.98951	8.07212	8.67177	8.79732	7.98447	7.97218	8.53751	8.46361
VVMO6_RS02840	7.07667	7.0049	6.4264	6.2538	6.2578	6.5155	6.46455	6.44937	6.27137	6.41833	6.37559	5.75779	5.88061	6.02434	6.19299	5.87645	5.80433	5.66731	5.80794	5.79718	6.05333	5.90776	5.75152	6.25529	6.13519	6.24903	5.97371	5.92554	6.00947	6.06064	6.03016	6.2973	6.21126	6.04853	6.1175	6.00739	6.00856	6.16708	6.63738	6.98909	6.85778	7.04203	7.30464	7.16908	7.23975	6.85705	6.52826	7.07837	7.04302
VVMO6_RS02845	8.58366	8.63432	6.9123	6.87751	7.60042	7.25336	7.252	7.21778	7.28936	7.1105	7.25329	6.93214	6.87463	6.59585	7.20202	7.56291	7.25647	7.14166	7.11433	7.02935	7.59238	7.59881	7.64862	8.40066	8.32651	8.29241	7.49928	7.55419	7.69227	7.71469	7.84651	8.28617	8.21275	8.23194	7.84823	7.84701	7.86092	8.61091	8.53469	8.46965	8.57365	8.59239	8.75924	8.1605	8.15226	7.5093	7.76604	8.16244	7.93615
VVMO6_RS02850	6.8852	7.00605	5.26207	5.52672	5.27653	5.46337	5.55865	5.39431	5.43881	5.23756	5.55896	4.90871	5.20468	4.9922	5.32736	5.08574	5.12159	4.8984	4.95915	5.21287	5.31968	5.28102	5.26924	5.5929	5.4239	5.21913	5.35212	5.13866	5.39093	5.24482	5.22166	5.47861	5.5477	5.45989	5.49367	5.34348	5.31949	6.72521	6.80187	6.4405	6.62668	5.76603	6.01754	6.91371	7.09964	7.47467	7.33944	7.50336	7.52957
VVMO6_RS02855	6.50923	6.51343	5.82515	5.84771	6.02126	6.05167	6.00166	5.91486	6.34732	6.29969	6.27769	5.30706	5.82951	5.39122	5.69114	5.73236	5.61057	5.3271	5.63789	5.69509	5.69377	5.61011	5.54225	6.01404	5.80486	5.85122	5.94726	5.70334	5.48851	5.49089	5.1893	5.98949	5.90964	5.82572	5.90803	5.76799	5.45917	6.73195	7.12653	6.50097	6.48122	6.32565	6.4947	7.01977	6.85429	7.61439	7.46375	7.13344	7.12132
VVMO6_RS02860	8.92596	8.89576	7.9129	7.8896	7.85692	7.95777	8.13937	8.15645	8.23673	8.23119	8.26066	7.91256	8.08545	8.00534	7.89375	8.2008	7.94416	8.11077	7.9607	7.88291	8.19333	8.12774	8.03762	8.30098	8.27709	8.11409	8.17312	8.06764	8.0687	8.17432	8.14376	8.06732	8.11619	8.05524	8.3688	8.36888	8.35494	8.39748	8.58429	8.67604	8.82016	7.92224	7.88656	8.06082	8.03918	7.78218	7.81766	8.93009	8.95884
VVMO6_RS02865	9.18485	9.06994	3.05802	2.39363	3.65213	2.71223	3.26318	3.4861	3.38322	3.26931	3.34091	3.76644	3.03131	3.25068	3.68916	3.53895	3.33682	2.58061	3.21805	3.51682	3.49577	3.67889	3.7764	4.2289	4.20103	4.27272	3.3259	2.95872	4.0109	4.17879	4.47309	4.51428	4.21771	4.51357	3.82373	3.61073	3.76969	8.89916	9.27649	9.64905	9.5235	9.43028	9.43581	8.07224	7.9495	7.67553	6.43485	8.27813	8.27894
VVMO6_RS02870	11.8605	11.7557	6.35716	6.22946	7.54504	6.56113	6.39923	6.5551	6.53707	6.56132	6.39769	6.93214	6.71487	6.96718	6.97436	7.48059	7.39891	6.4211	6.61189	6.13599	7.10706	7.16292	7.1121	7.6462	7.38636	7.68866	6.22252	6.34802	8.2027	8.26514	8.41743	8.35129	8.16796	8.16686	7.57105	7.44714	7.43667	10.3929	10.3813	11.4116	11.6227	11.2383	11.4009	9.27133	9.13544	8.84467	8.63633	11.2732	11.2658
VVMO6_RS02875	12.292	12.1208	7.44857	7.33834	8.40004	7.68753	7.55364	7.66004	7.4562	7.43485	7.4525	7.87078	7.81036	7.9731	8.05235	8.10628	8.0126	7.39752	7.37563	7.25241	7.93002	7.89112	7.85146	8.47625	8.26788	8.37838	7.33283	7.23144	8.98222	9.10357	9.12793	9.20989	8.86127	9.05465	8.49953	8.43187	8.34556	10.7291	10.6902	11.6499	11.7616	11.563	11.7016	9.69731	9.64757	9.33372	9.2645	11.8364	11.8132
VVMO6_RS02880	11.3214	11.2096	5.54849	5.38702	5.10842	5.31736	5.65134	5.55588	5.53338	5.51821	5.52924	5.93942	5.74931	6.01532	6.09107	6.20948	6.19593	5.55167	5.55271	5.62741	6.69416	6.64576	6.74538	7.21083	7.09841	7.18269	6.16527	6.157	7.48445	7.68955	7.75827	7.779	7.59695	7.74265	7.12847	6.96857	7.03839	10.4266	10.2666	10.7562	10.8759	11.1169	11.2073	9.43511	9.4559	8.85318	8.68146	10.3714	10.3325
VVMO6_RS02885	4.40765	4.38997	0.793129	1.64496	2.69631	2.09311	2.44117	0.307231	1.4336	1.38976	1.0851	1.33817	1.01798	2.21743	1.72377	1.1543	1.84843	0	1.73806	1.27769	1.72819	1.9369	1.45267	1.8771	1.82307	2.19659	1.88671	2.07344	1.38675	0.951084	1.46405	1.83074	1.69635	1.41766	1.31477	1.08517	1.5085	4.34518	4.44114	5.2545	5.00519	4.56258	4.39778	4.94088	4.71033	4.6536	4.1295	4.83442	4.81259
VVMO6_RS02890	6.95768	6.8732	5.5142	5.18248	6.04806	5.72629	5.35323	5.61994	5.44394	5.22719	5.6307	5.03177	5.10077	5.13227	5.35468	5.62497	5.6854	5.16485	5.44509	4.92789	5.30568	5.07009	5.2934	5.82015	5.82174	5.64821	5.47164	5.14836	5.4209	5.25661	5.22166	5.88837	5.6827	5.52767	5.66614	5.54087	5.30273	7.39858	7.57613	7.08626	7.05886	6.71346	6.65547	7.56374	7.3428	7.63776	7.6523	7.25139	7.34343
VVMO6_RS02895	5.67529	5.71267	4.06659	3.86941	3.90767	4.31808	4.0105	4.30371	3.70743	4.01107	4.08931	4.0253	4.07799	3.96371	4.27976	4.48432	4.35812	4.02695	4.09521	4.51365	4.53002	4.62144	4.5124	4.70761	4.51165	4.49209	4.35811	4.55227	3.799	3.73776	4.16731	3.98898	4.02314	4.04347	3.85829	4.06201	4.30219	5.00976	5.12973	5.28101	5.20725	5.58806	5.21044	4.60571	4.6037	5.0795	5.26701	5.72422	5.75743
VVMO6_RS02900	6.44217	6.48746	5.36826	5.64184	5.61808	5.73517	5.5182	5.66787	5.47939	5.6404	5.19883	5.56167	5.39242	5.45931	5.66954	5.30537	5.57952	5.27502	5.37463	4.81074	4.80666	4.75229	4.91674	5.26003	5.17259	5.07318	4.95365	4.95738	4.81556	4.89364	4.63803	5.03777	4.7568	4.72893	4.77789	4.84708	4.72591	5.47914	5.80048	5.94759	5.73865	5.87354	5.64438	5.65894	5.51609	5.75437	6.0524	6.62718	6.57749
VVMO6_RS02905	3.12086	3.20964	3.8269	4.10167	4.02025	4.55705	4.46673	4.42024	4.71198	4.46365	4.61777	3.91999	4.12112	4.26702	4.27976	4.5445	4.30215	4.11846	4.22101	4.28678	4.24724	4.29975	4.02755	4.36988	4.61489	4.32525	4.73498	4.27072	4.41004	4.05824	4.2402	4.4077	4.6006	4.57557	4.41745	4.75328	4.58328	2.51282	2.77674	2.57445	2.58666	3.35193	2.78781	2.88118	2.50151	3.26954	3.29088	3.25672	3.09698
VVMO6_RS02910	3.00173	3.05908	4.27208	3.73757	3.72038	3.91138	4.1441	4.13858	4.4616	4.29528	4.8358	3.39944	3.55622	3.76281	3.88927	3.98599	3.83445	3.9951	4.02794	4.38841	4.22758	4.55505	4.59897	4.6838	4.64773	4.80378	4.65999	4.44615	4.26336	4.57378	4.7196	4.76922	4.82356	5.0436	4.78988	4.93108	4.82315	2.79621	2.80967	2.88217	3.05863	3.0188	2.51718	2.88118	0	3.26954	3.22627	3.09204	3.5208
VVMO6_RS02915	1.56242	1.98336	2.10357	3.31253	1.78081	2.29866	2.69451	2.69122	2.87595	3.14269	2.88922	2.57701	2.48873	2.4494	2.98349	2.83367	3.00412	2.49213	2.80104	2.74374	2.16017	2.65275	2.7788	2.34014	2.64724	2.661	2.74569	3.00217	2.39437	2.42103	2.14214	2.55629	3.00764	2.96302	2.69884	2.77967	2.5354	2.94287	3.04906	2.81117	2.99533	2.58491	3.11729	1.93735	0.950508	2.17676	1.19277	2.62187	2.38723
VVMO6_RS02920	7.4875	7.55402	6.66388	6.42072	6.83646	6.92917	7.01092	6.94515	7.29789	7.4483	7.41236	6.97658	6.82983	6.85033	6.93417	7.22224	7.01673	7.24003	7.18551	7.52952	7.14946	7.15173	7.30768	7.35444	7.40168	7.40729	7.53846	7.44329	6.49601	6.66221	6.63803	6.83266	6.88462	6.9661	7.14139	7.11404	7.19193	7.37724	7.60806	7.08438	7.09705	5.00231	5.59235	5.63859	6.09051	5.13969	5.27501	7.60619	7.60319
VVMO6_RS02925	5.10116	5.17162	6.68971	6.55081	6.29184	6.55613	6.53923	6.64338	6.67009	6.87522	6.62546	6.19402	6.03518	6.11999	6.32318	6.17726	6.41844	6.4211	6.50051	6.97593	6.34092	6.24607	6.45172	6.63798	6.56002	6.72036	6.51708	6.43184	5.91083	6.17065	5.96713	6.10606	6.24615	6.26258	6.33556	6.40118	6.41798	6.02611	6.15774	4.82972	4.77015	5.45591	5.1397	5.679	5.90089	6.61703	6.82405	4.87046	4.80741
VVMO6_RS02930	9.84414	10.1088	8.44898	8.46126	9.62073	8.55715	8.45654	8.55178	8.12768	8.3045	8.10398	9.21335	8.96196	8.94314	8.83723	8.64406	8.91115	8.47053	8.55473	8.28549	8.15482	8.17025	8.21625	8.11261	8.23494	8.28153	8.30487	8.28442	8.19332	8.32375	8.47351	8.2974	8.51794	8.5677	8.04734	8.20222	8.25957	7.73692	7.49116	8.72212	8.10119	8.17827	8.58604	7.39813	7.67452	6.56188	6.61283	7.14925	7.18164
VVMO6_RS02935	12.9588	12.9645	10.7069	10.6476	10.4884	10.9458	10.9126	10.9564	10.0797	10.1419	10.2308	11.3678	11.3803	11.3839	11.1213	11.1965	11.1418	10.9174	10.9139	10.3397	10.7648	10.6543	10.7941	10.3191	10.3019	10.3452	10.7958	10.7041	10.2017	10.3158	10.2987	9.8282	9.89894	9.88071	9.70244	10.0022	9.98319	11.7317	10.3552	11.2179	10.3921	12.382	12.7169	10.7812	11.0059	9.63232	10.0041	10.1769	10.1838
VVMO6_RS02940	11.8218	11.81	9.72068	9.67732	10.2444	9.77395	9.63793	9.61768	8.7373	8.81671	8.88863	10.0946	9.9716	9.9219	9.61262	9.7778	9.69509	9.42658	9.39324	8.60165	9.65435	9.5515	9.53822	9.20612	9.01333	9.07633	9.53505	9.3037	9.14483	9.16167	9.06411	8.76496	8.7771	8.71691	8.66851	8.69955	8.72005	9.76632	8.65506	10.1333	9.30353	12.1863	12.0374	9.04658	9.24149	8.672	8.84639	8.91691	8.94622
VVMO6_RS02945	12.0411	11.9636	9.32693	9.25535	9.72408	9.40066	9.42962	9.37577	9.49401	9.39657	9.38402	9.59466	9.57096	9.71396	9.4692	9.73163	9.55495	9.5302	9.47549	9.40337	9.67332	9.68079	9.73669	9.66835	9.68004	9.71872	9.6252	9.61793	9.4914	9.55063	9.51232	9.41099	9.46744	9.44021	9.56535	9.63564	9.61774	12.3696	11.6054	11.8677	11.4577	11.7218	11.6564	10.5866	10.5779	9.66568	10.1514	10.2557	10.1964
VVMO6_RS02950	9.95218	9.78455	11.6453	11.6567	11.9756	11.6073	11.6507	11.656	11.2625	11.2928	11.1126	11.5888	11.5763	11.5836	11.6201	11.6492	11.6891	11.5068	11.5342	11.3578	11.5468	11.5234	11.5213	11.2373	11.2776	11.2914	11.0871	11.1355	11.7842	11.7824	11.8411	11.707	11.6466	11.6378	11.7221	11.7381	11.7217	10.5167	10.3297	10.2429	10.3048	9.40698	9.48301	9.75987	9.99343	10.9943	11.4219	10.5193	10.5285
VVMO6_RS02955	8.22383	8.31616	6.36359	6.43498	7.23674	6.61981	6.62173	6.58037	6.73646	6.89172	6.86638	6.25303	5.85529	5.88275	6.05821	6.3558	6.33723	6.1446	5.92965	5.97106	6.93289	6.86254	6.68577	7.04316	6.89236	6.87562	6.84987	6.75757	6.63675	6.64737	6.67939	6.79842	6.94957	6.77675	6.92886	6.97254	6.93993	8.42997	8.49981	7.87987	7.98074	7.39541	7.0648	7.14765	7.07989	8.20239	7.95484	7.97059	7.90979
VVMO6_RS02960	7.94044	8.07915	7.82937	8.03477	7.51172	7.78049	7.82139	7.91821	7.78536	7.70697	7.72141	7.61086	7.71855	7.70515	7.56868	7.63387	7.66607	7.40056	7.4546	7.46895	7.81453	7.90747	7.94468	7.77926	7.85381	7.80222	8.11004	7.99691	7.52986	7.6424	7.61867	7.348	7.56478	7.50225	8.06162	8.13297	8.12683	7.83097	7.925	7.70976	7.91492	8.0029	7.58314	7.01977	6.94444	8.47256	8.34166	8.73791	8.79768
VVMO6_RS02965	6.51468	6.55934	6.33768	6.26182	6.68244	6.59565	6.49822	6.75219	7.38723	7.26033	7.27435	6.95897	7.04669	7.02674	7.19826	7.18762	7.11475	7.48609	7.54158	7.51462	6.86771	7.08403	7.12674	6.84673	6.94725	7.05852	7.24378	7.28629	6.43122	6.72438	6.73089	6.20712	6.43769	6.30996	7.35209	7.38892	7.41109	5.76859	5.95562	6.13367	6.28345	6.32091	6.71345	4.56317	4.94681	4.97324	5.09675	6.8395	6.85869
VVMO6_RS02970	6.70308	6.73241	3.89954	4.39215	4.44013	4.11548	4.44962	4.25074	5.69284	5.78873	5.76852	6.03499	6.17478	6.18578	6.62195	6.22006	6.38291	6.70809	6.82834	6.85095	4.28577	4.72571	5.05037	5.71247	5.75299	5.86396	6.72665	6.86443	4.85268	5.0281	5.32208	4.45435	4.80716	5.12417	4.77789	5.16069	5.24072	5.60931	5.98835	6.10056	6.17694	5.04892	5.97753	4.32931	4.42735	2.65124	2.28029	6.8369	6.7629
VVMO6_RS02975	5.78158	5.68437	4.03469	4.13699	3.15666	4.38728	4.43231	4.01695	4.93988	4.73636	5.08086	4.38322	4.31932	4.51751	4.65428	5.17002	5.06667	5.19319	5.07477	5.35355	4.3417	4.10727	4.16487	4.81015	5.05103	4.86082	5.24961	5.29968	4.26336	4.29004	4.24808	4.38381	4.55549	4.30167	4.29664	4.59232	4.57214	5.13711	5.6586	5.27443	5.50298	4.70038	5.23327	3.85226	3.90576	3.11819	3.29088	5.85333	5.64864
VVMO6_RS02980	8.06452	8.1241	7.00164	6.98318	7.38077	7.35474	7.29094	7.36004	7.61258	7.54326	7.70045	7.31105	7.12294	7.01321	7.32799	7.76431	7.69714	7.66115	7.60064	7.69073	8.14765	8.18678	8.36714	8.45926	8.48216	8.51711	8.19013	8.26894	7.92359	7.90336	7.86007	8.0034	8.02989	8.07565	8.14096	8.20476	8.19473	7.61277	7.75792	7.94971	8.04369	7.60297	7.55623	6.94718	7.2922	7.43118	7.6415	7.86735	7.80969
VVMO6_RS02985	7.36009	7.39896	4.85037	4.90364	5.25368	5.12819	4.77211	5.107	5.2108	5.1634	5.08767	4.38322	4.31932	4.63992	5.12007	4.9714	4.8233	4.82785	4.93488	4.95022	5.08858	4.99418	5.02654	5.32689	5.40482	5.41536	5.26526	5.2145	5.23095	5.34023	5.29572	5.60113	5.52448	5.41538	5.41459	5.28402	5.50385	6.74866	6.9083	7.45273	7.43338	7.04203	7.34712	7.08136	6.97685	6.94776	7.05551	7.2158	7.35501
VVMO6_RS02990	6.57678	6.65578	4.93921	4.98343	5.32117	4.92601	5.14584	4.98256	5.42848	5.3469	5.59288	5.17597	4.61922	4.43875	4.69761	5.03271	5.05542	4.50506	4.87233	4.62888	5.48196	5.37808	5.54561	5.9431	5.89878	5.94292	5.56946	5.61163	5.59313	5.55594	5.50082	6.05401	6.08315	5.8976	5.91898	5.78164	5.89907	6.20149	6.24759	6.64572	6.67798	6.2328	6.1313	6.28758	6.12947	6.19354	6.16441	6.57665	6.52479
VVMO6_RS02995	8.38028	8.46582	7.35157	7.35719	7.43763	7.5358	7.30765	7.26529	7.09742	7.1105	7.05376	6.94114	6.88092	6.85033	6.95664	7.01302	7.14688	6.71788	6.77804	6.70756	7.28402	7.22354	7.20314	7.48332	7.46293	7.40729	7.21887	7.00322	7.61119	7.58278	7.48425	7.715	7.62763	7.55279	7.64714	7.67191	7.62779	7.95571	8.00269	8.14279	8.0756	7.42443	7.14525	7.92462	7.91647	7.98629	8.12951	8.5443	8.5472
VVMO6_RS03000	4.83106	4.84337	3.78916	3.43109	4.26839	3.9727	3.91402	3.63132	4.21961	4.05861	3.97637	3.68307	3.788	3.62732	3.68916	3.93552	3.98423	4.0581	3.93308	4.32146	3.69501	3.67889	3.76492	3.9582	3.9953	4.3688	3.92751	3.88619	3.799	4.01262	3.91366	3.94611	4.20942	4.33391	3.99916	4.03189	4.33553	4.99862	5.25454	5.51681	5.42105	4.62545	5.1397	4.42745	4.42735	3.82019	3.77028	5.17222	5.28477
VVMO6_RS03005	8.28676	8.37799	6.45078	6.33207	7.04379	6.60051	6.63314	6.66378	6.96974	6.91451	6.88214	6.92762	7.00123	6.88044	7.06399	7.16726	7.31655	7.27027	7.0898	7.3311	6.54728	6.76802	6.8738	6.89549	6.92733	7.01464	6.81705	7.06599	6.18275	6.39345	6.53557	6.28875	6.40536	6.57907	6.16429	6.19577	6.26197	8.86966	8.96878	8.61221	8.52335	8.38772	8.3993	7.21102	6.95532	5.31814	5.39008	8.42386	8.38187
VVMO6_RS03010	4.75328	4.51736	3.8269	3.64246	2.55394	3.38865	3.98698	3.90713	3.97198	4.05861	4.12948	3.76644	3.67676	3.9257	3.96214	3.68359	4.07609	3.78771	3.90835	4.32146	3.4456	3.50225	3.93841	3.63714	3.75528	3.77583	3.58486	3.77786	3.5685	3.63312	3.53018	3.85633	4.20942	4.16496	3.86963	3.94566	3.57124	5.52643	5.54098	5.68012	5.70442	4.89156	4.93211	4.56317	4.42735	4.15434	3.65228	5.19676	5.16833
VVMO6_RS03015	7.34895	7.43082	6.19345	5.79341	6.00766	6.22549	6.06482	6.19743	6.24219	6.51522	6.49058	6.12462	6.09048	6.30159	5.85317	6.13315	6.15965	6.23598	6.22822	6.04554	5.97886	6.09851	6.20866	6.16572	6.14672	6.19762	6.23052	6.3438	5.83494	6.10913	6.12303	5.90245	6.07632	6.16289	6.07651	6.25727	6.20176	6.58704	6.91588	7.17022	7.183	6.16563	6.79244	7.00395	7.28359	5.03793	5.06014	7.33576	7.32994
VVMO6_RS03020	6.54872	6.69318	5.54849	5.96044	6.2578	5.90994	5.70999	5.72077	5.63116	5.99827	5.80619	5.52623	5.14323	5.36306	5.35468	5.33974	5.07782	5.28822	5.2424	5.45073	5.75341	5.52789	5.50479	5.86319	5.78286	5.72004	5.96894	5.85915	5.66585	5.73234	5.74023	5.91918	5.90964	5.81434	5.89144	5.86088	5.78542	6.40921	6.39859	6.0856	6.1038	6.33038	6.64699	8.59466	8.80034	6.04057	6.00985	6.47997	6.62686
VVMO6_RS03025	8.21939	8.18848	9.21308	9.14367	9.32579	9.40831	9.26336	9.34925	9.3234	9.40579	9.35042	8.81848	8.89984	8.82681	8.87074	8.88504	8.86923	8.81747	8.83527	8.88711	9.32352	9.21658	9.2508	9.46356	9.43813	9.45684	9.28158	9.21733	9.24841	9.31681	9.31952	9.40481	9.41631	9.32437	9.32732	9.36386	9.34661	7.77332	7.95749	8.11358	8.14012	8.18089	8.14918	8.21648	8.44643	7.71563	7.61336	8.54947	8.56803
VVMO6_RS03030	11.3233	11.2051	10.2375	10.1623	10.6837	10.433	10.3809	10.324	10.1492	10.1549	10.2707	10.3725	10.2237	10.2564	10.1701	10.3723	10.2249	10.211	10.1887	10.0071	10.6144	10.5072	10.5157	10.3968	10.2912	10.2767	10.5736	10.3792	10.096	10.0732	9.993	9.83354	9.8479	9.84095	9.99891	10.2504	10.2662	13.516	12.9059	13.1898	13.0214	12.3337	12.6047	10.9909	11.0273	9.49217	9.64653	11.2586	11.2653
VVMO6_RS03035	4.29393	4.34729	4.24445	4.13699	5.20687	4.94142	4.71599	4.77313	5.1865	5.19565	4.94488	4.66976	4.70677	5.08132	5.02122	5.52183	5.20534	5.27502	5.10772	5.26724	5.3921	5.32595	5.35975	5.83103	5.89423	5.76691	5.20566	5.32983	5.24777	5.62426	5.72337	5.87128	5.6646	5.80861	5.83182	5.78164	5.74628	3.48001	3.72035	3.81754	4.16899	3.71201	4.51421	3.7798	4.15267	3.36228	3.5504	4.00486	3.73244
VVMO6_RS03040	3.34949	3.74715	3.34488	3.6908	2.94477	3.91138	3.67	3.57497	3.98613	4.03503	3.68438	3.39944	2.73073	2.73958	3.17958	3.06257	3.33682	3.50077	2.90468	3.88462	3.26453	3.30092	3.4436	3.77875	3.72483	3.56733	3.87745	3.87455	3.31547	3.58406	3.50411	3.48914	3.39186	3.66683	3.85829	3.756	3.83643	2.89562	3.30139	2.88217	3.33914	3.10957	3.21228	3.62294	3.6077	3.49108	3.15863	3.8171	3.65378
VVMO6_RS03045	4.96978	4.90353	5.22014	5.2962	4.59358	5.50547	5.41622	5.55588	5.69284	5.73853	5.74716	4.99767	5.39242	4.75275	5.53269	5.32511	5.43087	5.01413	4.97114	5.05697	5.06662	5.21567	5.19421	5.1557	5.50379	5.36248	5.44783	5.39648	4.85268	5.06432	4.90538	4.99634	5.15268	5.11028	5.25946	5.20861	5.10808	4.95319	4.53273	4.36799	4.58906	4.83947	4.43765	4.76435	4.29653	5.03793	4.97422	4.6978	4.69406
VVMO6_RS03050	4.74093	4.82793	3.49308	2.88405	4.12468	3.55827	3.81063	3.4861	3.80643	4.23449	3.94669	3.39944	3.42468	3.31089	3.88927	4.22539	4.24393	3.63079	3.63457	3.68604	4.3233	4.32652	4.13843	4.5519	4.84467	4.78783	4.2985	4.58835	4.16052	4.66506	4.54518	4.59282	4.33677	4.80567	4.63239	4.7347	4.59984	6.12673	6.09235	4.64813	4.7024	4.70038	4.65614	5.36904	4.80962	6.11575	5.61493	4.21168	4.19606
VVMO6_RS03055	9.33076	9.32677	10.3985	10.4582	12.1524	10.7363	10.6256	10.5342	10.165	10.4007	10.3136	11.7155	11.5492	11.4108	11.3234	11.7673	11.4587	11.2602	11.3107	10.4274	11.215	11.1682	11.1877	10.7286	10.6163	10.6984	10.6041	10.4017	10.9437	11.2065	11.0389	10.1182	10.1654	10.2259	10.2203	10.2897	10.4135	1.45117	1.88332	2.06567	2.19424	4.6857	3.97861	5.21268	3.90576	10.4287	10.1612	2.8453	2.41475
VVMO6_RS03060	11.4542	11.2649	13.0775	13.2055	13.421	13.198	13.0559	13.1639	12.8171	12.7801	12.8661	14.5582	14.6355	14.6394	14.3089	14.2261	14.3683	14.149	14.1721	13.543	13.6468	13.5454	13.5662	13.0637	12.9391	13.0825	12.9321	12.8066	13.5043	13.5498	13.4335	12.4715	12.6347	12.5663	12.7632	12.8398	12.916	3.63189	3.72035	3.81754	3.79445	6.57697	6.88185	8.14616	6.47021	12.6723	12.4682	4.86537	4.65421
VVMO6_RS03065	10.3318	10.2475	8.29929	8.04177	7.99075	9.33212	9.32387	9.40486	9.07426	8.97993	8.97017	7.69307	7.92433	7.75476	10.183	10.1971	10.1496	9.81017	9.86052	8.74745	9.40509	9.34518	8.98382	10.4862	10.5167	10.424	10.2343	10.2379	10.4388	10.4704	10.4706	11.0277	11.0822	10.9951	11.7503	11.5566	11.452	9.72679	9.14681	10.6793	10.2254	11.0523	10.8137	10.5067	10.452	11.4821	11.6368	5.77128	5.6075
VVMO6_RS03070	7.23251	7.26587	5.74856	5.60448	5.9661	6.35203	6.15728	6.21136	5.87875	5.936	5.80205	5.66306	5.32023	5.8116	5.96377	5.76163	6.03357	5.42595	5.70403	5.62741	6.47409	6.16184	6.11233	7.07441	6.90713	6.89188	5.98321	5.96998	7.25966	7.19879	7.20557	7.73796	7.52187	7.44896	7.345	7.26653	7.08227	6.85129	6.83223	7.4944	7.48757	6.70983	6.8746	7.79733	7.65463	7.84379	7.58142	6.60901	6.53893
VVMO6_RS03075	6.83381	6.93936	5.36826	5.31174	5.65343	5.70838	5.5017	5.61296	5.54776	5.47506	5.6307	5.45262	5.05701	5.34877	5.36815	5.88977	5.86996	5.22099	5.25226	5.13702	5.86895	5.60283	5.7803	6.31851	6.18077	6.27597	5.68745	5.61863	6.26492	6.27093	6.15898	6.73529	6.43413	6.51898	6.40928	6.34104	6.19633	6.92079	6.81409	7.10121	7.18832	6.48248	7.09628	7.542	7.49225	7.73419	7.57981	6.41521	6.34336
VVMO6_RS03080	5.5535	5.58071	5.31614	5.70203	5.15849	5.32913	5.59022	5.69456	5.44394	5.50968	5.53922	5.34823	5.22459	5.71464	5.45907	5.17002	5.49051	5.46134	5.31003	5.24934	4.99284	5.25802	5.23221	4.92633	5.08739	4.92058	5.54722	5.3801	4.76971	4.85797	4.96395	4.89853	4.96828	4.9788	4.83685	5.05607	5.08474	4.88225	4.87362	5.69498	5.623	5.81405	5.82055	5.59702	5.5452	5.54775	5.5438	5.67266	5.86609
VVMO6_RS03085	6.63632	6.50536	6.56126	6.61485	6.3894	6.61501	6.7213	6.77738	6.67883	6.72127	6.77647	6.79491	6.80359	6.79343	6.73543	6.45096	6.54439	6.67832	6.71885	6.50373	6.39258	6.30336	6.38019	6.31851	6.30605	6.27024	6.78483	6.63698	6.22016	6.22367	6.17353	6.15865	6.20501	6.26049	6.26218	6.39232	6.38332	6.35784	5.75894	6.91695	6.60299	6.79777	7.01297	6.69472	6.4082	6.16486	6.39131	6.89305	6.91397
VVMO6_RS03090	4.75941	4.72055	5.63613	5.56612	5.25368	5.60566	5.70999	5.59182	5.70573	5.73853	5.87476	5.2357	5.39242	5.43246	5.18239	5.21304	5.33185	5.22099	5.41029	5.48172	5.44413	5.48495	5.21545	5.39813	5.36916	5.39092	5.82848	5.59399	4.99231	5.20481	5.1893	5.16006	5.28491	5.25202	5.38724	5.35569	5.49502	4.61688	4.29766	4.99099	4.73183	5.12705	4.95975	5.15655	4.6037	4.56857	4.70461	4.72618	4.75992
VVMO6_RS03095	3.2309	2.93005	4.00207	3.64246	3.0546	4.16886	4.26638	4.05865	4.13324	4.33443	4.31511	3.59458	3.89128	3.9257	3.64558	3.55576	3.7252	3.92923	3.37065	4.01746	3.54425	3.75971	4.05608	3.70968	3.90765	3.81834	4.36539	4.26181	3.68835	3.62101	3.4505	3.80926	3.64663	3.65412	3.75202	3.96969	4.06833	3.60277	3.25433	3.74321	4.04943	3.23583	3.61129	4.16833	3.36814	3.00769	3.05082	2.9061	3.25758
VVMO6_RS03100	4.83687	4.79125	6.61078	6.2698	6.26924	6.59077	6.58303	6.43361	6.74273	6.69142	6.81187	6.07642	6.29266	6.02434	6.2523	6.21213	5.94497	5.99968	6.23818	6.31873	6.57087	6.55243	6.73218	6.82103	6.83174	6.90303	7.01638	6.93058	6.51466	6.46463	6.54038	6.63594	6.83963	6.86353	6.72391	6.78436	6.85854	4.34518	4.47232	4.54251	4.48922	5.21144	5.27788	5.18489	4.85682	5.03793	5.28298	4.60305	4.24287
VVMO6_RS03105	3.6295	3.87285	5.02288	5.51334	4.88875	5.60566	5.70279	5.70116	5.66233	5.63257	5.71672	5.08145	5.24423	5.18148	5.64761	5.43366	5.69991	5.20715	5.36558	5.28492	5.5309	5.51631	5.49093	6.13312	5.83606	5.94052	5.62512	5.45628	5.3808	5.25661	5.40544	5.82174	5.8864	5.82855	5.7078	5.65149	5.66991	3.07599	3.5359	3.72401	3.96934	3.0649	3.80661	4.37922	4.07497	3.83645	4.05704	3.43235	3.25758
VVMO6_RS03110	2.67826	2.58291	3.7504	3.24938	3.65213	4.34152	4.26638	4.40416	4.4616	4.19248	4.55032	4.0253	4.163	3.88667	4.56353	4.42152	4.48083	4.6139	4.31806	4.54333	4.59283	4.81667	4.8693	5.2192	5.07537	5.18705	4.53641	4.81845	4.73035	4.58004	4.5768	4.9858	5.04955	5.09154	4.94799	4.97132	4.89648	2.63294	2.80967	3.30024	3.55206	2.87096	2.51718	3.24642	4.07497	2.22695	2.6191	2.62187	2.49429
VVMO6_RS03115	3.10167	3.34597	3.53928	3.73757	3.34137	3.78032	3.75601	4.01695	4.36746	3.9867	4.42679	3.84526	3.49195	3.96371	4.30799	4.18275	3.88613	4.28572	4.28002	4.45239	4.28577	4.12771	4.23309	4.89556	4.86808	4.8659	4.62402	4.6374	4.11235	4.02186	4.14217	4.70637	4.56202	4.73498	4.69108	4.44008	4.61078	3.27373	3.18074	3.60312	3.43767	2.8181	1.98291	3.92126	3.23158	2.65124	3.05082	2.49568	2.44175
VVMO6_RS03120	3.08223	3.07661	4.03469	3.82679	3.78555	3.67356	3.60968	4.23264	4.4309	4.49854	4.37203	3.84526	3.67676	3.42425	3.73147	3.8427	3.7533	3.92923	3.83153	4.51365	3.81841	3.83624	3.78778	3.87652	3.89858	4.11967	3.91763	4.26181	3.67183	3.66885	3.76787	3.96771	4.11485	4.1916	3.92502	4.2173	4.09193	3.11777	2.96388	2.77432	3.36441	2.45246	2.3601	3.85226	2.72144	3.17042	3.05082	2.94526	2.85729
VVMO6_RS03125	6.32506	6.34828	7.53662	7.44082	6.91865	7.80809	7.85912	7.77392	8.56832	8.45974	8.48109	7.58812	7.49496	7.57616	7.65363	7.74613	7.69714	7.97044	7.89772	8.22266	7.74017	7.77684	7.79897	7.58966	7.60694	7.68579	8.33902	8.38478	7.34941	7.37406	7.47337	7.37452	7.5377	7.34105	7.5207	7.70927	7.74348	7.71667	7.27242	7.85361	7.71946	6.10073	6.00432	7.55291	7.57219	6.34893	6.33497	6.49654	6.33438
VVMO6_RS03130	7.04061	6.93696	5.96711	6.02785	5.92331	6.07283	6.152	6.17391	6.33356	6.42287	6.23843	6.16358	5.77654	5.88275	6.04149	6.02867	6.07868	6.05478	6.15655	6.17444	5.92189	5.84123	5.96465	6.08848	6.26431	6.20365	6.31192	6.15219	5.85337	6.04939	6.17146	6.1563	6.31157	6.19835	6.28776	6.44041	6.30637	8.73354	8.49602	8.44714	8.3555	6.69159	7.15724	8.13531	8.20337	6.77086	6.78813	7.7915	7.83728
VVMO6_RS03135	6.98803	6.95957	5.03905	5.09539	4.82818	5.07325	4.91606	4.74787	5.08498	5.15248	5.22379	4.48519	4.42637	4.73088	4.58676	4.62633	4.7415	4.25916	4.77995	4.73559	4.27624	4.54749	4.46354	4.83739	4.72156	4.69962	4.8793	4.53018	4.42983	4.50296	4.56423	4.67389	4.6627	4.54145	4.65222	4.58715	4.6431	6.27256	6.04129	5.94344	5.66429	4.54642	3.80661	5.4646	5.51609	5.44017	5.71839	7.03138	7.07894
VVMO6_RS03140	7.37814	7.15681	7.20163	7.05879	7.18936	7.055	7.17603	7.08285	7.23708	7.1301	7.43925	6.97658	6.84277	6.9625	6.97876	7.02514	6.94545	6.95978	6.91466	6.77792	7.20581	7.0801	6.92884	7.28195	7.18578	7.02715	6.7323	6.55183	7.36491	7.06775	6.94469	7.48629	7.3673	7.01664	7.32042	7.24371	7.00872	7.41543	7.32887	6.92328	6.74204	7.1688	6.85265	6.75266	6.91129	7.56402	7.39561	7.43366	7.38402
VVMO6_RS03145	8.33274	8.42193	6.78387	6.75215	6.9259	7.39169	7.40626	7.40518	8.0473	7.97661	8.04482	7.31451	7.07438	7.29986	7.47841	7.9474	7.67711	7.93941	7.88985	8.01854	7.8758	8.06882	8.2408	7.91073	8.15345	8.09152	8.29823	8.41925	7.44123	7.60062	7.56293	7.37047	7.62607	7.64643	7.76568	7.8912	7.94488	8.60266	8.63683	8.7738	8.81272	7.13679	7.34188	7.43988	7.39968	6.7517	7.06015	8.24174	8.26672
VVMO6_RS03150	6.76536	6.91764	6.00052	6.12779	5.93771	6.20647	6.27849	6.15481	6.68101	6.54889	6.59231	6.63773	6.65743	6.64346	7.10881	7.23925	7.20653	6.87921	7.06485	6.77166	6.75893	6.58791	6.8738	7.30944	7.27693	7.38006	6.67777	6.7125	6.93559	7.29052	7.31179	7.72455	7.66224	7.78627	7.18175	7.12121	7.13246	7.11379	7.44868	7.50146	7.74494	6.46539	6.77698	7.73162	7.614	8.8666	8.00625	5.93584	5.84854
VVMO6_RS03155	7.74487	7.90125	7.57594	7.47573	7.51653	7.90172	7.77922	7.74549	7.89065	8.07814	8.15839	7.70104	7.82347	7.73017	7.53025	7.59477	7.56069	7.50882	7.69039	7.32256	7.63684	7.51204	7.54843	7.62448	7.5422	7.46779	7.97614	7.64436	7.41293	7.37045	7.29668	7.77977	7.64465	7.59664	7.60112	7.47469	7.48427	7.62911	7.61157	8.29446	8.23137	7.55331	7.86113	8.14976	7.81258	8.93236	8.95504	7.24061	7.33804
VVMO6_RS03160	9.41841	9.48054	8.13035	8.33007	8.8192	8.24397	8.14603	8.1039	8.31728	8.3386	8.37578	8.2406	8.27163	8.2537	8.03556	8.02111	7.98916	8.16722	8.11453	7.75873	8.04469	7.86091	7.75903	7.76727	7.69597	7.62498	8.24741	8.0438	7.78546	7.79503	7.66132	7.88638	7.86668	7.89225	7.7249	7.79975	7.78571	9.49034	9.30455	9.43145	9.4052	9.63703	9.89277	9.88496	9.46545	10.7426	10.8314	8.46106	8.509
VVMO6_RS03165	6.18625	6.27995	4.27208	3.82679	4.26839	4.16886	4.22676	4.35481	4.49167	4.25504	4.34953	3.88311	3.98765	4.20491	4.16097	4.17189	4.3397	4.23209	4.26062	4.38841	4.15659	4.08653	4.26603	4.43552	4.23744	4.52454	4.39415	4.48495	4.51567	4.58004	4.25591	4.84118	4.79612	4.6983	4.51454	4.74402	4.67991	6.99552	7.05796	6.64827	6.89727	5.23179	4.75411	6.31348	6.27555	5.87732	5.80389	6.32902	6.43356
VVMO6_RS03170	9.45595	9.5235	8.00426	7.87399	8.51499	8.10881	8.22607	8.17077	7.99228	7.92143	8.01564	8.49399	8.27641	8.34651	8.42687	8.70088	8.57666	8.11818	8.18827	8.02645	9.01533	8.98861	8.94779	9.16828	9.06134	9.03553	8.50191	8.47573	9.54484	9.50091	9.50124	9.52098	9.45784	9.45472	9.53474	9.4649	9.44442	9.24499	9.16482	8.98962	9.09809	7.91282	8.27828	8.30305	8.36308	8.31326	8.26935	9.51396	9.51698
VVMO6_RS03175	3.65604	3.43018	4.83193	4.81919	3.5051	4.72684	4.50034	4.42024	4.61516	4.39124	4.70897	4.35656	4.46035	3.84656	4.19159	4.43066	4.18325	4.28572	4.35513	3.88462	4.74577	4.76539	4.36056	4.86412	4.76211	4.88602	4.41536	4.27958	4.80044	4.88354	5.03396	4.94282	4.88737	4.86755	4.81355	4.78523	4.63241	3.7693	4.03073	2.6167	2.78685	4.23985	3.80661	3.01347	3.71405	5.64787	5.55042	3.95777	3.44275
VVMO6_RS03180	6.47981	6.38392	6.84951	6.87751	6.65655	7.13765	6.94835	6.95622	7.21622	7.10768	7.34713	7.20296	7.3709	7.32927	7.18309	7.19434	7.21413	7.28021	7.27768	7.38127	6.78439	6.83793	6.8318	6.6224	6.64785	6.63673	7.14358	7.01255	6.60881	6.57546	6.64997	6.56863	6.57965	6.67344	6.65514	6.74196	6.82371	6.33145	6.30066	5.9722	5.94536	6.78749	6.16731	6.22073	5.94523	7.16285	7.31246	6.74142	6.69578
VVMO6_RS03185	13.9282	13.7537	9.93348	10.0859	9.21335	10.0898	10.0244	10.1296	10.091	9.95789	10.2537	9.33783	9.51142	9.41286	9.4167	9.51912	9.45691	9.52742	9.53323	9.5357	9.66238	9.52958	9.47381	9.48503	9.41249	9.30513	10.132	9.86941	8.97508	8.96434	8.8685	8.75878	8.98491	8.77348	9.01108	9.12684	9.0016	14.7876	14.8078	14.4571	14.4504	11.5508	11.7377	13.4781	13.7593	10.1102	10.3299	13.0309	13.1766
VVMO6_RS03195	7.52037	7.58573	5.50259	5.83702	5.77073	5.60566	5.82057	5.80892	5.37572	5.48379	5.48348	6.00954	5.85529	5.78	6.17777	5.96089	6.19593	5.33984	5.35647	5.05697	5.52285	5.50853	5.46988	6.16357	5.99549	6.02915	4.52345	4.68484	5.88239	5.85372	6.08396	6.57568	6.39625	6.38497	5.51549	5.73799	5.57258	7.13174	7.58448	7.73515	7.63762	6.46539	6.2254	7.28488	7.00854	6.67919	6.40961	7.95149	7.83856
VVMO6_RS03200	6.6043	6.52783	5.0865	5.13086	6.15057	4.91042	4.90355	4.98256	5.1865	5.15248	5.11461	4.96274	4.163	4.51751	5.21257	5.39215	5.3131	4.6139	4.54353	3.97452	5.8594	5.80678	5.90578	6.47411	6.38445	6.4701	5.2298	5.16279	5.90023	5.9244	6.12089	6.72898	6.41442	6.55019	5.92171	5.78164	5.74628	6.62737	6.78334	6.58583	6.97316	6.51605	6.248	6.61365	6.4082	7.16285	6.60014	6.42563	6.37698
VVMO6_RS03205	7.04312	6.94414	5.62547	6.14524	5.8792	5.93326	6.02495	5.94852	6.18507	6.1376	6.24454	6.2385	6.20517	6.02434	6.20805	6.30948	6.27074	6.57979	6.33412	6.36933	6.29207	6.49063	6.31282	6.75686	6.72038	6.74399	6.66012	6.67104	6.60664	6.45614	6.71677	6.54008	6.56671	6.48528	6.47571	6.4772	6.5114	6.51852	6.62819	6.90208	7.04915	7.23078	7.16913	6.15062	6.4082	7.18365	6.94692	7.40673	7.31814
VVMO6_RS03210	10.7462	10.7051	10.2963	10.3546	10.8788	10.5565	10.4747	10.4782	10.6088	10.5315	10.6086	10.4119	10.2978	10.366	10.4278	10.6337	10.5173	10.3804	10.3776	10.2632	10.9309	10.7802	10.6581	11.0167	10.8635	10.7915	10.6618	10.5028	10.9257	10.8835	10.7968	11.0146	10.9708	10.7739	10.9369	10.8649	10.7677	10.6632	10.3737	10.4608	10.4502	10.7756	10.6042	10.3807	10.3256	11.2488	11.1674	10.6712	10.6446
VVMO6_RS03215	5.24798	5.39761	4.18757	3.73757	3.96506	4.61589	4.61219	4.32095	4.67752	4.63023	4.93736	3.29098	3.42468	3.62732	4.12967	3.9483	4.05367	3.89513	3.63457	4.38841	4.27624	4.17759	4.09326	4.67778	4.53524	4.69962	4.46365	4.31446	4.46861	4.29004	4.45958	4.76305	4.79612	4.72893	4.77186	4.55574	4.63776	5.87596	5.92965	6.21155	6.27681	5.00231	5.18725	5.83018	5.70847	6.31453	6.16441	5.53827	5.68017
VVMO6_RS03220	8.78424	8.62169	8.0824	8.12328	8.69538	8.25172	8.25958	8.3367	8.69701	8.59888	8.63902	7.95982	8.00138	7.94012	8.13937	8.41628	8.26888	8.23525	8.32065	8.54225	8.5668	8.55696	8.59688	8.6852	8.69052	8.75076	8.48989	8.66123	8.47448	8.51174	8.48481	8.41458	8.56869	8.46408	8.68865	8.71769	8.6755	9.23435	9.34547	9.09891	9.10701	8.22088	8.54557	8.25708	8.27895	8.48808	8.43217	8.81425	8.82742
VVMO6_RS03225	8.0744	8.33676	5.0865	4.96389	4.35681	5.11465	5.28736	5.04612	6.08345	5.82354	5.96633	5.90304	5.70747	5.90245	6.15464	6.54865	6.49116	6.13001	6.29651	6.31873	6.84692	7.05763	7.17848	7.07784	7.21437	7.39242	6.92817	7.22458	6.31366	6.59571	6.82736	6.53647	6.87021	7.1346	6.7317	6.91491	7.21002	10.9508	11.1559	9.43145	9.55745	8.11121	8.02711	8.94875	8.75435	8.82749	8.80689	7.90135	7.86747
VVMO6_RS03240	6.92395	7.0654	4.56789	5.19929	4.66459	5.16806	5.00071	4.9497	5.0177	4.99035	5.33104	4.62578	4.12112	4.61626	4.65428	4.77008	4.76929	4.38734	4.37331	4.51365	5.86895	5.88692	5.84441	5.97533	5.88278	5.84609	5.60373	5.54709	6.43857	6.34826	6.50795	6.59662	6.47451	6.5841	6.28141	6.36992	6.23748	6.56078	6.30356	6.8849	6.74926	6.43061	6.70531	6.66485	6.72036	5.67975	5.34515	7.04722	6.97533
VVMO6_RS03245	9.5917	9.48321	7.97304	7.8288	8.26945	7.95016	7.94555	8.08006	7.92777	7.82335	7.82188	7.63878	7.50721	7.6125	7.76729	7.81755	7.61912	7.3511	7.43958	7.31828	8.68953	8.6291	8.52812	8.78964	8.75567	8.74251	8.24889	8.13872	9.32438	9.29697	9.29264	9.34908	9.29461	9.23221	9.22261	9.15309	9.08924	10.3793	9.19278	9.26792	8.83436	9.85849	10.2137	8.90471	8.96823	8.39922	8.2225	9.61017	9.6008
VVMO6_RS03250	11.2784	11.1313	10.2908	10.3036	11.2082	10.3517	10.3434	10.3934	9.8026	9.90726	9.83061	10.0599	10.0427	10.0478	9.88627	9.92109	9.83642	9.71991	9.67097	9.56222	10.4534	10.3334	10.3126	10.219	10.1038	10.1118	10.2916	10.2108	10.5633	10.5618	10.5144	10.3005	10.324	10.2427	10.4405	10.4866	10.4884	10.8128	9.40559	10.708	10.1292	12.4013	12.3907	10.3205	10.2841	10.3193	10.3242	11.357	11.3147
VVMO6_RS03255	6.43644	6.34828	2.6996	2.7984	3.15666	3.1964	3.22348	3.10343	2.78176	3.14269	2.72413	2.83051	1.83297	2.33807	2.38464	2.68882	2.13139	2.58061	2.04071	1.53573	3.6216	3.38825	2.95073	3.37993	3.28439	3.15132	2.95322	2.71937	4.12454	3.76001	3.84261	4.19529	3.98476	3.56184	4.04988	3.69964	3.67908	5.68768	4.84214	5.7624	5.52556	6.46109	6.7376	5.61796	5.42509	4.69876	4.5012	6.43769	6.36115
VVMO6_RS03260	7.56833	7.54382	4.63325	4.2702	5.00277	3.94236	4.05642	4.30371	4.35661	3.85827	4.10283	3.72536	3.49195	3.62732	4.03151	4.05854	3.63746	3.9951	3.44129	4.01746	4.54598	4.45343	4.06547	4.38472	4.36797	4.26505	4.23631	4.08114	5.04458	5.14264	5.04756	5.13642	4.90803	4.88398	5.03617	5.01046	4.92305	7.45059	6.59316	7.09188	6.66532	7.41334	7.6008	6.94718	6.73306	6.29701	6.0892	7.64906	7.65025
VVMO6_RS03265	8.72671	8.93442	3.23688	2.96489	3.34137	4.2454	4.05642	4.01695	3.48636	3.88488	3.64797	4.38322	3.73345	4.14001	4.46667	4.92687	4.79655	4.33743	4.05071	3.63181	5.44838	5.62457	5.84441	5.47298	5.60479	5.66869	4.25995	4.769	5.19671	5.85631	5.89121	4.9858	5.30841	5.45256	4.80176	4.6968	4.82784	10.2122	10.6634	9.96027	10.2512	9.96336	10.1355	8.9713	8.84198	8.04517	7.26902	8.04175	8.09715
VVMO6_RS03270	6.25516	6.17199	8.35847	8.40079	7.92358	8.22204	8.25958	8.33776	8.47296	8.29088	8.34696	7.65528	7.86212	7.8668	7.88441	7.72678	7.8803	8.01875	8.05945	8.39129	7.45014	7.61791	7.54592	7.43689	7.53051	7.57549	7.60148	7.83814	7.34029	7.35682	7.53664	7.40353	7.7578	7.60657	7.61971	7.64418	7.62913	7.31799	7.35699	6.98103	6.91234	6.79435	6.8746	6.09198	6.05047	6.31162	6.12951	7.30034	7.41756
VVMO6_RS03275	2.22563	1.90705	5.16226	5.81538	4.82818	5.50547	5.76634	5.8028	6.07354	5.73121	5.77698	5.3617	5.3016	5.24458	5.34108	4.8472	5.11077	5.38967	5.3473	5.51206	4.54598	4.71223	4.44927	3.96809	4.19364	4.61775	4.93908	5.23286	4.40005	4.11114	4.25591	3.85633	4.40375	3.74085	4.55724	4.39346	4.55525	3.66044	3.95917	3.47118	3.67834	3.10957	2.65883	2.88118	1.92511	3.00769	2.51476	3.82762	3.9073
VVMO6_RS03285	1.67053	1.69647	4.59001	3.99021	4.07341	4.00241	4.22676	4.40416	4.55947	4.01107	4.19405	2.75085	3.61775	3.57917	2.83619	3.01475	3.63746	3.75005	3.09198	3.88462	3.33971	3.42175	3.24314	3.12089	2.94014	3.24779	3.3259	3.5913	4.24113	3.69218	3.90372	3.85633	3.87363	3.58881	3.90312	4.12043	3.90911	1.5763	1.68467	1.3747	1.38373	0.337021	0.669553	2.73553	2.72144	1.69638	1.65223	1.95868	2.14584
VVMO6_RS03290	1.95337	1.39499	4.35191	3.82679	3.25197	3.59774	3.78358	3.90713	4.1459	3.9867	3.7199	3.45075	2.93791	3.18785	3.35219	2.56147	2.69204	2.49213	2.80104	3.39187	3.26453	2.73501	2.53035	2.53904	2.58079	2.53921	2.78965	3.08532	4.20713	3.26414	3.50411	4.00995	3.33197	3.08171	3.75202	3.64098	3.59346	0.319336	1.5352	1.55933	1.28131	0.61003	1.98291	2.39095	1.92511	1.83228	1.44071	2.66941	2.38723
VVMO6_RS03295	11.5194	11.4658	9.53363	9.55861	9.83983	9.47075	9.48209	9.48349	9.47312	9.4331	9.54739	9.1124	8.93652	8.93	8.80664	8.9842	8.84903	8.86118	8.77158	8.67723	9.64951	9.47975	9.33979	9.19485	9.03262	8.89614	9.69351	9.43805	9.26054	9.1661	9.01649	8.96915	8.97179	8.83638	9.09438	9.20948	9.12568	11.3847	10.4806	11.171	10.9521	11.0447	11.4278	11.5562	11.5309	11.5716	11.5981	11.3688	11.3598
VVMO6_RS03300	7.47264	7.48022	8.31265	8.19625	7.96285	8.14921	8.1658	8.30566	8.11888	8.00267	8.14702	7.96865	7.9304	8.11283	7.98619	7.73418	7.92422	7.6226	7.59484	7.71701	8.14503	7.95187	7.80248	8.35192	8.10649	7.92705	7.8053	7.54136	8.1926	8.10102	8.01061	8.29634	8.22103	8.04005	8.3673	8.18906	8.11536	7.3135	7.30598	7.63078	7.64923	6.96207	6.90336	7.542	7.36745	7.83976	7.95857	7.2168	7.2094
VVMO6_RS03305	3.13979	3.59735	2.10357	2.39363	2.82588	1.85333	1.49797	2.18902	2.37175	2.0843	1.69735	1.87756	2.35058	2.82464	1.54555	3.23942	3.37349	2.81752	2.29075	3.18146	1.93627	2.53523	3.086	3.23998	3.07502	2.95574	2.7232	2.63907	2.71781	2.65279	2.94951	2.93083	2.71119	2.6665	2.88913	2.81548	2.84423	4.63137	4.88138	4.52042	4.64169	2.8181	2.78781	3.9871	4.07497	3.09135	3.05082	3.05672	3.45605
VVMO6_RS03310	4.58389	4.84337	4.40278	4.77503	4.59358	4.51644	4.62748	4.51314	5.12389	5.00255	4.95237	4.50959	4.35589	4.68612	4.71879	5.01459	4.80999	5.04556	4.85949	5.17544	4.53802	4.67799	4.92708	5.11621	5.07537	5.24273	4.88438	5.08915	4.55224	4.71148	4.72525	4.76922	4.6748	4.76486	4.96923	4.8253	5.05702	5.8941	5.80457	5.85355	5.89855	4.46282	4.43765	5.18489	5.45606	4.94353	4.97422	4.84481	4.74373
VVMO6_RS03315	4.98556	4.47834	2.61584	1.99217	2.94477	2.97453	3.14063	3.10343	3.29504	3.38571	3.14579	3.34623	2.19779	3.31089	3.11713	3.82894	3.40925	3.45468	3.33399	3.78875	3.18522	3.35395	3.38483	3.84466	3.77523	3.765	3.66965	3.6876	3.47636	3.41202	3.40895	3.67128	3.84178	3.77648	3.5413	3.6608	3.73012	3.34582	3.30139	3.01447	3.33914	6.10626	4.43765	3.53762	3.49289	2.57578	2.56787	7.34311	7.24241
VVMO6_RS03320	5.79059	4.88872	3.23688	2.96489	3.15666	3.38865	3.37614	3.65869	3.44598	3.5276	3.40777	2.48154	3.27994	3.31089	3.11713	3.55576	3.33682	3.30689	3.47536	3.97452	3.05743	3.65091	3.38483	3.67387	3.5849	3.98621	3.35546	3.67423	3.70469	3.41202	3.75688	3.31473	3.60928	3.60211	3.62397	3.6608	3.82709	3.34582	3.51608	3.37599	2.6701	7.22825	6.48522	2.57351	3.23158	2.27545	2.34257	7.61456	7.64445
VVMO6_RS03325	6.83816	6.90666	7.17992	7.29601	6.8967	7.02274	6.9514	6.87687	6.94278	6.68007	6.9189	6.64875	6.23492	6.41566	6.12321	6.38901	6.11703	6.25627	6.16179	5.80944	6.60365	6.6825	6.49578	6.35477	6.18264	6.13594	6.79296	6.43976	6.47949	6.73425	6.58771	6.44127	6.45183	6.37338	6.71294	6.62071	6.54742	7.59624	7.58804	6.80036	7.07042	5.30083	5.57458	7.32999	7.13835	7.20728	7.14342	6.79197	6.76022
VVMO6_RS03330	5.02683	3.87285	3.53928	3.73757	4.02025	3.94236	3.14063	3.57497	3.58262	3.38571	3.68438	3.80639	3.35413	3.42425	3.92617	3.71386	3.57586	3.45468	3.00137	3.73831	3.56005	3.33649	3.72993	3.69784	3.73505	3.69829	3.21742	3.67423	3.53235	3.59648	3.38057	3.57607	3.82014	3.74085	3.4686	4.04703	3.47875	4.03218	3.97377	3.93907	3.75678	7.06489	6.20244	3.24642	3.71405	3.44941	3.41202	6.68326	6.65453
VVMO6_RS03335	6.66764	6.55622	5.32935	5.72543	6.33602	5.94861	5.85995	5.79048	5.99526	6.13206	6.21061	5.59627	5.58957	5.44595	5.95487	6.30948	5.95105	5.87401	5.95401	5.49697	6.74863	6.8034	6.98184	7.3326	7.28042	7.29513	7.17914	6.94874	6.641	6.8122	6.67209	6.85746	6.85965	6.94146	7.02959	6.95157	6.92138	6.12673	6.41741	5.95995	6.22601	7.56137	6.84526	5.53233	5.78367	6.03706	5.92588	7.19158	7.18564
VVMO6_RS03340	4.95382	5.23543	3.29189	3.73757	2.55394	4.11548	3.48089	3.14272	4.05486	4.46365	4.10283	3.76644	3.67676	3.52935	3.99724	3.92262	3.93601	3.89513	4.28002	4.13908	4.14616	4.17759	4.16487	4.18717	3.96956	4.36163	4.44315	4.25284	3.62109	3.53328	3.88363	4.00995	4.00408	3.87838	4.01966	3.87954	4.12282	5.25412	5.46034	4.65828	4.94784	4.75763	4.62195	4.47412	4.6037	4.30212	3.94105	5.41469	5.55281
VVMO6_RS03345	4.19783	4.39697	2.52692	2.88405	2.55394	2.78241	2.75146	2.69122	2.53464	2.55116	2.3235	2.3793	2.48873	2.64918	2.15526	2.42177	1.74026	2.58061	1.84615	2.11232	2.6183	2.50429	2.65992	2.7601	2.51112	2.40619	2.70034	2.66634	2.12981	2.42103	2.57678	2.49811	2.36778	2.41845	2.56575	2.33774	2.33894	4.15764	4.28601	4.05115	4.11045	3.97601	3.11729	4.11042	3.90576	4.81817	4.45965	4.41363	4.48927
VVMO6_RS03350	4.96978	4.86874	7.12795	7.29601	6.821	6.97484	7.03692	6.80826	6.98743	6.81075	7.17707	6.33042	6.20517	6.2487	5.97262	5.9514	5.88274	6.19452	6.07002	6.2211	6.19418	5.95715	5.96966	5.43426	5.5008	5.49286	6.26402	5.86504	6.02906	5.94883	5.69196	5.55193	5.55427	5.42663	5.62659	5.58821	5.66991	5.43024	5.50625	4.82072	4.77015	6.44375	6.00432	5.21268	5.73398	8.24716	8.14925	5.69005	5.67449
VVMO6_RS03355	4.83687	4.79655	6.25704	6.36223	6.59426	6.38624	6.39923	6.42566	6.60282	6.56544	6.52864	6.03499	6.28319	6.11999	5.99883	6.11058	6.10072	6.01564	6.16179	6.28399	6.47826	6.34106	6.48707	6.58754	6.52951	6.54637	6.53333	6.53898	6.33743	6.37554	6.36316	6.45471	6.50703	6.31198	6.40734	6.55869	6.37373	6.33588	6.38773	5.57689	5.53115	5.32944	5.46311	6.37627	6.45496	6.84102	6.97669	5.48612	5.4097
VVMO6_RS03360	10.0446	10.0432	8.02876	7.87137	8.7576	8.15253	8.08502	8.08385	8.00276	7.97041	8.00938	7.88251	7.87163	7.71075	7.85361	8.08401	7.86589	7.63039	7.74203	7.44948	8.46239	8.45244	8.38505	8.55096	8.48519	8.49271	8.23156	8.17714	8.64236	8.74512	8.70716	8.81311	8.76688	8.70116	8.85333	8.82341	8.77365	9.39215	8.93281	9.90541	9.8068	8.23103	8.65741	9.05811	8.94111	8.72698	8.8383	9.73953	9.78572
VVMO6_RS03365	5.11078	4.89861	4.73601	4.90364	4.91811	5.12819	5.28736	5.07688	5.47939	5.56833	5.61663	4.87153	5.24423	5.24458	5.05493	5.47842	5.30363	5.3013	5.31944	5.28492	5.47364	5.30366	5.56889	5.6737	5.71218	5.94292	5.78026	5.74869	5.20247	5.2129	5.21765	5.41321	5.64012	5.62209	5.55113	5.55153	5.67513	5.62388	5.7757	5.15049	5.26207	5.58014	5.74313	5.75657	6.30987	6.45802	6.68071	5.27184	5.35393
VVMO6_RS03370	10.2798	10.2562	6.52153	6.63351	6.98951	6.94837	6.81445	6.67723	7.16116	7.16582	7.30098	6.9048	6.87463	6.8854	7.29663	7.43476	7.41878	7.14166	7.2873	7.0707	7.24177	7.27943	7.29377	7.44665	7.43263	7.46361	7.3522	7.37366	7.10363	7.05318	7.1687	7.44454	7.45326	7.3984	7.36917	7.2993	7.3199	10.8183	10.6761	11.3768	11.5959	9.36153	9.39463	12.3425	12.1881	10.1745	10.427	11.0964	11.0711
VVMO6_RS03375	6.2767	6.21021	7.71577	7.49627	8.18441	7.83723	7.78945	7.79258	7.87077	7.88564	7.706	7.51466	7.77366	7.72188	8.02284	8.11056	8.07933	7.98064	7.98898	8.12052	7.94364	7.80647	7.93191	8.44738	8.47722	8.69696	7.6552	7.96845	8.27764	8.34	8.3713	8.75063	8.62476	8.69613	8.28765	8.17578	8.17966	7.82152	7.60338	9.06879	8.96607	8.90983	9.0227	9.11628	9.04919	7.85181	7.94734	6.79465	6.78679
VVMO6_RS03380	4.30236	4.43143	7.60881	7.43374	7.74669	7.93098	7.83133	7.9873	7.93782	8.07525	7.86217	7.44678	7.5591	7.57923	7.7129	7.7212	7.64185	7.8948	7.91489	8.19721	7.59334	7.59698	7.65563	7.86712	7.95074	7.96183	7.61834	7.69902	7.28839	7.20387	7.34338	7.23566	7.45062	7.44528	7.40077	7.3904	7.50347	7.46077	7.3444	8.54816	8.3696	8.45418	7.77039	8.44161	8.36716	6.43418	6.67467	5.22089	5.21213
VVMO6_RS03385	6.39173	6.14525	7.93034	7.9799	8.33894	8.42215	8.38072	8.31214	8.3949	8.341	8.53006	7.59953	7.54729	7.73567	7.62306	7.89471	7.60955	7.792	7.79862	7.90309	8.30716	8.18861	8.24751	8.26331	8.16767	8.14468	8.45491	8.24878	7.96994	7.85183	7.96355	7.81965	7.86997	7.97764	7.78302	7.98851	7.98168	7.55692	7.46297	9.13206	8.97993	7.6243	7.0648	8.39081	8.52888	6.5692	6.75987	6.72885	6.66889
VVMO6_RS03390	6.98934	6.96664	6.23615	6.02785	6.78161	5.99368	6.03645	5.92617	6.19424	6.24424	6.22922	5.86571	5.98936	5.93151	5.85317	6.14985	6.34648	6.12266	5.87965	5.93792	6.79611	6.67383	6.72628	6.98346	6.94395	7.03618	6.63172	6.59858	6.80341	7.06216	7.1029	7.19504	7.06903	7.2906	6.71137	6.88678	6.81901	8.49581	8.39929	9.62402	9.6732	7.7513	7.73083	8.88325	9.18944	7.60255	7.81492	7.22578	7.11818
VVMO6_RS03395	6.82652	6.81304	7.05031	7.0309	7.03712	7.41673	7.30289	7.23607	7.38055	7.33704	7.40964	7.49341	7.26432	7.3329	7.67817	7.97421	7.93038	7.61476	7.48208	7.54428	7.54154	7.42799	7.55677	8.01222	7.98273	8.10123	7.25264	7.26638	7.73067	7.76714	7.86584	8.20496	8.05904	8.15619	7.7005	7.77041	7.71526	6.65246	6.76037	6.05135	6.24315	6.54072	6.08184	6.57135	6.3434	7.03662	6.88287	6.95191	7.02193
VVMO6_RS03400	8.53488	8.39817	9.86201	9.82336	10.3047	10.1303	10.0438	10.1102	10.1931	10.1584	10.0586	9.93196	9.99425	9.95882	10.1429	10.1916	10.1419	10.1572	10.2249	10.1776	10.165	10.1556	10.1557	10.2964	10.2576	10.2433	10.2081	10.2199	9.77669	9.78134	9.86903	9.84343	10.0219	9.95094	10.1827	10.1171	10.1647	7.86969	7.91746	7.82574	7.85935	8.2285	8.52026	7.37987	7.23082	8.66859	8.72669	8.6044	8.55146
VVMO6_RS03405	7.73556	7.76736	7.39619	7.40867	6.88187	7.14432	7.22712	7.33269	7.46	7.19003	7.36827	7.81312	7.87163	7.9962	7.37878	7.4359	7.45986	7.28351	7.34832	7.23887	6.90531	6.6333	6.67201	7.18031	7.13747	7.0827	6.68507	6.67104	7.33898	7.043	7.04304	7.78814	7.54679	7.62297	7.35411	7.30403	7.17821	8.03825	8.10404	7.76481	7.58215	7.75482	7.56975	6.75266	6.95532	8.56814	8.64099	8.6105	8.55572
VVMO6_RS03410	7.12498	7.10544	7.80594	7.66001	7.98729	7.88984	7.75679	7.90112	7.5437	7.67873	7.624	7.2508	7.14922	7.24691	7.00917	7.28406	7.2116	7.03217	6.96348	6.91479	8.09166	7.93963	7.96112	8.20386	8.13185	8.0318	8.08048	7.9331	8.01813	8.0301	7.94126	8.15052	8.1173	8.04005	8.25452	8.16758	8.13538	6.7553	7.05796	7.09562	7.22499	6.74565	6.88905	6.4246	6.12947	6.77929	6.66251	7.05954	7.0551
VVMO6_RS03415	5.98895	5.90152	5.72876	5.74845	4.85878	5.91776	5.74546	5.96506	5.97056	5.81665	6.1468	4.99767	5.42721	4.70867	4.89663	5.1809	5.27484	4.86356	5.19208	5.54177	5.31036	5.51242	5.40851	5.32305	5.50976	5.27743	5.72473	5.66668	5.41595	5.29522	5.21765	5.76736	5.80614	5.58238	5.51909	5.58303	5.48317	6.80089	7.09181	6.5671	6.57891	5.61929	5.95023	6.83543	6.54416	7.16607	7.12361	6.74836	6.68027
VVMO6_RS03420	4.99078	5.26248	3.9687	4.42109	4.35681	4.63499	4.16522	4.37145	4.86529	4.73636	4.62715	3.6395	4.12112	4.10643	4.51591	4.0467	4.20376	4.28572	4.05071	4.09967	3.84446	3.65091	3.59386	3.82303	4.06178	4.16154	4.22835	4.00842	3.82912	3.78193	3.76787	3.99951	4.14126	4.05319	4.20115	4.37558	4.10746	5.8452	5.78814	5.73868	5.72895	4.78543	4.72219	6.19309	6.11012	6.54219	6.63477	5.8559	5.90784
VVMO6_RS03425	4.87691	4.64032	4.67524	4.33246	3.90767	4.53689	4.56531	4.54282	5.02457	4.66136	5.05328	4.50959	4.31932	4.03683	4.27976	4.16095	4.05367	4.02695	4.75243	4.92789	4.23745	3.98933	3.99845	4.2289	4.17123	4.04108	4.51693	4.50774	3.9977	4.20336	3.93333	4.12013	4.14126	4.22637	4.33805	4.40526	4.51507	5.00976	4.99309	5.58755	5.06807	5.48163	5.82055	6.06173	5.65608	6.1224	6.2603	5.2169	5.40628
VVMO6_RS03430	14.5756	14.3686	10.5904	10.6496	10.5796	10.88	10.9065	10.922	11.1117	11.0285	11.0269	11.0378	11.1469	11.1452	11.1063	11.303	11.1702	11.234	11.2153	11.151	11.0155	11.0932	11.1378	10.6645	10.6964	10.7564	11.0991	11.1512	10.7703	10.9249	10.9675	10.5136	10.6482	10.6337	10.8555	11.0264	11.0327	13.7686	12.8251	13.6759	13.4349	13.055	13.6185	12.5011	12.4682	11.8708	12.0254	14.2932	14.3483
VVMO6_RS03435	4.0048	3.94141	6.72012	6.71173	5.8792	6.38624	6.46455	6.39344	6.64356	6.31446	6.63944	6.08456	5.78997	5.73676	5.82414	5.44272	5.77035	6.13001	6.1877	6.19328	5.66117	5.50071	5.45924	5.23567	5.45824	5.3874	5.96654	5.91421	5.2253	5.33283	5.265	5.14118	5.1132	5.24779	5.28932	5.41815	5.25473	3.63189	3.77138	3.53866	3.43767	3.19496	2.78781	3.85226	3.71405	4.6536	4.43126	4.21969	3.96429
VVMO6_RS03440	0.654945	0.384714	0.793129	1.18678	1.14932	0	0.833423	0.962972	0.207462	0.623038	0.214396	0.818977	1.60888	0.856986	1.34217	1.39745	1.02887	0.775434	1.02727	0	0.824598	0.79739	0.901932	1.04917	0.72952	0.59645	0.787732	0.672868	0.371411	0.390787	1.02474	0.763344	0.616849	0.152424	0.652752	0.681631	0.547239	1.89736	1.5352	1.16293	1.38373	1.21147	0.669553	0.77189	1.51859	2.49616	2.45962	0.270492	0.138487
VVMO6_RS03445	6.14936	6.17199	9.03004	9.09286	8.4785	8.7369	8.6884	8.74132	8.85762	8.75312	9.0517	8.8463	8.89519	8.78099	8.40906	8.46102	8.51747	8.81975	8.81546	8.5839	7.82519	7.7622	7.66723	7.18985	6.97447	6.95039	7.8923	7.73648	6.91292	6.99807	6.84694	6.45853	6.39259	6.42481	6.75482	6.94148	6.90148	8.30671	7.74628	8.04658	7.80385	6.7806	6.59506	6.41267	6.5585	7.16607	6.99377	5.03376	4.80221
VVMO6_RS03450	2.93826	2.70062	6.75968	6.88273	5.77073	6.23803	6.56328	6.32249	6.45042	6.08692	6.66016	5.56167	5.5268	5.64618	5.44643	5.62895	5.58735	5.82957	5.86044	6.2211	5.66117	5.65658	5.63026	5.22333	5.21703	5.06438	5.8179	5.60812	5.2253	5.12131	5.1852	4.99108	4.93344	4.76486	4.96923	4.89389	4.94482	3.60277	4.28601	2.65775	2.4517	6.17091	5.57458	3.53762	4.15267	7.03838	7.06015	3.9385	3.77553
VVMO6_RS03455	0.42732	0.384714	1.97501	2.50596	3.0546	1.5656	2.21689	1.64891	1.4336	1.88775	2.36895	2.66655	2.35058	2.55275	1.88238	2.3465	1.20197	1.64852	1.94671	2.26264	1.6117	1.44461	1.76067	1.79056	1.66097	1.70167	1.46676	1.85386	1.30339	1.41102	0.601504	1.51591	1.43684	1.3562	1.10053	1.49152	1.13707	1.79808	1.45422	1.04411	0.619622	2.76324	2.78781	2.73553	0	6.41807	6.56137	1.16177	0.488516
VVMO6_RS03460	0.545617	0.384714	0	1.18678	1.78081	0.985503	0.334152	1.12872	1.25816	0.856127	1.28804	0.818977	1.01798	0	0.821843	0.347544	1.20197	1.27704	1.49405	1.27769	1.0201	1.07514	0.983413	0.51373	0.809084	1.0884	0.27206	0.672868	0.526496	0.871546	1.02474	0.763344	0.616849	0.638931	0.652752	0.517421	1.01066	0.993511	1.17984	0.772363	1.17106	2.45246	2.51718	0.77189	1.92511	6.70377	6.74554	0.947094	1.43976
VVMO6_RS03465	2.03654	2.12486	5.05504	5.19929	5.83371	4.65383	5.18771	4.84637	4.8265	4.77956	5.03929	4.96274	5.14323	4.95495	4.71879	4.42152	4.5783	4.50506	4.76626	4.95022	4.81327	4.91405	4.59249	4.41397	4.55268	4.48551	4.64211	4.57403	4.51567	4.45602	4.45958	4.36765	4.39646	4.4923	4.48536	4.12043	4.24016	1.79808	1.94389	1.46997	1.47936	3.62238	2.51718	1.93735	0	6.73445	6.80482	2.69261	2.79582
VVMO6_RS03470	2.36087	2.42768	4.85037	4.68245	4.88875	4.762	4.54934	4.97169	4.88052	4.77956	4.92979	4.60328	4.91718	4.49173	4.53992	4.49307	4.80999	4.7151	4.54353	5.03624	4.57738	4.54749	4.67452	4.20401	4.39401	4.34719	4.52995	4.68484	4.29607	4.27466	4.40426	4.24035	4.2585	4.11944	4.10848	4.49079	4.31562	1.89736	2.30881	1.9382	1.56904	3.27557	3.0156	1.93735	3.08073	5.80481	5.44079	3.28752	3.30247
VVMO6_RS03475	1.7711	2.05585	3.49308	3.54064	3.42556	3.9727	3.75601	4.13858	3.46631	3.71727	3.36354	3.29098	3.84056	3.12216	4.44141	4.17189	4.05367	3.92923	4.46093	3.25506	3.37587	3.38825	3.66967	4.5453	4.56419	4.11114	4.38702	4.46955	4.16052	4.29004	4.35406	5.49729	5.34675	5.31395	5.89976	5.39763	5.4224	1.89736	2.0579	1.9382	2.01436	2.8181	2.3601	5.06804	4.80962	6.79185	6.87499	2.13836	2.24116
VVMO6_RS03480	2.72915	2.9492	4.67524	4.77503	4.39907	5.10098	4.73022	5.02525	5.10457	5.26821	5.36509	5.19114	5.20468	5.24458	5.36815	5.25994	5.50711	5.46134	5.42779	5.23122	4.96343	4.89031	5.00231	4.74836	5.04283	5.04661	5.27689	5.23286	4.62271	4.84241	4.84434	4.81163	4.86641	4.94266	4.92644	4.9871	5.01236	2.23767	2.262	1.64348	2.07684	3.45937	3.38533	1.27203	1.51859	5.55268	5.17586	3.14345	2.93537
VVMO6_RS03485	1.10374	0.493102	1.30197	1.18678	0.686207	1.20581	0	1.12872	0.947054	1.05674	1.0851	1.71917	0	1.14853	0.821843	0.347544	1.49608	0.775434	1.35459	1.27769	1.54972	0.79739	1.06054	1.32024	1.66097	1.55855	1.35416	1.04937	0.526496	1.23152	1.0963	1.51591	1.31838	1.29199	1.10053	0.829045	1.30808	1.45117	1.07542	1.46997	1.28131	3.0649	1.98291	0.77189	1.51859	4.80996	4.3118	1.02226	1.32841
VVMO6_RS03490	2.89434	2.78833	5.44308	5.44453	6.16288	5.16806	5.49337	5.52647	5.50908	5.43059	5.42011	4.96274	4.24328	4.75275	4.67611	4.43066	4.7274	4.80966	4.80695	4.88216	5.25318	5.04343	4.93221	4.96141	5.00953	4.83517	5.35578	5.19591	4.99895	5.17613	4.86498	4.76305	4.785	4.60889	5.04119	4.90224	4.77048	2.84677	2.39811	1.9382	2.6701	4.74353	4.65614	2.88118	3.36814	6.74741	6.5416	3.22526	3.09698
VVMO6_RS03495	2.07639	2.31406	4.81325	4.47729	4.82818	3.9727	4.43231	4.58623	4.49167	4.05861	4.59882	4.09147	3.84056	3.52935	3.68916	3.57237	3.40925	3.58874	3.98129	4.32146	4.48933	4.28161	4.2414	4.21235	4.03721	4.19419	4.18785	4.32306	4.47815	4.64726	4.3972	4.11046	4.20107	4.00394	4.17397	4.07684	4.25417	2.63294	2.90416	2.29112	2.24954	4.53009	4.22631	1.27203	2.72144	5.78819	5.70066	3.17673	2.77474
VVMO6_RS03500	2.29484	2.31406	5.30281	5.02172	4.82818	4.81319	5.0124	4.86998	4.8265	4.8888	5.03224	4.50959	4.49356	4.56773	4.16097	4.02272	4.07609	4.1764	4.51105	4.70964	4.25697	4.54749	4.31407	4.20401	4.13309	4.16977	4.25211	4.25284	4.19562	4.42152	3.81105	4.33479	4.09697	3.94253	3.92502	3.90469	4.15306	2.15982	2.0579	2.57445	2.19424	4.59436	3.86625	2.18191	2.72144	5.58671	5.39008	2.94526	2.77474
VVMO6_RS03505	3.47407	3.69136	6.53869	6.41354	5.50654	6.09368	6.1145	6.43361	6.23332	6.03439	6.24454	5.68466	5.96589	5.49867	5.99015	5.91278	5.80433	6.24954	6.30126	6.19328	5.84657	6.00491	5.92137	5.54745	5.67549	5.64526	5.90542	5.86504	5.41098	5.41928	5.3033	4.94282	5.28886	5.28538	5.23337	5.3798	5.33277	3.98781	3.98822	3.19263	2.96261	4.37406	3.11729	4.11042	4.29653	7.06449	7.19919	4.4206	4.44991
VVMO6_RS03510	3.47407	3.74715	6.37	6.52439	6.81321	6.46837	6.56328	6.44544	6.21241	6.24424	6.31301	6.33725	6.20517	6.27916	6.27393	6.26419	6.11703	6.55271	6.47968	6.57012	6.39699	6.29661	6.52158	5.84183	5.74542	5.90644	6.58882	6.56093	5.76655	5.67493	5.62397	5.36926	5.26503	5.20048	5.42616	5.64404	5.62746	3.34582	3.63107	3.60312	3.73756	4.39225	4.62195	3.44693	3.49289	6.56188	6.53827	4.56585	4.43655
VVMO6_RS03515	2.51383	2.70062	4.56789	4.58351	4.69883	4.34152	4.65759	4.35481	4.63325	4.72167	4.70897	4.66976	4.86738	4.95495	4.87792	4.9139	4.97419	5.20715	5.21242	5.24934	4.48933	4.53988	4.51925	4.06345	4.19364	4.00473	4.59952	4.47727	3.9977	3.80352	3.91366	3.723	3.85247	3.83398	3.84686	3.6608	3.68943	2.63294	2.70855	2.06567	2.54306	3.31425	3.0156	3.13464	2.72144	5.72411	5.51028	3.40452	3.346
VVMO6_RS03520	2.39279	2.4813	4.63325	4.96389	4.9751	4.97178	5.02401	5.00406	5.11104	4.86225	5.08086	5.17597	5.07906	5.27512	4.93334	5.13131	5.08889	5.16485	5.16102	5.11742	4.80666	4.89031	4.91674	4.85881	4.7318	4.75538	4.88438	4.97929	4.48762	4.57378	4.55156	4.41558	4.41101	4.34186	4.67824	4.44581	4.4	2.98862	2.77674	2.98252	2.85974	3.92694	3.80661	2.39095	2.91224	5.77138	5.557	3.12651	3.28766
VVMO6_RS03525	3.5036	3.49679	7.9107	7.94545	7.872	7.78904	7.76373	7.93929	7.6408	7.59456	7.52833	7.53264	7.49496	7.56075	7.34512	7.28658	7.23172	7.54775	7.47157	7.48815	7.35028	7.16786	7.17089	7.07555	6.89008	6.92873	7.06862	7.01255	6.79198	6.73425	6.60007	6.18655	6.39076	6.21576	6.44003	6.3834	6.3181	3.84587	4.1253	4.26549	4.34433	7.16352	6.83783	3.9871	3.49289	7.39047	7.05551	4.48179	4.50216
VVMO6_RS03530	6.07015	5.94273	2.77876	3.48691	2.69631	3.29573	3.44681	3.3246	4.77853	4.17102	4.44813	4.12344	3.788	3.88667	3.96214	4.0467	4.09817	4.45912	3.85759	4.25125	4.09283	4.21629	4.39074	4.17867	4.39401	4.575	4.35811	4.83055	3.91587	4.32778	4.43909	3.79725	4.31373	4.26032	4.66529	4.73002	4.66425	3.98781	4.53273	4.76545	4.61034	3.31425	3.3014	3.53762	3.23158	3.19585	3.19285	4.59075	4.68844
VVMO6_RS03535	3.33314	3.65682	5.32935	5.49984	6.10023	5.54639	5.49337	5.49644	5.62212	5.49247	5.69903	5.09764	4.8925	5.24458	4.9151	5.24448	4.90072	5.3013	5.02963	4.88216	6.02514	6.12672	6.14369	6.40115	6.21951	6.23733	6.26012	6.07799	5.92484	6.14128	6.01639	6.1445	6.06257	6.04123	6.25787	6.23926	6.18722	4.51112	4.26242	4.31765	4.4306	4.17827	3.97861	4.27762	3.49289	4.35949	4.32729	4.08593	4.03692
VVMO6_RS03540	3.39748	3.56046	5.67804	5.57902	5.34298	5.67187	5.59022	5.20308	5.24651	5.28829	5.33104	4.75389	4.35589	4.51751	4.09769	4.22539	4.42951	4.38734	4.31806	4.21482	5.5587	5.22044	5.26109	5.85788	5.602	5.59725	5.61599	5.20058	5.57102	5.80371	5.51721	5.6487	5.39876	5.60898	5.8376	5.67604	5.67252	4.36266	4.32069	3.58195	4.18326	5.12705	4.90393	4.22401	3.99284	5.64787	5.81492	4.58457	4.31036
VVMO6_RS03545	3.31659	3.00519	4.24445	4.10167	4.22206	4.31808	4.43231	4.45187	4.59683	4.0818	4.67318	4.30172	4.31932	3.96371	3.99724	4.36543	3.93601	4.48228	4.26062	3.97452	4.58513	4.46151	4.72277	4.61621	4.66921	4.6767	5.00583	4.85446	4.04978	4.33521	4.55156	4.28404	4.34437	4.31788	4.56424	4.41112	4.58882	6.52629	6.54509	7.52938	7.69352	4.37406	4.43765	5.79384	5.9669	3.00769	2.9742	3.3904	3.45605
VVMO6_RS03550	2.77831	2.4813	3.34488	2.70735	3.0546	3.1964	3.44681	3.02146	3.52564	3.71727	3.68438	3.59458	3.67676	3.12216	3.88927	3.85633	3.18004	3.63079	3.6041	3.68604	3.96807	3.65091	4.07479	4.38472	4.10971	4.23399	3.70452	3.88619	3.75262	4.04923	3.97189	4.06108	4.11485	4.17389	4.06968	4.24382	3.98672	5.43024	5.26051	6.28871	6.37954	3.99994	4.39778	5.23994	5.32795	1.28721	2.45962	3.2722	3.38826
VVMO6_RS03555	1.7711	2.02006	1.97501	2.50596	2.39598	2.71223	3.26318	2.33188	2.78176	2.41168	2.53768	1.87756	1.60888	1.94087	2.67212	2.13911	1.74026	2.49213	2.36531	3.02193	2.42472	2.76142	2.50298	2.53904	3.04246	2.72942	2.99137	3.04434	2.84116	2.89328	2.74207	2.58452	2.96884	2.94225	3.017	2.83305	2.98537	6.69448	6.44648	6.53991	6.70543	2.30661	2.51718	5.36904	5.73398	1.83228	1.74739	2.13836	2.17832
VVMO6_RS03560	0.156929	0.593913	1.06987	0.511447	1.14932	0.985503	0.605278	0.560383	0.549882	1.23284	0.971815	1.33817	1.01798	0.491212	0.468668	1.23999	0.604275	0.4392	1.02727	1.27769	0.330001	0.577218	0.983413	0.279612	1.0896	1.0884	0.951505	0.873368	0.666516	0.951084	0.94945	0.763344	1.12019	0.831914	1.02141	0.681631	1.07525	4.37993	4.08553	4.74655	4.48922	1.50692	1.74946	3.01347	2.91224	0	0.893189	1.02226	0.931118
VVMO6_RS03565	3.02228	3.00519	3.66962	2.96489	3.78555	3.55827	3.72791	3.90713	3.94326	3.85827	3.82149	3.5003	3.89128	3.67391	3.68916	3.78685	3.80791	3.9951	3.95738	3.68604	4.15659	3.45449	3.99845	4.03549	4.17874	4.31043	4.24424	4.32306	3.9977	4.25129	4.14217	4.12013	4.28243	4.24344	4.52892	4.59747	4.47373	6.90298	6.73488	7.52799	7.54119	3.87613	3.86625	6.13618	6.30987	3.22083	3.08766	3.37615	2.99128
VVMO6_RS03570	5.91395	5.86417	5.54849	5.62949	5.15849	5.47401	5.40739	5.26672	4.72047	4.92772	4.91455	5.95727	5.84246	5.98792	5.72294	5.82539	5.85707	5.60538	5.68232	5.11742	5.20373	5.18185	4.89058	5.16433	5.31568	4.92545	5.0562	4.69149	4.68167	4.95763	4.78603	5.03266	5.0023	4.88942	4.99534	5.13966	5.13105	6.53403	6.28904	6.26898	6.20519	6.16034	6.08184	5.7183	6.00929	5.78401	5.80389	6.1872	6.13785
VVMO6_RS03575	6.13763	6.12011	6.14944	6.12779	5.81822	6.32877	6.06482	6.1109	5.78475	5.82354	5.76428	6.05999	6.18498	5.80114	6.30228	6.403	6.47437	6.1446	6.0532	5.65487	6.31321	6.27843	6.21922	6.57141	6.37957	6.34846	6.14002	5.85915	6.25386	6.20959	6.0971	6.31215	6.37601	6.31804	6.36591	6.22934	6.09871	5.97019	5.73343	6.23208	5.82764	6.33038	6.28124	5.934	5.51609	5.00953	5.15865	6.48993	6.44028
VVMO6_RS03585	11.077	10.8912	7.79169	7.82068	7.79891	8.20936	8.29832	8.28715	7.48762	7.54743	7.51196	8.61702	8.54541	8.656	8.71737	8.72383	8.62118	8.36859	8.22877	7.82367	7.98154	7.91925	8.1148	8.27182	8.25506	8.36858	8.64116	8.49914	7.55598	7.5214	7.67307	8.13748	8.11841	8.24047	8.36028	8.31165	8.27168	10.6959	10.4214	11.0775	10.9153	12.2362	12.1438	12.3887	12.5485	10.9298	11.2576	12.9966	13.0135
VVMO6_RS03590	10.3924	10.244	7.4516	7.47573	7.78703	7.98964	7.851	7.80794	7.26925	7.38211	7.26536	8.38444	8.40413	8.43541	8.30785	8.38723	8.31202	7.9415	7.92417	7.57694	7.85912	7.82223	7.94849	7.94181	8.03641	8.03856	8.43471	8.28936	7.44853	7.3632	7.3443	7.89697	7.84072	7.86974	7.77098	7.83234	7.83609	10.6898	10.6721	11.3246	11.3678	12.1559	11.9723	12.2093	12.2773	10.9158	11.3296	11.9854	11.9698
VVMO6_RS03595	9.97196	9.95429	7.4696	7.46881	8.24359	7.51018	7.46277	7.61009	6.86644	7.06467	6.87231	7.79586	7.93645	7.75205	7.69163	7.26758	7.63809	7.27359	7.18294	7.0398	7.35028	7.25292	7.33219	7.48073	7.45135	7.48025	7.72266	7.59644	6.93559	6.80285	6.79547	7.44454	7.27787	7.43137	7.15998	7.15566	7.0901	10.5694	10.6314	11.3428	11.3971	11.3909	11.4553	12.2108	12.1359	11.5602	11.5179	11.8388	11.8457
VVMO6_RS03600	4.54181	4.46509	4.81325	4.65834	4.79691	4.79633	4.46673	5.08699	4.81861	4.83521	4.7439	5.45262	5.3016	5.21337	4.95135	5.04466	5.23554	5.3013	5.28144	5.13702	5.31036	5.27645	5.46988	5.18568	5.17259	5.50266	5.27689	5.33409	4.99895	5.26441	5.3146	4.73814	4.94348	5.19171	5.13814	5.14319	5.24424	4.72895	5.33024	5.00697	5.42105	7.56539	7.09004	6.75266	7.22184	6.89441	6.77407	5.97183	5.93423
VVMO6_RS03610	4.19783	4.0607	4.47586	4.70616	4.82818	4.59654	4.51686	4.3879	4.27828	4.53261	4.27985	4.43511	4.42637	4.83706	5.36815	5.07413	4.99787	5.16485	5.37463	5.01521	4.47272	4.67799	4.74046	4.63496	4.77207	4.72218	4.44315	4.62356	3.98438	3.99396	4.2637	4.1582	4.19268	4.33391	4.51454	4.43434	4.31562	5.6946	6.03782	6.52057	6.7079	5.67236	6.0436	5.12764	5.39343	4.63513	4.5679	5.41119	5.3751
VVMO6_RS03615	5.42819	5.66423	7.30553	7.09516	6.77361	7.09691	7.24953	7.26529	7.35897	7.62448	7.51196	7.25802	7.33929	7.17988	7.36541	7.12424	7.4747	7.47459	7.47157	7.63323	7.05363	7.14548	7.1301	7.34972	7.33604	7.35681	7.35403	7.25969	6.87372	7.03276	7.00868	7.30411	7.11751	7.20493	7.1772	7.0914	7.02107	5.46302	5.28413	5.43062	5.48581	5.97359	5.83555	4.87284	4.658	5.4295	5.73008	5.8036	5.81795
VVMO6_RS03620	9.70984	9.72831	4.63325	4.2702	4.59358	4.94142	4.68708	4.83442	5.07839	5.19565	5.20511	4.75389	4.67818	4.38375	4.67611	4.88759	4.8365	4.80966	4.89768	4.92789	5.23852	5.1066	5.07381	5.34599	5.33261	5.31131	5.14349	5.09417	4.88888	4.97676	5.0385	4.93188	5.13527	5.09154	5.05615	4.99883	5.18327	3.23629	3.496	3.85332	3.86697	3.97601	4.13227	3.92126	3.36814	4.08799	4.0755	3.4731	3.346
VVMO6_RS03625	8.27075	8.30133	8.97648	8.98069	9.15752	9.1933	8.93189	9.08623	8.30886	8.36602	8.46679	8.56703	8.39098	8.50149	8.30785	8.35998	8.32729	8.02665	7.97268	7.7332	8.57703	8.24116	8.17403	8.52397	8.22817	8.12999	8.17467	7.82987	8.60858	8.39837	8.22033	8.63812	8.55033	8.3946	8.22282	8.25003	8.13111	8.05448	7.88694	8.01039	7.87482	8.26968	8.31084	8.96518	9.06435	9.56654	9.38269	9.04606	9.07927
VVMO6_RS03630	7.53386	7.47362	7.86382	7.84758	7.61394	7.70345	7.80635	7.82917	7.62845	7.40987	7.57636	7.71946	7.61675	7.52942	7.5803	7.76431	7.74516	7.70118	7.61981	7.5983	7.74881	7.85632	7.72093	7.73505	7.71353	7.63987	7.74726	7.52562	7.4388	7.47758	7.3052	7.55656	7.53687	7.45355	7.44028	7.3978	7.43897	7.38153	7.52252	7.27945	7.24214	7.99696	7.78592	8.00231	8.03405	8.79718	8.37185	7.99412	7.94089
VVMO6_RS03635	6.8866	6.86314	7.57039	7.51988	6.82875	7.25645	7.42826	7.34116	7.33014	7.07627	7.42048	6.93664	6.77011	6.94361	7.02626	6.83343	6.78457	6.90514	6.91776	6.88612	6.8242	6.5768	6.53008	6.32814	6.22315	6.04041	6.6287	6.30313	6.17104	5.93178	5.68036	5.83942	5.69166	5.53809	6.17118	6.18384	6.04932	6.64176	6.70676	6.42572	6.1805	6.84146	6.59506	8.26706	8.45795	7.22899	7.3144	7.07617	7.10452
VVMO6_RS03640	3.2309	3.41648	5.63613	5.90005	5.36447	6.04455	6.14139	6.0758	5.73115	5.78873	5.74716	5.221	5.10077	5.19751	5.83389	5.75436	5.49883	5.80223	6.03047	6.00345	6.62259	6.76312	6.65967	7.17285	7.43342	6.99508	7.43412	7.03364	7.20185	6.73425	6.62145	7.13665	7.32664	7.10687	6.93562	6.88468	7.00147	4.68793	4.76029	5.12875	5.15028	4.06942	4.03167	12.0328	11.9999	3.75327	3.70065	3.64942	3.41576
VVMO6_RS03645	6.65454	6.55153	5.46718	5.23232	4.35681	5.71736	5.57452	5.31912	5.50418	5.39399	5.72548	4.62578	4.73481	4.87744	4.87792	5.19706	4.8881	4.96567	4.97114	4.48334	5.52285	5.13717	5.12408	5.39447	5.08739	4.76084	5.53436	5.29095	4.92418	5.12988	4.7025	5.00159	5.02611	4.9056	5.00566	4.87704	4.892	7.7486	7.86459	7.16844	7.14523	6.78749	6.76919	7.32999	7.19454	5.78819	6.09825	6.73724	6.62538
VVMO6_RS03650	4.30236	4.25794	7.42723	7.36465	7.48254	7.2809	7.38617	7.41324	7.45365	7.28302	7.46825	6.95453	7.13351	7.07093	7.05153	6.97135	6.78116	7.26026	7.24596	7.40167	7.31113	7.2152	7.27164	7.23151	7.28217	7.22872	7.57739	7.45605	7.05985	7.13742	7.11264	6.82381	6.78902	6.78114	6.97289	7.05722	7.0575	9.17003	8.86639	9.55576	9.54748	5.80049	5.66131	12.529	12.3216	5.28299	5.57008	4.61524	4.61915
VVMO6_RS03655	3.65604	4.17087	4.63325	4.47729	4.69883	4.63499	4.59673	4.60041	4.87292	4.84879	4.99648	4.66976	4.49356	4.03683	4.09769	4.09349	4.60938	4.5275	4.26062	4.73559	4.66768	4.86618	5.06915	4.79356	4.9668	5.00581	5.25354	5.32983	4.76971	4.75646	4.66769	4.8644	4.72805	4.83413	4.74133	5.04481	5.05302	8.1532	8.04823	8.36044	8.33407	3.38864	3.46465	11.3609	11.1939	3.42812	3.44078	3.05672	3.02738
VVMO6_RS03660	9.7011	9.73142	8.0824	7.87137	8.69113	8.34888	8.31258	8.25388	8.56714	8.73312	8.6044	8.7688	8.64112	8.64872	8.59239	8.81783	8.69457	8.81063	8.78692	8.90007	8.64252	8.6918	8.8422	8.80455	8.78364	8.77457	9.0894	9.12668	8.23821	8.31579	8.39099	8.71874	8.57718	8.66042	8.58799	8.71147	8.72917	8.07715	8.10983	8.48398	8.40961	9.39575	9.61491	7.8863	7.85968	8.05563	8.57522	9.30949	9.22848
VVMO6_RS03665	5.84063	5.91133	6.8357	6.60226	6.8744	7.32859	7.34282	7.41925	8.16158	8.3008	7.97396	7.37885	7.49906	7.28117	8.77286	8.48918	8.79345	8.41295	8.55871	8.97957	7.35255	7.52751	7.65408	8.60426	8.63531	8.83113	7.85075	7.91829	7.84194	8.1867	8.29351	9.17027	9.00961	9.24419	8.67296	8.50906	8.55292	9.80519	9.84388	6.88922	6.65768	5.14861	5.25575	8.66425	8.55773	8.06514	7.78439	6.0435	5.92708
VVMO6_RS03670	4.18877	4.12949	6.38272	6.03722	5.93771	6.317	6.3813	6.21136	6.53707	6.30463	6.56815	5.40137	5.05701	5.22906	5.00407	5.46957	5.26511	5.3271	5.1818	5.62741	6.37928	6.21057	6.38956	6.50501	6.45571	6.25678	6.50064	6.1926	6.28678	6.30539	6.18589	6.61042	6.37415	6.42294	6.57775	6.56264	6.45486	4.397	4.77704	4.53151	4.53445	4.7149	3.97861	4.76435	4.85682	4.39285	4.86175	5.02922	4.83822
VVMO6_RS03675	3.70771	3.93181	5.0865	5.07732	4.85878	5.47401	5.35323	5.39431	5.98825	5.78873	5.67661	5.5733	5.37471	5.61069	6.05821	6.10488	5.77035	6.13001	6.00154	6.35266	5.95215	5.80042	6.04987	6.41929	6.38607	6.56677	5.76382	5.60108	6.0643	6.01741	6.12731	6.60526	6.47451	6.49601	5.75136	5.85659	5.90796	4.17753	4.44114	3.92232	4.08026	4.7149	3.80661	4.97374	4.80962	5.54775	5.80942	3.67293	3.50808
VVMO6_RS03680	9.94211	10.0472	5.22014	5.07732	5.05656	5.18111	5.21833	5.1365	5.38643	5.39399	5.49889	5.20615	5.24423	5.18148	5.27111	5.37804	5.3777	5.51845	5.49576	5.49697	5.07764	5.01078	5.2894	5.1557	5.15367	5.28881	5.54402	5.48719	4.92418	4.9815	5.18109	5.16941	5.3767	5.34197	5.10494	5.25498	5.19422	4.52671	4.76869	5.05385	5.13567	5.0141	5.0135	6.95543	7.41553	5.36372	5.51028	6.20142	6.6502
VVMO6_RS03685	6.84395	6.75572	7.20521	7.13064	7.22504	7.22214	7.2421	7.23607	6.95542	6.98387	7.03449	6.64875	6.68643	6.34543	6.52306	6.66939	6.47437	6.70317	6.64967	6.64733	6.52329	6.34761	6.41915	6.4982	6.43548	6.40709	6.88195	6.70594	6.17397	6.181	5.99782	6.35989	6.28812	6.22008	6.14809	6.18726	6.23041	7.96718	7.97029	8.02909	8.01506	7.94553	8.04657	7.48616	7.64793	6.93082	7.20759	8.13678	8.04637
VVMO6_RS03690	7.18431	7.16298	7.98352	7.86611	7.791	7.70571	7.75331	7.87511	7.26491	7.33704	7.42048	7.64981	7.53936	7.71632	7.2318	7.46622	7.26625	7.30315	7.30871	7.31828	7.47119	7.44132	7.41987	7.265	7.26639	7.20388	7.66998	7.49364	7.38279	7.43066	7.35346	7.08447	7.12745	7.19509	7.089	7.19272	7.21361	7.53973	7.55201	7.8777	7.94768	8.04519	8.13712	7.63222	7.57925	7.08845	7.29287	8.19174	8.18966
VVMO6_RS03695	6.23769	6.30619	6.90791	6.86177	7.15894	7.01548	6.96951	6.91142	6.58666	6.73596	6.70958	6.5522	6.53519	6.87547	6.28107	6.53811	6.27074	6.68333	6.51286	6.54833	6.69774	6.53722	6.71886	6.66407	6.60251	6.65883	6.91458	6.75757	6.61098	6.7758	6.57524	6.48872	6.56509	6.55874	6.46454	6.55074	6.50409	6.40921	6.59079	7.11048	7.24724	7.06489	7.29924	6.41267	6.37616	6.42883	6.6065	7.02797	7.03529
VVMO6_RS03700	6.03012	5.94988	1.06987	2.13876	1.49934	1.9782	2.04531	1.64891	2.64577	2.4831	2.61517	2.48154	2.93791	2.4494	2.2745	2.88776	2.13139	2.88857	2.68938	2.11232	1.887	2.06963	2.26303	2.21281	1.74429	2.06155	2.33538	2.40013	1.67903	2.33469	2.17556	1.92208	2.27541	1.92063	2.0718	2.09714	2.17178	4.94161	5.49111	4.53151	4.54554	4.7149	5.42395	5.57578	5.5452	5.54281	5.22629	5.49934	5.4601
VVMO6_RS03705	10.5219	10.47	8.20211	8.04642	7.77905	8.49319	8.63455	8.15645	9.28636	8.8801	8.96878	6.47994	6.89962	6.68386	7.25374	7.36972	7.21413	6.6221	6.60421	7.13059	8.59296	8.40297	7.91967	9.25769	8.79986	8.62694	8.07049	8.04575	8.62959	8.49318	8.47099	9.0836	8.89011	8.80149	8.44183	7.74974	7.6538	4.96469	4.82614	4.18353	4.59974	8.90032	8.44647	4.22401	4.29653	6.16164	5.77595	9.95222	9.92216
VVMO6_RS03710	4.99599	4.88872	4.06659	4.36261	4.9751	4.38728	4.18602	4.45187	4.39953	4.48121	4.23145	4.09147	4.24328	4.14001	4.46667	4.69621	4.24393	3.89513	4.28002	4.38841	4.24724	4.23526	4.26603	4.55846	4.54108	4.44539	3.79358	3.95414	4.43963	4.49635	4.7365	4.48462	4.61951	4.35763	4.34619	4.35748	4.28863	4.32749	4.53273	4.11149	4.5783	5.75201	5.1397	4.56317	3.81309	5.24696	4.99376	5.79022	5.70824
VVMO6_RS03715	6.8309	6.80649	6.4264	6.40632	6.8967	6.62936	6.79426	6.82648	7.34394	7.48573	7.38081	6.92308	6.81677	6.80917	7.09268	7.39329	7.31891	7.18464	7.30871	7.52209	7.12045	7.20682	7.34188	7.35161	7.4805	7.54418	7.58443	7.57142	6.94936	7.09427	7.05544	7.20984	7.29268	7.22764	7.39979	7.36797	7.41343	5.97588	6.089	6.26898	6.24315	5.48163	5.62724	6.71429	6.93348	4.95101	4.97422	6.20948	6.09384
VVMO6_RS03720	6.34355	6.58253	4.73601	4.75244	4.48005	4.77927	4.3609	4.93858	4.86529	4.49854	4.70011	4.12344	4.49356	4.51751	4.78054	4.51901	4.3763	4.38734	4.02794	4.57242	4.59283	4.75886	4.79789	5.20672	4.91379	4.88602	4.45685	4.27072	4.80802	4.56748	4.64401	4.87014	4.93847	4.88942	4.5712	4.56629	4.66949	6.32254	6.33782	5.72426	5.69947	5.09408	5.27788	5.09815	5.39343	4.19273	4.18154	5.62522	5.74122
VVMO6_RS03725	4.33558	4.34005	3.49308	3.04144	3.78555	3.43296	3.30182	3.83698	4.04138	4.03503	3.47167	3.72536	3.35413	3.42425	3.64558	4.03476	3.93601	3.75005	4.11695	4.32146	4.08192	4.07605	4.27415	4.49145	4.49971	4.56879	3.89768	4.25284	3.76824	3.58406	3.91366	4.28404	3.91504	4.21775	4.10848	4.16968	4.14556	4.07522	4.17668	4.27871	3.90191	3.82347	3.92352	3.24642	4.22639	3.36228	3.35272	3.89915	3.96429
VVMO6_RS03730	7.18659	7.11713	5.62547	5.11324	5.25368	5.43096	5.3985	5.44235	5.50908	5.73121	5.58809	5.19114	4.78931	4.87744	5.15157	5.14803	4.99787	4.982	5.31003	5.21287	4.98701	4.94318	4.89585	4.88516	4.78196	4.88102	5.53758	5.38831	4.83795	5.04179	4.87519	4.77535	4.82356	4.71063	4.69746	5.06354	4.87396	6.30908	6.32079	6.66598	6.78244	6.27263	6.50411	5.59702	5.42509	5.68873	5.63995	6.95551	7.16755
VVMO6_RS03735	5.99676	6.05971	5.14743	5.13086	5.56339	5.23215	5.33471	5.20308	5.38643	5.57652	5.45214	4.92695	4.8925	4.81644	5.08786	5.07995	5.0441	5.36497	5.27178	5.15636	5.09943	5.05948	5.05979	4.91103	5.17259	4.88102	5.399	5.34257	4.77745	4.65322	4.52587	4.59282	4.72805	4.42654	4.88234	4.8897	4.81371	5.85758	5.88401	5.41274	5.53115	5.51522	5.6099	5.21268	5.03152	4.95846	5.44789	5.89892	5.95312
VVMO6_RS03740	6.98018	6.97016	6.17161	6.20471	4.91811	6.06581	6.03645	6.19743	6.64132	6.64934	6.71399	6.15587	6.29266	6.30899	6.20054	6.40995	6.39634	6.51391	6.61571	6.94846	6.01943	6.04577	6.215	5.88945	5.99549	6.03141	6.51216	6.54633	5.6406	5.83812	5.76788	5.67519	5.75289	5.82572	5.99602	6.10465	6.09677	6.12673	6.03085	5.9722	5.99878	5.58806	5.51992	5.18489	5.14993	4.88221	5.13244	6.90923	6.98339
VVMO6_RS03745	7.02414	6.94055	6.27762	6.36968	6.21112	6.46304	6.34012	6.08087	6.57968	6.17583	6.5411	6.02656	6.21515	6.18578	6.30928	6.79325	6.46166	6.40302	6.6534	6.3858	6.59983	6.58975	6.60922	6.23904	6.29227	6.46342	6.5478	6.67607	6.57811	6.397	6.58615	6.3902	6.55366	6.52423	6.43241	6.52259	6.53024	8.5223	8.35467	8.95813	8.86733	6.99815	7.0648	9.15081	8.90789	6.6519	6.6686	7.66014	7.64808
VVMO6_RS03750	5.14398	5.24321	6.28442	6.58319	6.85176	7.01548	6.89564	6.91709	7.89815	7.8674	7.60987	6.36427	6.54314	6.66669	7.08861	7.23273	7.0254	7.27359	7.44173	7.67069	6.88976	6.95411	6.99909	7.55152	7.54583	7.49179	7.7034	7.64949	7.15357	7.0498	7.18828	7.30198	7.3673	7.24788	7.44692	7.02796	7.06944	3.98781	4.11216	4.97484	5.04481	5.70183	5.44367	5.23994	4.85682	6.36863	6.55152	3.37615	3.67669
VVMO6_RS03755	6.94563	7.13815	7.71326	7.64475	7.44773	7.72588	7.81305	7.70668	8.79269	8.61586	8.44772	7.35548	7.40621	7.65377	8.00571	7.87056	7.8914	8.27225	8.37692	8.52003	7.84064	7.74906	7.72093	8.43539	8.36075	8.4234	8.62646	8.32401	8.23329	8.09611	8.16055	8.36152	8.40304	8.23834	8.50409	8.14048	8.07397	6.20149	5.98835	7.46867	7.44379	7.86151	7.69015	7.01977	6.62816	8.1284	8.15251	4.55955	4.58927
VVMO6_RS03760	7.26305	7.49984	7.85471	7.86084	8.60349	8.08297	8.09743	8.07879	9.00038	9.11042	8.87835	7.85896	7.736	7.9731	8.22514	8.27245	8.21937	8.68778	8.81878	9.04458	8.4786	8.35338	8.35188	9.10189	8.97287	9.04815	8.96101	8.91068	8.92759	8.87762	8.89445	9.13342	8.99882	9.02995	9.01779	8.68177	8.74415	6.86975	6.50041	7.67894	7.69103	7.83847	7.78205	7.49184	7.64793	9.25993	9.3499	4.95442	5.11481
VVMO6_RS03765	7.60711	7.59944	6.16426	6.39907	5.58185	6.35203	6.32144	6.24335	6.98214	6.72495	6.79948	6.00096	6.26408	6.0686	6.09917	6.25392	6.19593	5.9424	6.09214	6.59159	6.4552	6.29886	6.2276	6.63332	6.61778	6.53844	6.55419	6.32895	6.74141	6.64438	6.58304	6.74783	6.7609	6.63513	6.81324	6.77074	6.76618	8.27012	7.83191	8.2219	8.14651	6.7806	6.93155	7.37372	7.46205	7.41909	7.37526	7.42416	7.34789
VVMO6_RS03770	7.34487	7.30636	7.27172	7.1907	7.90903	7.505	7.48603	7.57101	7.49999	7.59052	7.32568	7.6743	7.93947	7.81317	8.10559	8.08329	8.16811	7.76629	7.91644	7.80235	7.65351	7.60247	7.68485	8.01639	7.97034	8.05031	7.17914	7.1827	7.75637	7.90461	7.97842	8.06732	7.93997	7.97892	7.85538	7.88331	7.82087	8.59528	7.8168	7.97429	7.56182	7.55129	7.40859	7.72681	7.58626	7.89998	7.93476	7.62289	7.59268
VVMO6_RS03775	7.37415	7.12978	6.89464	6.79147	5.99394	6.85375	6.93305	6.93119	7.09089	6.89827	7.00959	6.65424	6.97208	7.08824	7.16777	7.19702	7.35603	6.90085	7.11433	7.38946	7.4764	7.42902	7.407	7.66076	7.55091	7.68794	7.0764	7.28189	7.45216	7.26643	7.38505	7.75125	7.62451	7.56302	7.45635	7.5079	7.49095	9.22959	8.76669	8.04851	7.71579	7.83681	7.81647	8.02207	8.12842	7.94752	8.17942	7.33576	7.2775
VVMO6_RS03780	6.8894	6.93576	6.82175	6.87228	6.3894	6.82494	6.87337	6.72656	6.92269	6.78977	6.98972	6.31665	6.28319	6.32367	6.19299	6.55284	6.20104	6.11528	6.3617	6.72061	6.66705	6.69111	6.7366	6.7654	6.77342	6.80471	6.73932	6.63871	6.65157	6.60188	6.62448	6.80143	6.88201	6.73208	6.82493	6.76503	6.71135	7.09822	7.10015	6.31781	6.17337	6.26277	6.08184	6.93889	6.93348	7.12695	7.16082	6.90178	6.91518
VVMO6_RS03785	5.14866	5.19588	5.52572	5.81538	5.8792	5.56641	5.598	5.4502	5.96343	5.936	5.74285	6.10072	5.81645	5.84252	6.10723	6.47546	6.55241	5.97541	6.23818	5.62741	6.80609	7.14923	7.1379	7.48418	7.34358	7.50486	6.73651	6.78426	6.81474	6.95651	6.79008	7.41438	7.38029	7.42015	7.06207	6.95559	6.96252	4.87008	4.77704	5.51681	5.63344	6.06716	5.86508	4.76435	4.48856	5.63398	4.93433	5.07407	4.97853
VVMO6_RS03790	10.9932	10.8876	8.85159	8.71604	9.85983	9.02439	9.05151	9.07167	9.24908	9.4588	9.17319	9.41576	9.24756	9.35506	9.28885	9.33362	9.30026	9.28398	9.29712	9.23851	9.32786	9.41	9.44691	9.01659	9.0396	9.06424	9.29165	9.34251	9.47721	9.61749	9.68618	9.21639	9.3668	9.40009	9.49525	9.56542	9.59486	11.8664	11.4862	12.4063	12.1267	10.8073	11.3965	10.3607	10.3045	8.76623	8.85041	10.6515	10.6788
VVMO6_RS03795	10.3888	10.2332	7.18719	7.16526	7.38077	7.21264	7.15507	7.04705	7.37519	7.37743	7.45118	7.79089	7.58629	7.82612	7.26818	7.63387	7.48521	7.43953	7.398	7.07579	7.6581	7.65183	7.61546	7.28591	7.30978	7.24049	7.66261	7.51348	7.69841	7.84664	7.80373	7.40551	7.52187	7.51549	7.60027	7.74104	7.73913	11.9906	11.4767	12.2733	12.0266	10.8841	11.6365	9.97798	9.85065	8.64744	8.7477	9.88444	9.9148
VVMO6_RS03800	9.47191	9.31551	6.45078	6.56385	6.94741	6.72156	6.70698	6.62961	6.89672	7.02334	6.88801	7.27591	7.18014	6.99038	6.96995	7.07409	7.07634	6.87484	7.13845	6.89766	7.12842	6.93538	7.09387	6.65645	6.75972	6.75223	7.07418	7.07746	7.08814	7.13529	7.10616	6.86179	6.89241	6.80434	6.99118	7.10773	7.01902	10.7221	10.2009	11.138	10.9879	10.563	10.9586	9.09964	9.06686	7.87068	7.94609	9.00583	9.04033
VVMO6_RS03805	9.06492	8.77415	5.88898	6.17103	6.8967	5.82935	5.98988	5.89198	6.19119	6.1376	6.08685	6.30972	6.13325	6.44282	6.39073	6.403	6.41405	6.30253	6.34337	6.39397	6.01657	6.14939	5.92137	5.82015	5.70959	5.77772	5.98793	5.99439	6.2594	6.12208	6.16315	6.20712	6.1562	5.95574	6.1317	6.03613	6.16142	10.7207	10.1439	10.588	10.433	10.3221	10.5312	8.86366	8.94385	8.04867	8.03836	8.46401	8.45453
VVMO6_RS03810	9.05405	8.81616	5.80638	5.99934	6.68244	5.99368	5.89828	5.86286	6.09655	6.13206	6.06974	6.40386	6.16451	6.25637	6.25955	6.31443	6.38291	6.31548	6.20811	5.82161	6.26821	6.15438	6.04276	5.91525	5.81934	5.98784	6.1569	6.01575	6.21732	6.13916	6.18793	6.04895	6.19454	6.14028	6.11035	6.1614	6.19269	10.3895	9.92829	10.594	10.3975	10.2921	10.4856	8.79868	8.5684	7.78323	7.99296	8.30331	8.26955
VVMO6_RS03815	10.5522	10.2074	7.44251	7.54967	8.24938	7.41397	7.45207	7.38073	7.78131	7.60059	7.63451	8.06442	7.86212	7.93056	7.79248	7.86552	7.83664	7.6863	7.64808	7.301	7.9376	7.83161	7.82476	7.79741	7.71223	7.79426	7.78982	7.88676	8.04163	8.11242	8.06402	7.89978	8.00553	7.95838	7.96846	8.0291	8.0715	11.7447	11.3615	11.9487	11.7388	11.7028	11.8512	9.94315	9.7957	9.16295	9.20235	9.93257	9.91058
VVMO6_RS03820	7.30769	7.32756	4.6544	4.92401	4.85878	5.04498	4.98891	5.27558	5.06512	4.67668	4.86781	4.92695	4.84183	4.9737	5.08786	4.93332	5.22554	4.54959	4.62165	4.85875	5.00444	4.85396	4.96769	5.34219	5.23154	5.25439	4.57461	4.65792	5.12569	5.27604	5.32953	5.3934	5.45949	5.10094	5.02607	4.90224	4.90094	8.41225	8.55121	7.75775	7.8027	6.56899	6.60384	7.60102	7.46966	6.9346	6.78533	7.07175	7.01969
VVMO6_RS03825	4.16124	4.15446	2.6996	2.39363	3.58049	2.78241	3.33946	2.69122	2.74894	2.67833	3.00891	2.57701	2.73073	2.33807	2.38464	2.80584	2.8565	2.58061	2.43621	2.11232	3.77844	3.96681	3.59386	3.39467	3.5849	3.40945	4.05005	4.18847	3.82912	3.88679	3.98137	4.00995	3.98476	3.84521	4.00945	4.06945	3.93545	5.28195	5.77986	4.83868	5.02909	4.91691	4.78535	5.55422	5.48639	5.32967	5.37526	4.31245	4.31036
VVMO6_RS03830	5.37326	5.34795	7.20521	7.27634	6.68244	6.72602	6.72486	6.79907	6.40901	6.25958	6.551	6.62661	6.91195	6.95308	6.34378	6.26929	6.31854	6.39694	6.24313	6.35266	6.22177	6.0618	5.9969	5.71834	5.69395	5.68313	6.02519	5.8621	6.17983	6.25926	6.16731	5.63189	5.8864	5.84543	6.01146	6.06802	5.85835	5.8514	5.86063	5.06152	5.20025	5.31996	5.29967	5.7183	5.8317	6.04407	5.92588	4.80811	4.68279
VVMO6_RS03835	4.88254	4.88872	6.90791	6.79147	6.66523	7.40009	7.30527	7.4838	7.76396	7.69198	7.64032	6.41682	6.21515	6.38097	7.2501	7.25991	7.3765	7.11227	7.03946	6.9091	7.18939	6.99641	6.96439	8.04705	7.77983	7.68794	7.38839	7.2462	7.56384	7.32545	7.36889	8.42242	8.39483	8.30797	8.18474	8.01858	7.94704	4.29143	4.37669	4.68831	4.76066	5.27164	4.87518	5.34413	5.36106	5.52787	5.38269	5.06964	4.94589
VVMO6_RS03840	6.86969	6.78932	7.57039	7.39779	7.08967	7.41949	7.41289	7.44109	7.27647	7.23728	7.40146	7.04914	7.02414	6.78815	6.57044	6.74827	6.66763	6.69328	6.63844	6.79652	6.89133	6.72505	6.62835	6.85208	6.72167	6.59455	7.22489	7.03233	6.61098	6.60034	6.5595	7.16614	7.08273	7.04735	6.93427	6.82884	6.83075	6.44247	6.12542	6.18723	5.90718	6.70256	6.38683	6.61365	6.85429	6.01223	6.19849	6.96982	6.90187
VVMO6_RS03845	5.54642	5.49858	5.57091	5.7711	5.83371	5.91776	5.84694	6.05535	6.52984	6.22353	6.43557	6.64875	6.46995	6.56528	6.95664	6.93167	6.95758	6.90942	6.88329	6.90339	6.42531	6.46273	6.4748	6.70753	6.67598	6.58689	6.55896	6.6609	6.20301	6.11778	6.25005	6.57919	6.49854	6.49422	6.53032	6.47999	6.32973	4.674	4.96414	5.33895	5.32778	4.70038	4.03167	7.60627	7.91089	4.78505	4.28032	4.43442	4.25053
VVMO6_RS03850	3.7939	3.87285	5.22014	5.14828	5.65343	5.43096	5.47658	5.2578	5.56671	5.51821	5.64	5.26467	5.32023	5.13227	5.35468	5.32511	5.2941	5.13594	5.2424	5.28492	5.47364	5.4407	5.45567	5.43783	5.67549	5.55702	5.66106	5.70662	5.406	5.63333	5.63603	5.49357	5.3804	5.45989	5.68552	5.68816	5.54434	4.68793	4.56201	4.36799	4.30572	4.87871	5.25575	4.37922	4.54728	4.43616	4.94441	5.17222	5.03725
VVMO6_RS03855	5.03696	5.12605	5.66767	5.38702	6.00766	6.27501	6.3025	6.30093	7.57563	7.68063	7.79507	5.51422	5.64972	5.57431	6.04988	6.4306	6.12243	6.19452	6.3798	7.02935	6.6357	6.45466	6.53177	7.71316	7.70445	7.73516	7.35403	7.22916	5.9318	6.0539	6.05731	6.52012	6.44477	6.61887	6.42282	6.30371	6.29624	4.60224	4.64644	4.49799	5.12832	5.03741	4.98687	5.934	6.6145	4.6536	4.77406	4.55323	4.55876
VVMO6_RS03860	5.19012	4.8331	1.30197	1.18678	2.39598	1.39689	1.49797	2.03044	1.97763	1.66013	1.83329	1.33817	1.01798	1.14853	1.72377	2.22568	2.21459	1.64852	2.21212	1.94449	2.38977	2.30327	1.97505	2.39982	2.86767	2.99333	2.17888	2.49443	2.02962	2.27411	1.80034	2.4062	2.07078	2.74054	2.25589	2.33774	2.44051	4.89432	4.83416	5.37015	5.11349	6.46539	6.19083	8.59202	8.81834	6.07523	5.88461	4.14598	4.19606
VVMO6_RS03865	5.54642	5.50183	3.89954	4.10167	4.35681	3.78032	4.39705	4.43614	4.42052	4.2753	4.10283	3.91999	3.89128	3.67391	4.63212	4.13881	4.48083	4.45912	4.28002	4.45239	3.84446	3.83624	3.74169	4.44263	4.46942	4.73333	4.24424	4.45399	3.55054	3.99396	3.97189	4.30964	4.24232	4.43399	3.99916	3.96969	4.30892	6.08522	5.87626	5.83578	5.56424	6.96815	6.61258	8.90471	9.40719	6.80016	6.76272	4.8292	4.52127
VVMO6_RS03870	7.81795	7.79673	5.28936	5.34233	5.40651	5.44184	5.45959	5.38615	5.43366	5.74581	5.45741	5.40137	5.10077	5.13227	5.08786	4.9008	5.21548	4.84582	5.13993	5.54177	5.53889	5.43661	5.32891	5.52081	5.32586	4.98263	5.8179	5.61163	6.5285	6.34826	5.82955	6.4528	6.0062	5.94273	5.68552	5.5002	5.35895	6.87585	6.88532	7.69505	7.63632	6.76672	6.54118	10.089	10.8077	4.41467	4.47363	7.10994	7.0714
VVMO6_RS03875	10.6485	10.6708	8.68947	8.40804	9.00169	8.71576	8.68384	8.66577	8.14827	8.14848	8.09217	8.82458	8.50527	8.6252	8.58808	8.67467	8.61832	8.3917	8.29941	8.01325	8.85281	8.68017	8.71192	8.82272	8.73354	8.64734	8.23057	8.10922	8.869	8.93591	8.76868	8.76496	8.63989	8.60575	8.58885	8.7171	8.64157	10.4472	9.96779	10.4308	10.2363	8.51252	8.80567	9.26968	9.25256	8.96554	9.04501	10.2944	10.2708
VVMO6_RS03880	5.21712	5.08334	5.68832	5.67826	5.61808	6.16109	6.1145	6.12569	6.21241	6.31934	6.11713	5.93942	5.61996	5.84252	6.05821	6.03767	5.95711	5.88274	5.9839	5.98194	5.88158	5.69133	5.66464	5.87901	5.99123	5.99481	5.93508	5.77398	5.28627	5.42625	5.21765	5.54117	5.57702	5.57902	5.52985	5.58303	5.58373	4.43054	3.88387	4.02	3.81293	4.04663	3.86625	3.7035	1.92511	4.30212	3.94105	5.04282	5.15616
VVMO6_RS03885	3.19514	3.02338	1.67739	0.888272	2.21856	2.09311	2.21689	1.27738	1.73111	1.98937	1.54726	0.818977	0	0.856986	0.468668	2.49331	1.94904	2.18857	1.35459	0.963233	1.72819	1.9369	1.89308	2.59118	2.25111	2.25965	2.67713	2.43226	2.12981	1.71434	2.76421	2.43749	2.33765	2.71628	2.64706	2.79768	2.72851	1.16271	1.94389	1.723	1.65347	3.19496	2.78781	6.32626	6.03003	12.7387	12.4812	1.40586	1.1434
VVMO6_RS03890	3.44392	3.33144	3.86367	4.13699	4.17419	3.84733	4.22676	3.97402	5.26403	5.28829	5.22996	3.45075	3.61775	3.67391	4.25097	3.60503	3.88613	4.25916	3.57298	4.57242	4.37782	4.03334	4.34523	4.67174	4.49971	4.6767	4.85364	4.73721	4.41997	4.42152	4.3901	4.78755	4.76249	4.56202	4.84836	4.67748	4.7802	3.11777	2.70855	2.77432	3.31342	2.22775	2.78781	4.83758	4.71033	10.1973	10.1204	2.62187	2.77474
VVMO6_RS03895	5.63582	5.6438	4.59001	4.58351	4.44013	4.53689	4.51686	4.3879	4.33466	4.49854	4.69119	3.80639	4.42637	4.2363	4.4915	4.31696	3.88613	4.59278	4.20079	4.42075	3.91989	3.90892	3.94859	3.72143	3.97819	4.07654	4.30608	4.57403	3.6382	3.92669	3.83216	3.78514	3.78707	4.01392	3.40767	3.87106	4.13044	4.25446	4.0167	3.81754	3.67834	3.85004	3.92352	5.934	5.94523	4.35949	4.51479	4.21168	4.28821
VVMO6_RS03900	6.10188	5.95699	4.06659	4.06546	4.12468	4.34152	4.59673	4.33798	4.59683	4.03503	4.46915	3.91999	3.67676	3.96371	3.99724	3.8427	3.91129	4.02695	4.13837	4.62888	3.69501	3.94393	3.87577	4.02606	4.07793	4.05003	4.17962	4.09123	4.02398	3.79277	3.83216	3.94611	4.23417	3.88927	3.75202	4.00888	4.06037	4.05386	4.20171	4.11149	3.86697	4.21961	3.61129	5.29298	5.65608	4.1149	4.1295	4.44129	4.54014
VVMO6_RS03905	5.84063	5.79439	4.18757	3.91081	3.58049	4.29426	4.64261	4.13858	4.36746	4.29528	4.30345	3.88311	3.84056	3.88667	3.68916	3.62109	3.44415	3.9951	4.07313	4.38841	4.17723	4.05485	3.94859	3.96809	4.14079	4.31786	4.29087	4.27958	3.75262	3.84576	3.65392	4.06108	3.84178	3.98376	4.00945	3.99333	4.09193	4.36266	3.97377	3.66483	3.31342	3.7964	3.97861	5.79384	5.6017	3.77029	3.87936	4.17097	4.30302
VVMO6_RS03910	6.10188	6.00125	4.06659	4.75244	4.35681	4.19483	4.1441	4.43614	4.05486	4.31499	4.20662	3.34623	3.55622	3.96371	3.55425	3.71386	3.26056	3.9951	3.57298	3.83748	4.16695	4.07605	3.99845	4.34732	3.95214	4.11114	3.89768	3.92057	4.21855	4.13688	4.19202	4.10072	4.31373	4.22637	4.20115	4.56102	4.26806	4.51112	4.25048	4.14074	3.71809	3.45937	3.0156	5.73756	6.54416	3.665	3.49663	3.96731	4.36781
VVMO6_RS03915	6.07508	6.02853	4.24445	4.10167	4.17419	3.43296	4.07885	3.95207	3.75778	4.44589	3.97637	3.5003	3.49195	3.76281	3.50633	3.33987	3.00412	3.14221	3.4064	3.18146	3.56005	4.04413	3.42913	4.02606	3.87104	3.84942	3.68137	3.85098	3.82912	3.80352	3.77879	3.83299	3.78707	4.01392	4.02981	3.81025	3.85495	4.43054	4.07202	4.30478	3.86697	3.5268	3.0156	5.73756	6.12947	2.85647	3.05082	4.24344	4.38878
VVMO6_RS03920	4.50578	4.59846	4.0978	3.31253	3.65213	3.55827	3.22348	3.54595	3.92868	3.7466	4.04799	3.23354	3.61775	3.12216	3.29691	3.7581	3.33682	3.63079	3.33399	3.51682	4.09283	4.0115	4.12951	4.25338	4.37453	4.43859	4.52995	4.15036	3.97094	3.97506	4.22432	4.31807	4.07886	4.20909	4.17397	4.23062	4.06833	4.09627	3.61253	3.58195	3.33914	4.13571	3.92352	4.27762	4.48856	4.89002	5.08768	3.52571	3.49525
VVMO6_RS03925	4.13317	4.29584	4.52261	4.20513	4.73227	3.84733	3.98698	4.05865	4.21961	4.80765	4.38315	4.35656	4.24328	4.2363	4.19159	4.17189	3.78086	4.1764	4.28002	4.09967	4.30466	4.33534	4.2414	4.25338	4.48161	4.24182	4.45001	4.21641	3.799	4.15379	4.01868	4.20441	3.78707	4.10082	4.22783	4.2763	4.29543	2.3818	2.39811	3.24744	3.14865	3.31425	3.61129	3.62294	3.81309	3.82019	4.03835	3.05672	3.14707
VVMO6_RS03935	6.02249	6.06191	7.51366	7.58846	6.52915	7.40566	7.30289	7.36628	7.09579	7.11613	7.0042	6.77994	6.83632	6.8854	6.58782	6.36775	6.70767	6.40907	6.26277	6.59159	7.54948	7.36695	7.26045	7.78067	7.61111	7.64061	7.08855	6.84816	7.79025	7.60062	7.42034	8.15524	8.04104	7.88547	7.70526	7.4976	7.29129	7.0639	7.15242	6.61739	6.62407	5.89284	5.80539	5.18489	5.14993	6.94401	6.68372	7.02569	7.09817
VVMO6_RS03940	3.21313	3.73616	1.30197	2.27182	0.686207	1.85333	1.20363	2.11191	1.7968	1.66013	1.83329	0.818977	2.02688	1.94087	1.34217	2.38463	1.94904	2.18857	1.84615	1.94449	2.03004	1.8898	2.08988	2.42876	2.55794	2.02572	2.33538	1.53683	2.84116	2.47584	2.39007	3.1163	2.50969	2.85606	2.50887	2.70528	2.22968	4.29143	4.30922	3.88823	4.18326	3.0649	3.0156	3.62294	3.08073	5.03793	4.73976	3.40452	3.17951
VVMO6_RS03945	6.70308	6.8644	4.49943	4.96389	4.39907	4.74453	4.58111	4.5719	5.40235	5.52668	5.44685	6.44873	6.21515	6.68954	6.46783	6.45991	6.75708	6.89223	6.83819	6.8919	4.67496	4.7719	5.0923	5.46951	5.17259	5.28123	6.11648	6.25679	5.20821	5.47416	5.40896	5.15537	5.24893	5.50307	5.19783	5.28402	5.34918	5.97019	5.97752	5.72908	5.80475	4.56258	4.87518	5.06804	5.5452	3.86842	3.98076	6.78119	6.56832
VVMO6_RS03950	3.64283	3.75805	1.83386	2.39363	2.21856	2.29866	1.85054	1.85225	2.45549	2.25725	2.85768	1.33817	1.83297	2.08576	2.98349	2.93991	3.13803	2.49213	2.90468	3.1039	2.6183	2.56552	2.82374	2.7827	2.73134	2.89745	2.91403	3.10539	2.61784	2.78891	2.39007	2.66605	2.71119	2.47738	2.88913	2.79768	2.93405	3.63189	3.83673	4.11149	4.08026	2.92194	3.53983	3.24642	2.72144	2.07082	2.6191	3.37615	3.7861
VVMO6_RS03955	5.49221	5.58071	4.15826	3.31253	3.5051	4.4957	3.78358	4.30371	4.3011	4.17102	4.50013	4.15473	4.39156	4.54284	4.4915	4.82657	4.56251	4.65524	3.77794	4.45239	4.81985	4.94893	4.99741	5.14701	5.01374	5.01498	4.60569	4.90684	4.85999	5.06432	5.03396	5.09777	4.99266	5.16955	5.10494	4.83841	5.05302	5.88808	5.94084	5.51681	5.75784	4.35564	4.27113	5.03728	4.29653	4.3482	4.32729	5.4828	5.43007
VVMO6_RS03960	4.12369	3.59735	3.49308	2.88405	2.39598	3.43296	4.05642	3.54595	3.95769	3.4584	3.94669	3.34623	3.03131	2.73958	2.91172	2.68882	2.95657	3.54542	3.17724	3.02193	2.67746	2.70811	2.7558	2.89065	2.25111	2.68417	2.89403	2.6931	2.87042	2.33469	2.36131	2.76804	2.3973	2.56148	2.0718	2.52239	2.14193	8.28395	8.25436	7.45127	7.29566	6.64682	5.96394	7.31083	6.79495	6.58612	6.22767	3.68455	3.5208
VVMO6_RS03965	8.74266	8.70328	9.31785	9.20839	9.10742	9.14334	9.14082	9.10377	8.66933	8.79933	8.95581	8.63377	8.64297	8.53658	8.46341	8.42145	8.36306	8.50767	8.47804	8.32019	8.45025	8.25168	8.22518	8.11373	7.91634	7.89327	8.63627	8.30625	7.81774	7.78285	7.58175	7.63205	7.54761	7.53035	7.52249	7.69912	7.69613	7.87122	7.68327	7.50568	7.24214	8.41912	8.52026	8.05699	8.05444	8.16908	8.22147	8.80496	8.82646
VVMO6_RS03970	8.29523	8.27215	7.20521	7.37579	6.8744	7.19023	7.28853	7.34116	7.34942	7.13842	7.32856	6.56972	6.65743	6.78815	6.93417	6.90732	6.89904	6.78459	6.74352	6.63359	7.35028	7.29307	7.22633	7.26098	7.27518	7.10326	7.44189	7.22572	6.98992	7.00856	6.95315	7.17545	7.12415	7.01788	7.21547	7.22136	7.17545	8.92366	8.6528	7.51827	7.62591	6.90302	6.58622	8.0798	7.78234	8.2234	8.16334	7.94184	7.95091
VVMO6_RS03975	11.8494	11.7393	8.21106	8.16665	8.17228	8.52808	8.64115	8.68503	9.29029	9.08697	8.92808	9.14587	9.32108	9.23589	9.52739	9.77107	9.72378	9.6066	9.64408	9.39729	9.09241	9.35984	9.71524	9.56766	9.65956	10.0291	9.00305	9.60346	10.1549	10.199	10.4729	10.2392	10.158	10.2552	9.76564	9.80174	9.85223	11.0807	10.7739	11.7398	11.7949	11.691	11.7747	9.62805	9.6576	8.44035	8.11842	11.6367	11.6572
VVMO6_RS03980	12.0726	11.9207	7.85927	7.75967	8.5967	8.07425	8.20201	8.24149	8.51808	8.54148	8.37717	8.751	8.69207	8.68614	8.92529	9.20203	8.97145	8.80605	8.83936	8.53488	9.11499	9.26034	9.42884	9.57091	9.52022	9.68251	8.70783	8.9799	9.9224	9.93779	10.0415	10.021	9.94074	9.97909	9.79157	9.67424	9.65701	11.1517	10.5608	11.7203	11.6477	11.6267	11.7576	9.75042	9.6307	8.55407	8.50036	11.8163	11.861
VVMO6_RS03985	9.02856	9.0022	5.98392	6.01841	6.65655	6.29915	6.22921	6.34372	6.62107	6.32907	6.58028	6.06823	5.72155	6.12838	6.04149	6.15261	6.27074	5.9256	6.05883	6.09649	7.05503	7.06825	7.07424	7.41807	7.36266	7.33502	6.98836	7.07746	7.56719	7.6424	7.60953	7.707	7.72179	7.63515	7.50169	7.49967	7.45802	8.84033	8.85657	8.87626	8.87504	7.58924	7.92212	7.46898	7.62767	7.15477	7.41385	9.08767	9.14801
VVMO6_RS03990	9.30294	9.24387	7.2371	7.25641	7.56837	7.21898	7.17862	7.18286	7.30214	7.21909	7.27285	6.87223	6.83632	6.88044	7.06399	7.27267	7.15743	6.90942	6.69736	6.59868	7.98081	7.96471	7.89026	8.24919	8.10156	8.18179	7.58676	7.65546	8.26186	8.30211	8.34491	8.55718	8.53796	8.42016	8.27917	8.15976	8.19337	9.5818	9.60427	9.14745	9.06476	8.19909	8.17299	8.01814	7.96034	8.21099	8.10613	9.06229	9.08705
VVMO6_RS03995	7.69933	7.78812	5.57091	5.19929	4.39907	5.16806	5.11362	5.08699	4.93988	4.80765	4.70897	3.80639	4.07799	4.07205	3.99724	4.03476	4.00775	3.45468	3.85759	3.57546	4.81985	4.23526	4.44208	4.86941	4.70084	4.4249	4.27549	4.09123	5.00556	4.68846	4.59544	5.45968	5.04022	5.12878	4.71642	4.79423	4.56653	7.41752	7.33312	8.02713	7.9529	6.4481	6.16731	7.08888	7.0898	7.14338	7.00103	7.60695	7.74205
VVMO6_RS04000	6.84395	6.94294	3.93453	4.13699	3.78555	3.71003	4.07885	3.25458	3.77418	4.17102	4.14263	3.23354	3.03131	3.71905	3.11713	3.17562	3.18004	3.58874	3.25774	3.18146	3.75116	3.84861	3.76492	4.01656	3.86174	3.73203	3.77182	3.93185	4.14863	4.01262	4.01868	4.23145	4.01364	3.85635	4.06968	4.05454	4.09972	6.85747	7.09014	6.87188	7.00363	5.21144	5.06531	6.71429	6.75814	6.7645	6.67164	6.94347	6.95555
VVMO6_RS04005	6.76688	6.97601	5.49088	5.52672	5.56339	5.81268	5.87284	5.81501	5.67984	5.68652	5.76002	5.16064	5.44429	5.41884	5.62535	5.53036	5.27484	5.42595	5.43647	5.51206	5.86577	5.61374	5.74569	5.73292	5.59921	5.52529	5.61599	5.47568	5.51191	5.4401	5.34797	5.45968	5.43835	5.26043	5.31858	5.22866	5.26861	6.38803	6.57412	6.81631	7.0511	5.64227	5.95023	6.43643	6.29282	6.37142	6.18155	6.62266	6.73996
VVMO6_RS04010	7.91181	8.13773	8.61188	8.66553	9.53213	8.55715	8.49039	8.6624	8.78765	8.89655	8.60558	8.73038	8.67045	8.81906	8.99858	8.81129	8.91659	8.84788	9.02547	9.04069	8.67054	8.6407	8.76653	8.68482	8.77097	8.79134	8.47608	8.69306	8.54535	8.65335	8.80718	8.18665	8.5626	8.67662	8.68304	8.59204	8.71499	7.8388	7.93901	7.72794	7.73771	7.76707	7.68188	9.54304	9.79267	8.45424	8.38208	6.7635	6.897
VVMO6_RS04015	10.2131	10.1946	9.49533	9.56186	9.7881	9.44528	9.35463	9.46132	9.11104	9.01725	9.12391	8.74073	8.75504	8.83324	8.69884	8.59713	8.60874	8.43833	8.47489	8.42755	9.15457	9.02415	8.97979	8.9464	8.84745	8.8434	8.93739	8.78377	9.28621	9.2087	9.14279	9.07523	9.15117	9.0148	9.08134	9.08619	9.09874	9.23494	8.89687	9.41957	9.07388	9.15528	9.37038	10.9351	11.1777	10.0347	9.9376	9.37861	9.42164
VVMO6_RS04020	8.45777	8.29666	6.11935	6.2538	5.65343	6.31107	5.91084	6.05535	5.91248	5.56833	5.67208	6.18647	6.44471	6.53405	6.34378	6.48864	6.36481	6.07776	6.11933	5.83367	6.67796	6.75821	6.80823	6.86272	6.77837	6.88815	6.18598	6.3161	6.97989	6.74544	6.93984	6.97676	6.98282	6.98272	6.82493	6.72559	6.88581	7.28399	7.19042	8.59712	8.38358	8.11121	8.23652	8.87892	8.80937	7.74499	7.41928	7.53659	7.61584
VVMO6_RS04025	9.80093	9.77837	7.72079	7.62	8.16311	7.71471	7.70186	7.54375	7.41495	7.49007	7.58481	7.69307	7.53936	7.49415	7.45965	7.85027	7.7169	7.41266	7.30635	7.16442	8.35268	8.15849	8.17945	8.50754	8.29921	8.34697	7.91543	7.84636	8.76086	8.75485	8.68448	8.85282	8.62202	8.66597	8.67175	8.7174	8.58481	9.02868	8.91353	9.29379	9.48657	8.93642	8.77099	10.3205	10.3547	9.85686	9.72644	8.79596	8.79997
VVMO6_RS04030	7.20693	7.26492	5.47908	5.2805	4.66459	5.18111	5.38956	5.53388	5.40235	5.54349	5.28435	5.51422	5.24423	5.29016	5.22743	5.24965	5.35037	5.06102	5.23248	5.13702	5.35181	5.23935	5.53551	5.34599	5.40482	5.13755	5.2258	5.32128	5.49791	5.52053	5.46072	5.48611	5.50766	5.30177	5.85767	5.62903	5.53001	6.86669	6.79982	6.84769	6.90591	6.08404	6.01754	7.25178	7.43898	6.83699	6.71643	7.29939	7.32632
VVMO6_RS04035	8.33582	8.30179	5.07086	4.68245	5.27653	4.79633	4.73022	4.74787	4.5689	4.63023	4.92219	5.46515	4.39156	5.14886	4.87792	5.05652	4.99787	4.75367	4.69577	4.45239	5.58211	5.53938	5.57876	5.68274	5.51273	5.3874	5.20971	5.25548	5.91083	5.73234	5.72337	5.8158	5.73855	5.45989	5.80844	5.91552	5.76109	7.23501	7.2739	7.72794	7.97152	6.95902	6.8746	8.1747	8.31319	7.60848	7.47422	8.16555	8.15591
VVMO6_RS04040	5.79059	5.91133	4.35191	4.02833	4.91811	4.4533	4.18602	4.07905	4.05486	4.4279	4.2917	4.30172	4.46035	4.2363	3.92617	4.67329	4.283	4.20451	4.57529	4.25125	4.8523	4.69863	5.01205	4.93644	4.82566	4.83517	4.75175	4.769	5.13174	5.18027	5.23757	5.09777	4.99749	4.99401	5.12873	4.93922	5.03283	5.71516	5.55075	5.9056	5.59659	5.53173	5.16367	6.33893	6.27555	5.2286	5.04149	6.06143	6.06156
VVMO6_RS04045	4.71592	5.03036	3.7504	3.78287	4.26839	3.91138	4.03364	4.09917	3.46631	3.68734	3.62941	3.76644	3.73345	3.62732	4.03151	3.9483	3.63746	3.19922	3.54116	3.18146	3.94418	4.07605	4.1473	4.12663	4.12533	4.24961	3.98536	3.9092	4.11235	4.23549	4.03699	4.27541	4.11485	4.21775	4.06968	4.21059	3.94412	5.11665	4.77704	5.07673	4.54554	4.62545	5.36315	4.90726	5.39343	4.8017	4.19848	4.96399	4.93168
VVMO6_RS04050	8.87778	8.88181	8.33574	8.23751	8.50535	8.44126	8.46933	8.30566	8.30252	8.27713	8.38064	8.12885	8.07726	8.03241	7.86553	8.09985	7.95024	8.10145	8.12261	7.99993	8.18826	8.0675	8.2009	8.01818	7.9752	7.90688	8.57282	8.49296	7.92446	7.92506	7.93334	7.8563	7.84005	7.90035	7.86249	8.01618	7.9642	7.53588	7.65638	8.12002	8.09554	8.69763	8.70718	8.22674	8.33419	7.93248	7.71692	8.69548	8.78324
VVMO6_RS04055	9.30032	9.3302	6.91669	6.78592	7.5069	7.05854	7.14448	7.1325	7.13759	7.20066	7.08814	7.08206	7.26912	7.20786	7.3553	7.79914	7.40777	7.23663	7.27768	6.954	8.06905	8.1971	8.28164	8.30342	8.34415	8.24645	7.83576	7.87	8.20916	8.33677	8.39233	8.30432	8.28462	8.26941	8.90281	8.85171	8.81797	8.64791	8.76144	8.68909	8.77788	8.53623	8.42432	8.3786	8.49944	8.64109	8.58733	9.47373	9.34705
VVMO6_RS04060	6.28523	6.29125	6.18621	6.26182	6.29184	6.34045	6.2392	6.42566	6.3028	6.19723	6.34179	6.37094	6.29266	6.30159	6.41689	6.57568	6.44883	6.39083	6.46704	6.35266	6.73651	6.6493	6.71439	6.77529	6.73064	6.79144	6.79969	6.61441	6.57811	6.57859	6.66476	6.70346	6.69409	6.71075	6.69552	6.90248	6.82136	5.39669	5.59392	6.16248	6.17337	6.05007	5.85039	5.53233	5.78367	6.12571	6.27235	6.12249	6.10866
VVMO6_RS04065	6.04275	6.06411	4.35191	4.2702	4.02025	4.06005	4.03364	3.83698	4.90306	4.58225	4.41601	4.48519	4.24328	4.49173	4.51591	4.60227	4.20376	4.80966	4.57529	5.03624	4.48933	4.74569	4.67452	5.1729	5.34601	5.17074	4.98707	4.74362	4.72235	4.81609	4.61385	4.8929	4.91314	5.25623	4.98495	4.54512	4.75577	9.47936	9.98208	9.147	9.10044	6.49936	6.62126	6.97178	6.83085	5.03793	5.33752	6.93134	6.84611
VVMO6_RS04070	7.52758	7.38847	7.73575	7.66304	8.74127	7.78691	7.74632	7.84564	7.80943	8.07525	7.71702	7.4116	7.34839	7.38285	7.7023	7.47949	7.65308	7.64329	7.76286	7.92862	7.4909	7.58594	7.51028	7.91904	7.96221	7.84718	7.56795	7.42844	6.97147	7.27321	7.1478	7.65386	7.56722	7.55621	7.20655	7.09413	7.08521	7.5493	7.8168	7.67644	7.87921	7.90967	7.86113	6.87944	6.6417	7.76424	7.38455	7.22478	7.11189
VVMO6_RS04075	4.54181	4.65789	4.32579	4.50458	4.48005	4.27004	3.72791	3.97402	4.45144	4.33443	4.4375	4.46037	4.55776	4.26702	4.69761	4.60227	4.76929	4.38734	4.44382	4.90521	4.18745	4.09694	3.87577	4.56499	4.43221	4.45888	4.35079	4.42236	4.60541	4.32031	4.4113	4.57182	4.50214	4.60889	4.21009	4.29545	4.4617	4.23561	4.61884	5.09179	5.09851	5.412	5.06531	4.32931	4.36342	5.9426	5.8204	4.48179	4.67712
VVMO6_RS04080	5.9112	6.03078	3.23688	2.96489	3.25197	2.63846	2.90995	2.03044	3.48636	2.41168	3.03735	2.90599	3.20173	3.18785	3.73147	2.71898	2.80374	2.66398	3.57298	3.32508	2.94155	2.97958	2.97085	3.12089	3.12251	3.21634	2.83232	3.08532	3.0345	3.08178	3.18108	3.20989	3.37712	2.98349	3.18978	3.40285	3.45467	6.83573	6.89685	6.78886	6.7754	4.62545	5.23327	5.57578	5.14993	5.62932	5.64614	5.80093	5.74394
VVMO6_RS04085	6.99195	7.20442	5.24823	4.96389	5.02991	5.12819	5.33471	5.107	5.52855	5.48379	5.60718	4.73331	4.07799	4.70867	4.12967	4.49307	4.6398	4.73451	4.68124	4.78612	4.98701	4.77838	4.76371	4.62249	4.70084	4.82999	5.24567	4.98471	4.66507	4.77843	4.79143	4.5216	4.73962	4.6796	4.88793	4.77162	4.81371	7.93249	7.69764	7.59689	7.38172	5.46453	5.29967	6.33893	5.90089	5.86548	5.60861	7.03819	7.0152
VVMO6_RS04090	6.53984	6.52624	7.91728	7.81251	7.94869	7.81857	8.04572	8.01536	7.92594	7.93582	7.98129	7.80328	7.80706	7.83127	7.65363	7.70057	7.73814	7.76865	7.73677	7.86245	7.91933	7.78972	7.80388	7.78767	7.73342	7.68148	7.88155	7.70971	7.57721	7.47085	7.38058	7.47219	7.34947	7.29982	7.44503	7.51812	7.5624	6.73866	6.42007	5.57153	5.80013	6.89347	6.54118	6.62404	6.54416	7.45243	7.89764	6.46826	6.36468
VVMO6_RS04095	5.72628	5.8128	6.9427	6.77475	7.04379	6.92917	6.74604	6.87687	6.6074	6.40919	6.55346	6.70795	6.69359	6.71205	6.52907	6.62827	6.80149	6.54173	6.47968	6.59868	6.84208	6.90016	6.83454	6.74684	6.67995	6.49324	6.47225	6.42586	6.51698	6.65481	6.52101	6.41399	6.51379	6.3695	6.35989	6.45751	6.33468	6.54937	6.67137	6.3242	6.40411	6.66564	6.39698	6.15062	6.07063	6.87486	6.63166	5.69293	5.68582
VVMO6_RS04100	5.58837	5.64967	6.22206	6.13654	6.1751	6.29915	6.05354	6.22972	6.44787	6.39999	6.53114	5.86571	5.73549	5.93151	5.73338	6.08475	5.91419	6.01564	6.02473	5.85749	6.04493	5.98823	6.08951	6.03301	6.00185	6.05382	6.14849	6.09062	5.71103	5.80906	5.85814	5.74877	5.79786	5.87312	5.87465	6.0418	5.96661	5.2911	5.58443	5.13603	5.34692	6.01528	5.72713	5.12764	4.80962	6.31742	6.07551	5.63723	5.48628
VVMO6_RS04105	6.11629	6.01723	6.05719	5.92046	6.45096	6.21917	6.1782	6.33526	6.23924	6.18121	6.22922	5.99233	5.90549	5.84252	5.94592	5.90951	5.95105	5.87401	6.01318	5.82161	6.05333	5.98263	5.95206	6.1243	6.04973	6.20164	6.00668	5.97544	5.85337	6.11346	5.99548	6.25621	6.09896	6.20491	6.16429	6.08278	6.08701	5.80101	6.10235	6.03975	5.70442	5.99161	5.9224	5.34413	5.51609	6.03001	6.18581	6.0592	6.01287
VVMO6_RS04110	6.19985	6.23773	5.96711	5.81538	5.65343	5.88623	5.80047	5.85697	6.04341	6.00435	6.15655	6.5522	6.88092	6.97185	6.68251	6.63025	6.70047	6.58515	6.61189	6.65415	6.14787	6.08027	5.98952	6.76114	6.53683	6.52246	5.8179	5.82628	6.18566	6.19332	6.10362	6.7274	6.42878	6.47808	6.28353	6.18896	6.25152	6.03704	6.37953	6.04363	6.08111	6.58094	6.48522	5.73756	5.75904	7.32717	7.4915	6.70766	6.56986
VVMO6_RS04115	5.54642	5.70424	4.97326	5.23232	5.05656	4.95668	5.04694	4.99335	4.69485	4.8888	4.76105	5.52623	5.66438	5.56198	5.15157	4.9204	4.91322	5.09146	4.73847	4.76107	4.83941	4.6849	4.51925	4.77678	4.51165	4.44539	4.80091	4.32306	4.28525	4.46282	4.32456	4.66731	4.54893	4.277	4.42516	4.43434	4.26806	5.82011	5.43419	5.58755	5.15028	5.71635	5.62724	5.4413	5.32795	6.69711	6.74265	5.6521	5.71932
VVMO6_RS04120	6.46862	6.456	4.95633	5.04049	5.02991	4.67243	4.91606	5.107	5.21682	5.23756	4.99648	5.09764	5.14323	5.30504	4.56353	4.99623	4.9622	4.982	4.99482	5.28492	4.67496	4.72571	4.70486	4.64733	4.69038	4.79317	5.03352	4.96838	4.93114	4.66506	4.7532	4.75065	4.73385	4.82281	4.81355	4.66772	4.93179	5.90607	5.9593	6.15891	6.19466	6.09519	6.06921	6.22073	6.03003	7.35846	7.26299	6.67018	6.62391
VVMO6_RS04125	2.42402	2.533	2.8538	2.50596	1.78081	2.63846	2.57339	2.18902	2.68098	2.7952	2.95031	2.3793	2.6148	2.90497	2.2745	1.99867	2.57096	2.88857	3.37065	2.84255	1.27117	2.26686	2.2953	1.9185	1.74429	2.164	2.1112	2.43226	2.12981	1.29386	2.03696	1.87713	2.17672	1.73991	2.25589	2.28763	2.17178	2.23767	2.21362	1.723	2.35416	1.50692	1.1251	3.24642	2.50151	3.51147	2.9742	2.9061	3.0451
VVMO6_RS04130	3.93064	3.87285	5.63613	5.2805	5.08273	5.23215	5.38956	5.48119	5.7807	5.61678	5.7079	5.34823	5.32023	4.85739	5.36815	4.9714	4.75546	4.96567	4.92258	5.45073	4.87775	4.9374	4.75793	4.70761	4.83994	4.6651	5.10486	5.10915	4.77745	4.64726	4.73089	4.88157	4.96828	4.83975	5.17516	5.09666	4.97898	4.46331	4.41998	3.62399	3.08926	3.7964	3.7444	4.11042	3.81309	5.06577	5.06014	4.39254	3.89758
VVMO6_RS04135	2.57075	2.72305	3.23688	3.59245	2.55394	2.71223	3.57854	3.29001	3.48636	3.77534	3.53286	2.57701	3.20173	2.73958	3.60064	3.01475	3.00412	3.78771	3.8832	3.93027	3.05743	2.91046	3.19264	2.80494	3.2276	2.99333	3.50799	3.34359	2.68525	2.97166	3.0248	2.8633	3.20418	3.08171	3.29445	2.83305	3.21772	4.63137	5.14271	3.32594	3.36441	2.58491	1.1251	2.18191	2.50151	2.85647	2.28029	3.92876	4.17207
VVMO6_RS04140	5.69782	5.88918	8.27389	8.05568	7.91995	8.01719	8.12328	7.71485	9.21982	9.03964	9.18515	9.27693	8.89674	9.06396	8.80045	8.87419	8.96395	8.7523	8.71033	8.97686	8.33556	8.2187	7.88033	7.90752	7.86897	7.79559	7.82458	7.68492	8.12669	7.81044	7.57158	7.52322	7.42934	7.47088	6.25787	6.38787	6.36729	7.34462	6.66913	7.69874	7.62199	3.90176	4.22631	9.75515	9.86803	4.70762	4.90367	3.3904	3.50808
VVMO6_RS04145	7.59086	7.31377	7.58698	7.40505	8.33077	7.86175	7.89905	7.93929	7.94327	7.84555	7.86614	7.88717	7.83323	7.91609	8.06274	8.11623	7.89614	8.01081	7.99486	7.8536	8.01418	8.15414	8.15547	8.31558	8.29749	8.34606	8.14219	8.21283	7.975	7.95612	8.06011	8.11225	8.10226	8.07922	8.16417	8.12941	8.10573	8.24442	8.15937	8.1246	7.96431	7.9745	7.78205	7.70251	7.54363	7.38771	7.48116	7.49349	7.347
VVMO6_RS04150	7.70093	7.67329	8.01452	8.00879	8.26374	8.2173	8.12328	8.09766	8.00537	7.96262	7.96474	8.2623	8.26923	8.30271	8.46811	8.51088	8.62023	8.07504	8.22127	8.08564	8.62572	8.61015	8.70555	9.04782	8.98443	9.00624	8.44463	8.47042	8.88298	8.92733	8.96992	9.13043	9.13648	9.06938	8.99661	8.90071	8.89631	7.81042	7.50001	8.05236	8.03585	7.5452	7.44816	7.1112	7.30926	7.37107	7.40658	7.6755	7.65675
VVMO6_RS04155	7.71835	7.81838	3.53928	3.18334	3.15666	4.03152	3.98698	3.90713	3.89908	3.96191	3.94669	3.6395	3.94027	3.67391	4.27976	4.39375	4.59392	3.71138	3.75039	3.57546	4.29525	4.36147	4.50552	5.33073	5.11896	5.39092	4.06801	4.02957	4.67339	4.65915	4.91531	4.92085	4.68681	4.64789	4.89349	4.75789	4.77535	6.50677	6.47498	5.87981	5.35954	5.76603	6.03063	5.03728	5.5452	5.18483	5.30661	5.86359	5.96014
VVMO6_RS04160	10.4192	10.5436	6.49247	6.31675	7.17119	6.84148	6.50237	6.84744	6.97151	6.94329	6.81803	6.94114	7.05227	6.90506	7.7208	7.95455	7.8675	7.04777	7.02228	6.9429	7.4427	7.56454	7.81505	8.46844	8.33241	8.60586	7.34485	7.62972	7.84194	7.99182	8.12997	7.711	7.6408	7.686	7.97438	7.88068	7.89431	8.60908	8.50107	7.46579	7.52727	8.27826	8.45621	6.61365	7.04974	8.67934	8.68823	9.51599	9.51698
VVMO6_RS04165	7.93435	7.92442	6.57241	6.73496	6.78161	6.60536	6.50652	6.42566	6.78178	6.76132	6.74233	6.59845	6.58225	6.58979	6.79649	6.52537	6.79474	6.31548	6.52104	6.4021	7.07028	7.06825	7.0567	7.18031	7.24062	7.34777	6.94041	6.9362	7.32584	7.51077	7.48841	7.36132	7.43024	7.43416	7.46104	7.47958	7.49685	6.95576	7.01625	8.01039	7.96534	6.83482	6.74557	7.09636	6.92243	7.05584	6.78813	8.08074	7.99487
VVMO6_RS04170	8.05583	7.90125	4.15826	4.81919	3.96506	4.74453	4.59673	4.32095	5.78475	5.24785	5.57844	4.46037	4.67818	4.91672	4.19159	4.9714	4.68427	5.06102	5.01812	4.68322	5.32893	5.35225	5.45924	5.28398	5.36588	5.32979	5.83897	5.76454	5.21393	5.29522	5.49752	4.78755	5.13964	4.95826	5.50098	5.45267	5.56979	6.9442	6.75404	6.61217	6.75643	6.12813	6.30299	4.32931	4.29653	4.55881	4.79649	8.26659	8.28641
VVMO6_RS04175	8.32965	8.37401	8.0186	7.92286	8.42582	8.18851	8.16318	8.25724	8.31027	8.33498	8.40062	8.75483	8.66682	8.7087	8.78672	8.84671	8.78667	8.70756	8.65567	8.46099	8.99622	9.02925	9.09998	8.9992	9.03029	9.02111	8.57085	8.70626	8.9914	8.99926	9.12339	9.03903	8.9946	9.02594	8.81682	8.95339	8.9289	8.19405	8.24912	8.06004	8.12818	6.90302	6.93155	7.47473	7.38366	7.53069	7.72717	8.27237	8.32726
VVMO6_RS04180	5.9811	5.90152	3.78916	4.10167	4.39907	4.03152	4.03364	3.92977	3.98613	4.03503	4.00544	3.99105	3.49195	3.96371	3.35219	3.66822	3.40925	4.23209	3.80499	3.57546	4.0487	4.24465	4.12951	4.02606	3.93451	3.95797	4.12918	4.11121	4.0109	4.04923	3.91366	4.18611	3.86309	3.83398	4.09888	3.87106	4.04433	5.68073	5.74198	5.57153	5.56424	4.86575	4.98687	6.67487	7.04974	5.67071	5.70659	5.27184	5.13563
VVMO6_RS04185	7.05065	7.17828	6.04923	5.98002	7.10252	6.09368	5.69555	5.75921	5.59006	5.82354	5.81853	5.53814	5.32023	5.41884	5.50857	5.4872	5.54778	5.24826	5.50403	5.0774	6.10811	5.7084	5.90317	5.70065	5.71734	5.86396	5.85717	5.70334	5.86432	5.84594	5.7262	5.80684	5.86279	5.72901	5.97255	5.92579	5.90575	6.65955	6.65787	7.41581	7.28247	6.37223	6.64699	7.62707	7.66792	6.59331	6.59375	6.53555	6.53893
VVMO6_RS04190	6.6026	6.80781	5.31614	5.19929	4.26839	5.10098	5.18771	5.24882	5.33208	5.23756	5.16702	4.69126	4.84183	4.91672	4.73967	5.1809	5.06667	5.01413	4.88506	4.92789	5.76369	6.03499	5.85256	5.55403	5.47663	5.75054	5.85458	5.98359	5.50726	5.50743	5.39129	5.40136	5.58024	5.48164	5.50462	5.74729	5.79024	6.77501	6.79982	6.69585	6.60565	5.69452	5.40397	7.4975	7.91089	6.14215	6.3765	5.56365	5.64284
VVMO6_RS04195	9.10371	9.1133	8.33574	8.38435	8.14149	8.17716	8.28753	8.28934	8.1522	8.2273	8.24399	7.72207	7.62051	7.65086	7.68895	7.84173	7.71868	7.84208	7.749	7.73963	8.51706	8.32156	8.49984	8.11317	8.07313	8.08337	8.46934	8.39806	8.2653	8.28446	8.07236	7.88567	7.9134	7.83355	8.06655	8.10611	8.13159	7.76841	7.71621	7.91309	7.89988	7.94399	7.71469	9.37335	9.84627	7.89998	8.01703	7.64238	7.54678
VVMO6_RS04200	4.87691	4.86874	3.17969	3.04144	2.69631	3.43296	3.22348	2.97867	3.24884	3.38571	3.62941	3.76644	3.49195	3.62732	3.64558	3.55576	3.86052	3.92923	3.85759	4.05915	3.20546	3.56356	3.39975	3.28815	3.2276	3.52945	3.16831	3.27439	3.13436	3.38363	3.06102	3.31473	3.37712	3.41884	2.82068	3.18748	3.00208	4.674	4.86581	4.80253	4.92254	4.09186	3.80661	4.87284	4.94681	4.33682	4.35777	4.52766	4.52127
VVMO6_RS04205	7.19906	7.13188	5.64672	5.7711	6.10023	6.10741	6.00752	5.8451	6.04341	6.06962	6.16624	6.20153	6.07959	6.16961	6.17777	6.46437	6.40078	6.25627	6.35257	5.91539	6.52732	6.23434	6.53516	6.83732	6.82457	6.8731	6.159	6.22505	6.7552	6.78397	6.74487	7.03801	6.96444	6.96867	6.58293	6.62577	6.48935	6.80409	7.00208	6.92118	6.87985	5.88643	5.75895	6.94718	6.92243	6.76025	6.9114	6.79866	6.82703
VVMO6_RS04210	6.78052	6.8832	5.26207	5.2805	4.62952	5.00151	5.06951	5.04612	5.4643	5.35644	5.38735	4.43511	4.52602	4.38375	4.71879	4.37493	4.54654	4.69542	4.47783	4.57242	4.71786	4.60695	4.26603	4.60991	4.59258	4.31786	4.84325	4.53758	4.36963	4.42849	4.1506	4.68045	4.40375	4.48514	4.45557	4.24382	4.08411	6.71163	6.71764	7.59689	7.53703	6.11176	5.89403	6.44817	6.69461	7.2104	7.2013	5.27568	5.3468
VVMO6_RS04215	6.02504	6.03974	6.98087	6.73496	5.95198	6.61501	6.73196	6.58751	6.74064	6.71386	6.92652	6.47994	6.32068	6.4293	6.04988	6.11058	6.27559	6.28289	6.23818	6.41017	6.32018	6.21297	6.10097	5.85522	6.0103	5.77233	6.45529	6.25455	5.65749	5.66021	5.59955	5.55906	5.64935	5.70147	5.8231	5.79739	5.66729	6.63817	6.76037	5.54989	5.34057	5.80049	5.3837	6.40063	6.07063	6.87289	7.09449	5.79826	5.89813
VVMO6_RS04220	9.81517	9.67069	9.74367	9.71578	9.76	9.73134	9.82118	9.89335	9.86159	9.74102	9.67954	9.72413	10.0244	9.9547	10.0634	10.0715	10.068	9.96458	10.1079	10.161	10.0033	10.0498	10.139	10.0739	10.1234	10.1681	9.89907	10.0322	9.83884	9.86538	9.94429	9.91066	10.0277	9.92868	9.97713	10.0134	10.0531	9.27473	9.17591	8.89784	8.7191	9.31461	9.29913	9.87086	9.82862	9.13406	9.21645	9.43943	9.46301
VVMO6_RS04225	9.41671	9.47971	8.70602	8.71604	8.87079	8.72915	8.71549	8.75327	8.39755	8.26831	8.4707	8.3443	8.24018	8.30456	8.26889	8.26991	8.29659	7.90341	7.90399	7.6774	9.02639	8.94175	8.85883	9.00131	8.87747	8.83437	8.61505	8.45389	9.14108	9.12194	8.99763	9.05772	9.02358	8.89834	9.04492	9.01243	8.94951	8.5397	8.31939	8.80382	8.7814	8.61096	8.34531	9.85442	9.93828	8.77046	8.9513	9.16977	9.19935
VVMO6_RS04230	3.7819	3.71393	3.17969	2.7984	2.94477	3.08973	2.57339	2.58109	2.49561	2.73795	2.07189	2.26926	2.19779	1.94087	3.05186	3.15371	3.18004	2.95628	3.04739	3.25506	2.45884	2.91046	2.55721	3.15593	3.24201	3.10055	2.97242	2.36728	2.47277	2.81039	2.47307	2.90867	2.68749	2.71628	2.32341	2.56508	2.31239	4.397	4.05839	4.46368	4.36951	5.04892	4.84585	5.5101	5.87819	5.45604	5.85286	3.19309	3.41576
VVMO6_RS04235	6.50923	6.57638	6.51577	6.60226	6.95452	6.06581	6.12532	6.32249	5.79684	5.63257	5.78538	6.209	5.85529	5.83229	5.8722	5.80796	5.96914	5.90861	5.76038	5.57089	6.00507	5.55833	5.83894	5.88162	5.58797	5.54441	5.82848	5.37598	5.98292	5.87427	5.78693	5.94663	5.76992	5.74709	5.95934	5.96218	5.82587	5.82642	5.50625	5.95584	5.94536	5.73072	5.85039	6.44817	6.52967	6.47629	6.354	6.15416	6.2718
VVMO6_RS04240	9.40648	9.3685	8.96911	8.67307	8.89314	9.02891	9.00543	8.98446	8.73154	8.82361	8.87983	8.90382	8.7788	8.72815	8.91844	9.05758	8.91969	8.91003	8.87489	8.76645	9.04512	8.9203	8.96701	9.05306	8.95248	8.91278	8.88705	8.71852	8.80652	8.87316	8.79916	8.81385	8.76441	8.74603	8.84043	8.89602	8.88454	8.26083	7.86752	8.37282	8.37194	8.17696	8.52952	7.84694	7.93308	8.09078	8.28232	8.53069	8.55224
VVMO6_RS04245	6.31884	6.19424	5.98392	6.0558	6.52915	6.28109	6.48569	6.20209	6.36638	6.41833	6.4409	6.46129	5.98936	5.9122	6.42335	6.54444	6.3784	6.16621	6.37078	6.32729	6.42315	6.45466	6.57184	6.78931	6.60808	6.74399	6.36918	6.31394	6.2949	6.45784	6.4113	6.52377	6.33274	6.62702	6.52316	6.3654	6.46996	5.59459	5.14916	5.95995	5.80475	5.89921	5.87963	5.53233	5.25935	5.26508	4.85107	4.97349	4.88325
VVMO6_RS04255	7.26413	6.83767	3.17969	3.04144	4.12468	2.78241	3.26318	3.14272	3.54488	3.4584	3.27079	4.43511	3.94027	4.10643	5.1359	5.30537	5.07782	5.02993	5.43647	5.26724	2.96548	3.04554	2.68449	3.25622	3.2704	3.20036	2.74569	2.844	2.92721	3.046	3.24545	3.53326	2.88797	3.40373	3.22552	3.08852	3.17415	4.27306	4.47232	4.36799	4.11045	8.20167	7.96025	6.09198	6.09051	5.0795	4.71642	9.99571	9.95548
VVMO6_RS04260	4.02531	3.90263	3.23688	3.43109	3.25197	3.08973	3.44681	3.60342	3.44598	3.83115	3.5527	4.46037	3.55622	3.88667	4.71879	4.25657	4.59392	3.89513	4.09521	4.42075	4.08192	4.04413	4.21634	4.57797	4.64773	4.72218	3.37001	3.71397	3.91587	4.24341	3.96235	4.57182	4.56852	4.62201	4.38621	4.21059	4.19727	4.74236	4.87362	3.90538	3.77574	5.58014	5.3423	3.85226	4.36342	5.16565	5.22629	5.13883	5.24316
VVMO6_RS04265	4.57	4.70373	3.93453	4.02833	3.15666	4.43163	4.10093	4.26862	4.2551	4.2753	4.2917	4.0253	4.24328	4.20491	4.4915	4.24625	4.59392	4.0886	4.37331	4.42075	4.18745	4.50123	3.96874	4.57149	4.38754	4.55628	3.98536	4.3316	4.08765	4.00332	3.93333	4.63393	4.38914	4.47794	4.44803	4.31434	4.41255	5.05347	5.23043	4.70798	4.52327	4.41022	4.03167	4.11042	3.6077	4.56857	4.66859	5.1346	5.28477
VVMO6_RS04270	5.53574	5.38359	6.12693	5.95055	6.69097	6.05876	6.07042	6.0758	6.40375	6.25958	6.27172	5.75779	5.49436	5.58654	5.60274	5.61698	5.61057	5.56257	5.52857	5.65487	6.46363	6.46072	6.28095	6.27135	6.2801	6.27406	6.24441	6.20195	6.17983	6.1434	6.16939	6.32685	6.3611	6.26258	6.27289	6.32094	6.12565	4.32749	4.32069	5.10669	5.09096	5.22165	5.09054	4.68721	4.658	4.85054	4.79649	5.60397	5.60451
VVMO6_RS04275	7.51132	7.23206	7.89079	7.82339	8.66323	8.03526	7.90848	8.08637	7.97996	7.94059	7.83104	7.87078	7.88733	7.80796	7.95082	8.03241	8.02562	7.87307	7.92417	7.92862	9.01031	8.96182	9.03099	9.08721	9.07171	9.01455	8.60624	8.65316	8.95132	8.86548	8.93405	8.86366	8.89108	8.89901	8.96986	8.9957	8.9514	6.3447	6.45431	6.83208	7.12134	9.10032	8.66162	6.20698	6.4082	6.60285	6.5581	8.03269	7.9556
VVMO6_RS04280	6.38183	6.35907	6.61618	6.35475	6.52915	6.23177	6.28814	6.71683	6.80192	6.828	6.72932	7.66346	7.81693	7.92334	7.36205	7.28406	7.32126	7.32892	7.2873	7.74921	6.44885	6.21297	6.33821	7.45546	7.19599	7.38801	5.87768	5.79883	7.30724	7.08659	7.13299	8.17219	7.66148	7.75088	7.05464	6.61183	6.55593	6.43009	6.52788	6.57248	6.50414	7.50815	7.54715	5.09815	5.32795	7.88735	7.95857	6.89929	6.74945
VVMO6_RS04285	9.85814	9.74827	8.93712	8.63498	8.80749	8.98401	8.93727	9.06338	9.71133	9.76136	9.76145	10.7849	10.8507	10.8711	10.2681	10.5105	10.3422	10.3414	10.2561	10.5347	9.57854	9.14127	9.34245	10.666	10.3928	10.4976	8.83326	8.76931	10.7636	10.5338	10.7724	11.8067	11.0872	11.4242	10.3651	9.87037	9.75715	8.46175	8.24461	9.35591	9.38103	10.2513	9.97973	6.79003	7.46205	9.45942	9.73989	10.3474	10.1768
VVMO6_RS04290	10.7223	10.654	8.81919	8.75776	9.07031	9.12826	9.06351	9.21569	10.0009	10.0166	10.0099	10.6483	10.66	10.7373	9.98574	10.2423	10.0142	10.0542	10.0093	10.4134	9.26717	9.05049	9.13745	10.1226	9.94663	10.0322	8.98986	8.98193	9.56147	9.24712	9.44324	10.4164	9.89587	10.1132	9.30113	8.9634	8.9452	10.6349	9.29912	10.5453	9.99755	11.4143	11.3671	8.2096	8.58601	10.6051	10.652	10.6868	10.3298
VVMO6_RS04295	8.58453	8.59951	8.36489	8.42242	10.3431	7.90369	7.91004	7.87072	8.05487	8.31432	7.84317	9.41334	9.25726	9.2035	8.70283	8.61328	8.62973	8.60845	8.55373	8.63132	7.7015	7.81042	7.75106	7.81943	7.77674	7.80751	6.98245	7.09888	8.91185	9.11116	9.03538	8.93117	8.89723	8.84514	8.27491	8.1343	8.06655	8.35772	7.57254	8.91116	8.29846	9.3867	9.43335	7.24506	7.40762	9.3847	8.80965	8.58089	8.30767
VVMO6_RS04300	9.10491	9.13176	9.89902	9.82064	10.1708	9.59356	9.54082	9.64787	9.20817	9.33456	9.18594	10.3427	10.3644	10.3766	9.86683	9.95097	9.86165	9.95012	9.88805	9.69708	9.52996	9.45519	9.57606	9.35467	9.29628	9.33997	9.18149	9.05564	10.376	10.5327	10.4558	10.1861	9.94293	10.1568	9.86405	9.78758	9.7758	7.97857	7.61855	9.03706	8.73675	9.73651	9.60838	7.49184	7.7199	9.38297	8.97914	9.29132	9.1498
VVMO6_RS04305	4.45377	4.25794	3.34488	3.18334	2.39598	3.24692	3.48089	3.06303	3.67285	3.561	3.40777	4.0253	3.98765	4.03683	3.68916	3.7581	3.7533	3.14221	3.66441	3.32508	3.70925	3.87304	3.66967	3.61213	3.6832	3.57974	3.48143	3.6876	4.17231	4.26691	4.46635	3.94611	3.98476	3.98376	3.81202	3.81909	3.61534	5.23526	5.35275	5.86674	5.63344	6.42178	6.65547	4.90726	4.98979	6.69041	6.62541	4.6512	4.54637
VVMO6_RS04310	6.6611	6.73931	6.60536	6.20471	6.11298	6.19365	6.12532	6.30959	6.4882	6.31446	6.37559	7.54745	7.59013	7.53574	7.41492	7.6309	7.6057	7.36051	7.40244	7.53323	7.24789	7.13162	7.42352	7.92159	7.84499	7.96242	6.56055	6.6811	8.12213	8.25881	8.30015	8.56074	8.19448	8.49471	7.37116	7.24371	7.4103	7.33359	7.25609	7.4366	7.62722	8.33344	8.09412	6.36393	6.4082	8.30233	8.37836	6.96506	6.86992
VVMO6_RS04315	8.70303	8.6505	8.37608	8.31666	8.43346	8.12915	8.17624	8.04029	7.72968	7.64992	7.82188	7.60237	7.66126	7.50707	7.52425	7.55143	7.55072	7.49465	7.34141	7.36889	7.96234	8.00395	7.89356	7.72706	7.54946	7.51943	7.88155	7.75168	7.93229	7.9071	7.80707	7.64802	7.72543	7.56302	7.66352	7.81917	7.65049	8.73017	8.85953	8.69033	8.89252	8.33931	8.16411	7.99031	8.02375	8.29279	8.2225	8.87285	8.87927
VVMO6_RS04320	6.27027	6.3136	8.01247	8.08084	7.75484	7.36907	7.46064	7.36628	6.54903	6.41833	6.72277	7.79834	7.57082	7.76287	7.45335	7.53881	7.46199	7.58566	7.47368	6.75906	7.40928	7.46159	7.41529	6.45841	6.35988	6.24708	6.94285	6.79047	8.15817	8.32095	8.07679	6.99133	6.9755	6.94538	7.44218	7.36041	7.36258	7.2183	7.03378	6.54812	6.5735	6.00939	6.27025	6.41267	6.32673	6.04757	6.3157	6.60137	6.61207
VVMO6_RS04325	6.87394	6.97951	8.83084	8.82833	8.73097	8.45744	8.50495	8.48646	7.72863	7.80605	7.7741	8.96466	8.90602	8.98993	8.82141	8.69425	8.54887	8.82655	8.68143	8.14493	8.35268	8.19346	8.30856	7.84045	7.7366	7.75445	7.96	7.81015	8.70308	8.75554	8.62901	7.8563	7.83534	7.89157	8.10903	8.16931	8.10524	7.05049	6.69799	7.23437	7.16873	7.68459	7.85378	6.19309	6.3434	6.11242	6.42769	7.01192	7.19955
VVMO6_RS04330	4.49111	4.45172	5.82515	5.56612	5.42708	5.23215	5.30648	5.01469	4.88807	4.73636	4.90686	6.22383	5.91778	5.8728	5.8722	6.13315	6.09524	5.86523	6.21316	5.3702	5.87843	5.99102	6.04751	5.33073	5.26014	5.26211	5.35578	5.33409	6.68489	6.79748	6.6559	6.04895	6.07404	5.97887	5.84049	5.88425	5.91018	6.51852	6.35465	5.47148	5.24856	5.47311	5.3423	5.06804	5.29406	5.40245	5.41203	4.69206	4.72737
VVMO6_RS04335	7.51947	7.6361	8.56379	8.54252	9.06211	8.29588	8.26081	8.25388	7.49876	7.49007	7.61224	8.76754	8.50527	8.68188	8.53831	8.5736	8.41346	8.37324	8.33115	7.68741	8.05588	8.00602	7.96614	7.64312	7.52242	7.49015	7.59685	7.50312	9.0969	9.09839	8.94983	8.52066	8.3573	8.29062	8.37029	8.33497	8.2195	7.84192	7.70859	7.62562	7.81764	7.43763	7.57869	7.14765	7.30075	7.30397	7.18864	7.86161	7.95267
VVMO6_RS04340	7.21811	7.41368	8.22526	8.09886	7.37019	7.73697	7.65413	7.59777	7.0049	6.73596	6.92652	7.99481	7.82021	8.06337	7.7129	7.81144	7.70615	7.6788	7.59871	6.8919	7.50424	7.45554	7.34381	7.0172	6.94944	6.89933	7.06191	6.8362	8.18462	8.19642	8.02386	7.64551	7.51936	7.45539	7.42018	7.52286	7.47981	6.98709	6.95319	7.65759	7.80962	7.62044	7.64404	6.35148	6.65511	6.79809	6.87762	7.61	7.65097
VVMO6_RS04345	6.28735	6.35189	7.01396	7.00246	7.89802	6.60536	6.50237	6.60168	5.97056	6.1376	5.90593	7.09421	7.06889	6.98577	6.92052	6.78793	6.78797	6.8259	6.63844	6.32729	6.35457	6.41154	6.35362	6.11097	5.94575	6.20765	5.83897	5.88549	6.76692	6.74544	6.63953	6.30369	6.32508	6.2136	6.1175	6.1262	6.16884	5.70834	5.56046	6.66598	6.71774	6.73856	7.13316	6.32626	6.00929	6.64499	6.38762	6.62568	6.62538
VVMO6_RS04350	6.36985	6.295	6.85409	6.797	7.8607	6.7913	6.70698	6.56237	6.1063	6.40919	6.17906	6.78495	6.6427	6.48263	6.37747	6.78615	6.45739	6.74206	6.45001	5.99273	6.86612	6.83948	6.87113	6.73964	6.67465	6.68203	6.74072	6.52042	7.07092	7.25668	7.1029	6.81936	6.82477	6.76201	6.65514	6.72088	6.81665	5.88808	5.56046	6.5805	6.65512	7.14754	7.27194	5.98323	5.98825	6.06147	5.92079	6.66871	6.7535
VVMO6_RS04355	4.17047	4.12106	4.63325	4.75244	4.66459	4.40962	4.07885	4.21431	4.00014	4.01107	3.90101	4.66976	4.49356	4.85739	4.82028	4.48432	4.24393	4.48228	4.33671	4.25125	4.08192	4.11753	4.21634	3.9077	3.83347	4.07654	3.96633	3.80265	4.22989	4.38619	4.21631	4.22249	4.35945	3.92146	3.86963	3.80135	3.73012	4.27306	4.03073	4.3304	4.23897	5.30083	5.32114	4.22401	4.54728	5.25907	4.77406	4.83962	4.75992
VVMO6_RS04360	7.19	7.19442	9.17883	9.15232	8.5317	8.63033	8.63644	8.66998	7.97288	8.16893	8.303	9.2796	9.37664	9.39559	8.81773	9.01415	8.93358	9.09507	9.00229	8.74904	8.87312	8.75887	8.91312	8.25526	8.16105	8.22834	8.06435	7.96021	10.1315	10.0926	9.93105	9.81467	9.46657	9.52841	8.92811	8.78273	8.80909	7.38795	7.34018	7.8336	7.90419	8.62353	8.49687	7.20412	7.30075	8.8003	8.95629	7.80087	7.82066
VVMO6_RS04370	7.04814	7.10224	8.00837	8.0763	8.11638	7.88187	7.81972	7.69351	7.5425	7.41216	7.53209	7.38216	7.3709	7.50707	7.40516	7.6457	7.46411	7.3448	7.41565	7.0656	8.00482	7.97955	7.99036	8.00322	7.82359	7.88891	7.81663	7.67069	8.48516	8.41205	8.2298	8.2867	8.22875	8.13747	8.01898	8.03291	7.9642	7.4007	7.46168	7.31998	7.41384	7.56939	7.45303	7.05089	7.2037	8.67934	8.73179	7.67768	7.72635
VVMO6_RS04375	5.26963	5.54967	5.02288	4.96389	5.52574	4.92601	5.16692	4.84637	5.07839	4.92772	5.08767	5.11365	4.42637	4.79552	4.9151	5.66812	5.48214	5.16485	4.99482	4.60092	6.1108	5.86882	5.84713	6.17856	6.07208	6.10193	5.67285	5.48719	6.43857	6.48982	6.34491	6.6527	6.38525	6.51898	6.00376	5.98595	5.97509	5.74878	6.00621	5.90986	6.0464	6.20733	5.82055	6.1216	5.98825	7.18206	7.02021	5.8326	5.84349
VVMO6_RS04380	4.7897	4.68671	4.77515	4.2702	4.51889	4.11548	4.10093	3.99565	3.80643	3.77534	3.66629	4.43511	4.31932	4.49173	4.09769	3.80102	3.57586	3.89513	3.63457	3.4557	3.70925	3.95541	3.7764	3.99736	4.00378	3.87984	3.76082	3.36038	4.60541	4.50296	4.49972	4.78146	4.40375	4.60889	4.16479	3.99333	4.13044	4.90629	5.16832	5.79955	5.64379	5.50689	5.16367	4.64704	5.45606	6.24316	6.42409	5.20485	5.32158
VVMO6_RS04385	5.75419	5.8464	5.5142	5.07732	4.91811	5.19404	5.19799	5.107	5.00386	5.00255	4.84387	5.19114	4.98879	5.08132	5.08786	4.86079	4.7274	4.96567	5.11854	4.45239	4.81327	4.71223	4.93221	4.88516	4.89568	4.63569	4.81694	4.61658	5.4209	5.35858	5.29192	5.33228	5.27302	5.23077	5.14282	5.08936	5.02058	6.37947	6.4621	6.14454	6.29991	5.6649	5.42395	6.61365	6.78278	8.04692	8.11173	6.46658	6.36644
VVMO6_RS04390	2.87187	2.58291	1.50186	1.43398	1.78081	1.71663	0.833423	0.560383	0.549882	0.856127	1.69735	1.87756	1.34347	0.856986	1.34217	0.965969	1.49608	0.775434	0.332898	0.963233	0.824598	0.79739	0.901932	1.4388	1.15196	0.942297	1.09857	0.873368	0.666516	1.80276	0.870011	0.948521	1.12019	1.22479	1.37965	1.44656	1.36086	4.74236	4.67353	3.35118	3.96934	3.68275	3.97861	4.68721	4.80962	6.16164	6.46666	2.8453	2.87721
VVMO6_RS04395	4.44619	4.59846	3.8269	3.73757	2.94477	3.38865	3.48089	3.3246	3.42536	3.34794	3.51275	3.34623	2.6148	3.42425	3.23944	3.39695	2.95657	2.66398	3.00137	3.25506	3.94418	3.78568	3.78778	3.9077	3.4794	3.59204	3.70452	3.48812	4.41997	4.20336	3.86327	4.23145	4.13251	3.7166	4.06968	3.96969	3.86412	4.78188	5.2365	4.65828	5.04481	4.91691	4.31459	5.21268	5.29406	6.7431	6.84033	4.7759	5.01495
VVMO6_RS04400	4.67756	4.83824	3.49308	3.43109	3.96506	3.94236	3.78358	3.51633	3.40444	3.561	3.5527	3.59458	3.42468	3.42425	3.11713	3.45185	3.7252	3.86021	3.4064	3.02193	3.2837	3.08789	3.35453	3.40927	3.53896	3.43699	3.49477	3.6876	3.84394	3.90688	3.84261	3.84471	3.65887	3.64129	3.61051	3.52682	3.66865	5.33604	5.49111	5.06914	5.16473	4.70038	4.47644	5.4413	5.25935	7.22591	6.92673	5.23676	5.39596
VVMO6_RS04405	6.73766	6.8428	7.42723	7.57886	8.05493	6.96356	7.00507	6.86223	6.43245	6.40919	6.45677	7.71159	7.74637	7.46463	7.49998	7.32385	7.49772	7.35425	7.40022	6.68776	6.85175	6.92666	6.79277	6.0771	6.03946	6.0671	6.30625	6.41385	7.48564	7.70827	7.55263	6.94852	6.89759	6.86353	6.84374	6.72205	6.77836	7.4007	7.55323	6.86532	7.20939	6.11724	6.42699	6.7336	6.83085	7.47597	7.26902	7.23765	7.2775
VVMO6_RS04410	7.66053	7.69544	9.74675	9.69594	10.0909	9.28303	9.3483	9.30663	8.36408	8.37661	8.51939	9.78225	9.77209	9.73677	9.49552	9.56082	9.42778	9.45831	9.33704	8.8711	9.20004	9.00563	9.08246	8.32041	8.21864	8.26194	8.53013	8.42225	9.85996	9.9004	9.76549	9.04222	8.984	9.03486	9.01651	8.9423	8.90966	7.99827	7.96665	8.39043	8.48643	8.07647	8.28376	7.51435	7.24862	7.98902	7.88461	8.25884	8.41589
VVMO6_RS04415	7.70649	7.72561	8.57215	8.77047	8.50776	8.43991	8.48305	8.31644	8.09541	7.77792	7.92534	8.40573	8.57286	8.40638	8.2417	8.33829	8.23689	8.20946	8.15319	7.91449	8.23946	8.08394	7.98975	8.00082	7.77303	7.84268	7.65148	7.65205	8.58395	8.41468	8.48105	8.40373	8.37364	8.23514	8.09158	7.98606	7.90879	8.40699	8.43732	8.4508	8.37583	8.63025	8.71126	7.95784	7.79451	8.95208	8.59455	8.42991	8.41632
VVMO6_RS04420	7.86493	7.8493	9.22727	9.08044	10.5042	9.16485	9.09479	9.12109	8.8319	8.80457	8.72565	9.11836	9.09366	9.06286	8.94678	9.13616	8.96995	8.91109	8.86127	8.60341	8.85841	8.73783	8.72271	8.73239	8.62985	8.65469	8.44334	8.48724	9.16194	9.10166	9.11641	9.0743	9.08496	8.93164	8.88301	8.86592	8.80791	7.56638	7.62781	8.39423	8.66927	8.81017	8.44158	7.7074	7.62767	8.573	8.40415	8.40687	8.45328
VVMO6_RS04425	6.6951	6.6946	8.15467	7.86611	9.07031	7.95777	7.92094	7.94347	7.55561	7.82851	7.57393	8.26946	8.24993	8.1749	8.11561	8.13732	8.12171	8.13289	8.0311	7.9258	7.88759	7.76138	7.72612	7.96237	7.86083	7.93129	7.34853	7.5219	8.0279	8.01514	8.05563	8.1345	8.03107	8.12082	7.85253	7.83561	7.82146	7.84503	7.84089	7.87226	7.97255	8.09325	7.83898	7.53651	7.41553	8.22803	7.85687	7.09043	7.18663
VVMO6_RS04430	7.1567	7.34122	8.75823	8.74208	8.1508	8.61359	8.56774	8.65647	8.30464	8.24024	8.28606	8.58005	8.61872	8.62669	8.47747	8.51519	8.51645	8.31156	8.37917	8.10069	8.33039	8.20313	8.30113	8.33864	8.13571	8.25276	7.91976	8.05674	8.46851	8.4519	8.47561	8.38579	8.44693	8.38549	8.34868	8.1929	8.25348	8.53006	8.07978	8.68847	8.44112	8.66714	8.44158	8.38166	8.35077	9.04331	9.07456	7.79418	7.86685
VVMO6_RS04435	9.45807	9.47456	10.223	10.1857	10.6436	10.0121	9.99005	9.98303	9.51245	9.47531	9.55816	10.1811	10.0322	10.0615	9.78885	9.85621	9.86084	9.87721	9.78104	9.49451	9.98386	9.84799	9.79903	9.71572	9.56639	9.527	9.63578	9.4331	10.052	10.0088	9.87095	9.82117	9.69193	9.73174	9.55156	9.61102	9.61943	9.63896	9.42763	10.0562	9.9107	9.99049	9.95762	9.28121	9.05173	9.88375	9.69657	10.1085	10.1288
VVMO6_RS04440	8.22494	8.12778	8.78244	8.81203	8.59215	8.40279	8.34763	8.35564	7.73178	7.76544	7.99495	8.69224	8.38435	8.39773	8.11161	8.04288	8.08349	8.09958	8.12664	7.71375	8.25593	7.98656	7.90472	7.71976	7.53417	7.43743	7.88535	7.50878	8.48101	8.35927	8.15428	8.15465	7.89282	7.8587	7.83239	7.8775	7.77785	8.82149	8.7983	8.73596	8.811	8.81523	8.79995	8.65161	8.49572	9.29784	9.18067	8.76415	8.75794
VVMO6_RS04445	7.67925	7.72283	7.51076	7.42662	7.45776	7.10378	6.9514	7.01829	6.57734	6.42287	6.52111	7.21043	6.84277	6.98577	6.44893	6.75009	6.52415	6.6011	6.42408	5.91539	6.61126	6.44451	6.31085	6.05406	5.78778	5.68313	6.35462	5.79574	7.13259	6.90999	6.54359	6.50543	6.45007	6.2351	6.32325	6.35935	6.13326	7.64705	7.55565	8.19252	8.21062	8.03943	8.13712	7.80648	7.66792	8.71164	8.65409	8.28339	8.31954
VVMO6_RS04450	7.80021	7.77878	7.34183	7.52655	8.08113	7.13094	6.99036	6.99432	6.74064	6.69142	6.68732	7.32487	7.24981	7.13894	6.89748	7.25734	6.89589	6.83042	6.97544	6.31873	7.04102	6.89868	6.7628	6.46715	6.34994	6.33572	6.69666	6.44173	7.18448	7.26934	7.04304	6.78935	6.58927	6.61395	6.68272	6.70187	6.69603	7.45059	7.37772	8.31385	8.2611	8.30731	8.42432	7.8425	7.49225	8.82189	8.68597	8.34096	8.34837
VVMO6_RS04455	8.04708	7.87707	7.83863	8.02537	8.08437	7.65283	7.57942	7.61009	7.23708	7.15765	7.23038	7.72988	7.62051	7.67969	7.43426	7.39095	7.54068	7.40662	7.3529	7.15483	7.79546	7.62152	7.50683	7.17285	7.07345	7.0418	7.36225	7.21307	7.53786	7.5165	7.39573	7.1497	7.05289	6.97379	6.96894	7.08316	7.07735	8.72173	8.42475	8.3782	8.43517	8.87548	8.81894	8.09854	8.05444	9.31353	9.30172	8.62978	8.61216
VVMO6_RS04460	6.84971	6.73931	6.533	6.35475	6.52915	6.18719	6.08157	5.88621	5.83252	5.91678	6.02074	6.13249	6.02386	5.95999	5.8722	5.68731	5.74958	5.959	5.88599	5.57089	6.38373	6.43634	6.24216	6.01881	5.85024	5.92115	6.31943	5.99976	6.32691	6.38631	6.05731	5.88553	5.82798	5.76198	5.94869	5.96816	6.10646	7.40703	7.16202	7.47012	7.57676	8.02638	7.80889	7.15483	6.92243	8.59406	8.62149	7.62138	7.67108
VVMO6_RS04465	5.50321	5.62903	4.95633	4.84077	5.05656	5.05919	5.29695	5.4502	5.19262	5.36592	5.15409	4.87153	4.84183	5.21337	4.93334	4.32679	4.49754	4.43559	4.39126	4.68322	4.6894	4.54749	4.26603	4.72521	4.74703	4.53095	4.53641	4.55956	4.45902	4.46958	4.32456	4.59975	4.61951	4.35763	4.4097	4.47967	4.44347	7.20867	7.21674	6.77726	6.62145	5.74495	5.42395	6.70454	6.69461	5.73716	5.557	5.89892	5.94842
VVMO6_RS04470	6.06768	5.90398	4.73601	4.86204	4.07341	4.67243	4.54934	4.68271	4.49167	4.67668	4.85988	4.21533	3.42468	4.14001	4.06498	4.26681	4.11992	3.89513	4.0048	4.51365	4.35988	4.54749	4.59249	4.57149	4.82087	4.59347	4.61182	4.47727	4.60541	4.67681	4.6559	4.8929	4.89773	4.81712	4.92644	4.86428	4.7802	6.68061	6.91965	6.44637	6.55167	4.97842	5.29967	6.8532	6.51503	5.80481	5.74746	5.4627	5.6075
VVMO6_RS04475	6.1908	6.11376	3.66962	3.95105	4.17419	4.22034	4.22676	3.57497	4.1459	3.96191	4.56015	4.12344	4.03352	3.96371	4.25097	4.22539	3.91129	4.1764	4.26062	4.13908	4.37782	4.69178	4.25786	4.60358	4.72669	4.9303	4.41536	4.60254	4.5249	4.67681	4.43219	4.87587	4.77379	4.49943	4.61901	4.58715	4.69026	7.63631	7.89079	7.0501	7.09705	7.14218	6.9796	7.20412	6.70754	6.3853	6.12065	5.88136	6.01736
VVMO6_RS04480	3.41313	2.96811	0.450395	1.43398	2.21856	1.39689	0.833423	1.64891	1.59001	1.53127	0.401014	0.818977	1.60888	0.491212	1.10534	1.32087	0.832138	1.94367	1.02727	1.53573	1.27117	1.44461	0.901932	1.32024	0.88449	0.386474	0.871941	0.873368	0.666516	0.390787	0.389984	0.661005	0.14627	0.831914	1.10053	0.517421	1.36086	3.7693	4.23844	5.48864	5.42706	5.13787	5.09054	4.37922	4.29653	2.45464	2.28029	2.76004	2.99128
VVMO6_RS04485	6.09946	5.94273	4.27208	3.95105	4.76495	4.29426	4.73022	4.26862	4.78663	4.67668	4.8358	4.58042	4.76232	4.10643	4.58676	4.69621	4.76929	4.8984	4.84654	4.70964	4.73188	4.83543	4.75213	4.6838	4.7369	4.6534	4.92929	5.20524	3.94367	4.17051	4.4113	4.02032	4.20107	3.96329	4.28822	4.63803	4.50338	6.55699	6.47755	6.98506	6.98949	6.72427	6.46607	5.96701	5.70847	4.62581	4.47363	5.89392	5.9199
VVMO6_RS04490	8.64334	8.56383	5.60389	5.74845	5.72162	5.57633	5.69555	5.69456	5.98473	5.88417	6.09701	5.6739	5.35678	5.65782	5.44643	5.4872	5.43087	5.5948	5.60749	5.64121	5.88472	5.71179	5.70122	5.65546	5.55373	5.53807	6.04573	5.9645	5.71909	5.75745	5.53985	5.73309	5.70648	5.49596	5.68231	5.55947	5.59479	9.15255	8.89831	9.12522	9.11168	8.35911	8.40685	8.69166	8.61718	7.47856	7.557	8.37092	8.43576
VVMO6_RS04495	6.97491	6.78799	3.89954	4.13699	4.39907	4.14242	3.96307	3.95207	4.00014	4.21364	4.21909	4.05876	3.98765	4.54284	4.27976	4.41232	4.7415	4.50506	4.46093	4.45239	4.26664	4.29975	4.23309	4.55846	4.44472	4.62375	4.2832	4.54494	4.11235	4.29004	4.28683	4.59282	4.34437	4.58229	4.41745	4.03948	4.33553	6.97578	7.00208	7.31517	7.21808	6.78405	6.91752	6.62404	6.4082	5.54775	5.53716	6.45475	6.4864
VVMO6_RS04500	6.7775	6.58865	3.86367	4.33246	4.26839	4.38728	4.37909	4.01695	4.20758	4.48121	4.25585	4.3294	4.94145	3.96371	4.41569	4.66557	4.8233	4.54959	4.65176	4.51365	4.07094	4.12771	3.99845	3.70968	4.00378	4.15326	3.86723	4.25284	3.84394	3.8142	3.84261	3.91309	3.89449	3.91081	3.77632	3.88797	3.86412	6.93547	6.5789	7.10493	6.81718	6.49516	6.36632	6.30059	6.03003	5.48211	5.37526	6.3364	6.26047
VVMO6_RS04505	8.38227	8.3824	5.94154	5.80444	6.19921	5.82104	5.78009	5.72725	5.89384	5.97368	5.94773	6.02656	6.09048	6.18578	6.22295	6.16087	6.01628	6.00768	6.08665	5.75973	6.17121	6.26696	6.17871	5.98754	6.0145	6.03817	6.22052	6.157	6.39141	6.32605	6.36859	6.1445	6.14971	6.16289	6.15506	6.23926	6.29285	8.53296	8.38844	8.48184	8.54769	7.69745	7.85746	8.09481	7.91089	7.41909	7.42469	7.83449	7.92483
VVMO6_RS04510	7.28554	7.5047	6.23615	6.11899	6.47091	6.29915	6.2141	6.10096	6.25686	6.3626	6.49315	4.90871	4.67818	5.01047	4.9151	5.24448	5.2941	5.10644	4.84654	5.26724	6.18657	6.10368	5.90317	6.14843	5.77792	5.48957	6.21045	5.61863	5.85337	5.87172	5.63903	5.84526	5.70353	5.58573	5.96464	5.85873	5.69839	6.49889	6.87757	6.94624	7.13609	6.77021	6.57732	6.90522	6.81898	7.6366	7.45673	6.88552	6.87982
VVMO6_RS04515	5.03696	5.03485	6.12693	6.12779	6.04806	6.4086	6.54327	6.43756	6.65689	6.68007	6.57301	6.97658	6.82332	6.68386	6.7145	6.62229	6.71126	6.6733	6.53726	6.73996	6.80609	6.71157	6.73806	6.30491	6.46649	6.38604	6.42774	6.65581	6.77854	6.58484	6.50795	6.32894	6.46408	6.40977	5.89422	6.29581	6.3689	4.80763	4.90443	4.03566	4.40648	4.82615	4.87518	6.79003	6.62816	6.19038	6.07092	4.90563	4.64843
VVMO6_RS04520	8.42534	8.47741	6.22912	6.16248	5.40651	5.83761	6.07601	6.07071	6.67883	6.44092	6.56815	5.82739	6.11202	5.75854	5.56814	5.57638	5.74958	6.12266	6.13006	6.31873	6.16606	6.33668	6.3069	5.47645	5.5738	5.59419	6.87304	7.13714	5.35516	5.64235	5.92844	4.92637	5.37299	5.28125	7.00538	6.68503	6.84933	10.9021	10.7831	11.7435	11.7661	6.57298	6.86732	6.16492	6.1674	6.2061	6.19428	8.30895	8.37882
VVMO6_RS04525	7.82309	7.71446	8.9328	8.72187	9.03724	9.08031	8.98034	9.05568	8.87245	8.93367	8.78607	9.00599	9.22055	9.02292	9.24936	9.26502	9.37054	9.17541	9.23136	9.19124	9.11966	8.98126	9.12123	9.35702	9.2578	9.33815	8.71391	8.7335	9.14408	9.02935	9.101	9.2293	9.19858	9.22444	8.90556	8.90565	8.84166	6.07994	5.82484	6.37124	6.22946	6.63923	6.30299	7.8291	7.96574	6.63108	6.65025	6.03898	6.07886
VVMO6_RS04530	7.16018	7.17116	8.35201	8.23344	8.95288	8.2252	8.26814	8.51295	8.27036	8.34819	8.16001	8.30998	8.50324	8.51754	8.66103	8.23185	8.39239	8.27557	8.30179	8.66883	7.97713	7.93746	7.84261	8.09297	8.07464	8.2629	7.59065	7.77848	7.89629	7.89395	8.08835	8.16286	8.10058	8.01851	7.82876	7.66334	7.70062	4.71541	4.86581	5.9056	5.70442	5.77991	5.87963	7.05089	7.17605	5.42413	5.67668	5.20081	5.12734
VVMO6_RS04535	6.86685	6.96311	8.56379	8.43667	9.21039	8.64924	8.7137	8.5789	9.48656	9.33878	9.33833	9.12331	8.90294	9.0105	8.87192	9.07371	9.02429	8.89824	8.95479	9.19007	9.08424	9.08063	8.89118	8.84268	8.81831	8.88431	8.59931	8.64075	8.72076	8.59921	8.56069	8.22415	8.35118	8.38019	7.37614	7.48098	7.56662	6.98427	6.45431	6.78886	6.81259	5.67236	5.50123	9.76222	9.76665	3.75327	3.74744	4.76499	4.7865
VVMO6_RS04540	7.70649	7.70322	9.35868	9.27926	9.37426	9.2117	9.32152	9.05246	9.64599	9.52534	9.54986	9.51025	9.44719	9.47421	9.19371	9.24411	9.37789	9.1358	9.14272	9.29194	9.18355	9.09433	8.89086	8.65681	8.57613	8.60586	8.72279	8.69843	8.75744	8.50393	8.40118	8.04844	8.19605	8.11966	7.38802	7.60827	7.56169	7.24917	6.55726	7.46867	7.57676	6.43061	6.55936	10.1656	10.2246	5.24086	5.41203	5.44914	5.2316
VVMO6_RS04545	7.93571	8.00042	9.92753	9.89731	9.5545	9.66902	9.71914	9.74643	9.51855	9.43872	9.65738	9.45556	9.59027	9.52275	9.29239	9.37209	9.34711	9.49932	9.4559	9.35502	9.33333	9.2641	9.23477	8.63524	8.53723	8.56587	9.36953	9.24726	8.8681	8.82383	8.76079	8.4131	8.44693	8.30797	8.57507	8.67204	8.66766	8.58415	8.21803	8.05621	7.80039	8.65212	8.51095	7.90346	7.77007	8.91093	9.00344	7.24748	7.20251
VVMO6_RS04555	5.12035	5.13025	4.88657	5.05903	5.36447	5.05919	4.83932	4.73507	4.70344	4.54935	4.58925	5.27894	5.07906	5.06393	4.67611	4.9204	4.86253	4.80966	4.95915	4.45239	5.21375	5.16216	5.30137	5.3908	5.24591	5.25439	4.96328	4.81845	5.71507	5.7125	5.54625	5.68501	5.44543	5.48882	5.1888	5.26796	5.35245	6.55699	6.97331	6.9545	7.03741	5.67236	5.99099	6.58204	6.27555	6.04407	6.21524	5.15144	5.08514
VVMO6_RS04560	5.38123	5.49858	4.95633	4.53138	4.44013	4.74453	4.94075	4.64214	4.58758	4.4279	4.55032	4.87153	4.46035	5.06393	4.53992	4.83348	4.99787	4.38734	4.57529	4.35532	4.98115	4.82295	4.82578	5.07103	5.06326	4.78247	4.57461	4.54494	5.25888	5.14687	5.01099	5.37735	5.10874	5.18289	5.18427	5.03345	5.04497	6.28178	6.43069	6.03586	6.10004	5.24186	5.18725	6.09198	6.29282	6.06492	6.19428	5.53827	5.56821
VVMO6_RS04565	8.17476	8.17125	7.07405	7.07254	6.81321	6.90184	7.08202	7.05222	6.85106	6.68386	6.95661	6.67596	6.8492	6.72869	6.7915	6.9236	6.88323	6.61688	6.62333	6.50373	7.40272	7.34529	7.28777	7.6276	7.41605	7.34777	7.04274	7.07237	7.40045	7.29814	7.24251	7.45795	7.32472	7.24364	7.38802	7.36722	7.25166	8.5047	8.41141	7.66768	7.88903	6.75973	6.65547	7.77886	8.217	8.06255	8.36811	7.93517	7.96784
VVMO6_RS04570	10.4547	10.4034	10.6701	10.5938	11.0009	10.7487	10.7409	10.7632	10.5323	10.4792	10.5494	10.5503	10.5816	10.5482	10.6173	10.8746	10.6369	10.5386	10.5803	10.3927	10.9391	10.8176	10.7891	10.9236	10.8229	10.7684	10.5544	10.436	10.7899	10.8498	10.8639	10.7665	10.6907	10.6615	10.775	10.7874	10.7237	8.31907	8.06196	8.3828	8.45	9.44179	9.4444	7.65772	7.41553	8.16023	8.34737	9.97132	9.91073
VVMO6_RS04575	2.98088	3.11104	3.12014	3.04144	2.01622	2.97453	3.00669	2.97867	2.99268	3.18614	3.06523	3.39944	2.93791	2.55275	3.11713	3.03886	3.09476	3.25406	3.00137	3.02193	3.12274	2.88667	3.27585	3.01036	3.19835	3.27856	3.49477	3.23851	3.15829	3.1167	3.14778	3.05709	3.04543	3.32571	3.5413	3.4262	3.58239	3.68844	4.09891	3.88823	4.45434	2.92194	2.51718	4.37922	4.15267	3.94538	3.79277	2.73791	2.91624
VVMO6_RS04580	5.45867	5.63791	2.99311	3.73757	2.94477	3.03328	3.37614	3.25458	3.56387	3.34794	3.75457	4.21533	2.35058	3.52935	3.29691	3.63697	3.60699	3.45468	3.63457	3.32508	3.03499	3.20797	3.52749	3.12089	3.10685	3.36713	3.39868	3.54798	2.98186	2.78891	3.0788	2.95266	3.36223	3.22614	3.27752	3.18748	2.98537	4.97609	5.24254	5.33895	5.17191	3.59122	3.7444	5.4646	5.39343	5.24086	5.01304	5.43546	5.5088
VVMO6_RS04585	4.31074	4.38997	0	1.64496	2.69631	0.407807	0.833423	0.307231	1.4336	1.66013	0.971815	1.10181	1.60888	0.491212	1.10534	1.84307	1.35651	1.4747	1.62121	1.75454	1.98392	2.30327	2.47508	2.10935	2.62543	2.75153	2.1112	2.26397	1.8056	2.69961	2.69674	2.63938	2.33765	2.50596	2.47957	2.00711	2.20102	4.52671	4.44114	4.11149	4.56746	3.42444	3.11729	4.42745	3.81309	4.21776	4.01941	3.66122	3.59485
VVMO6_RS04590	7.32226	7.46616	6.15687	5.94059	5.81822	6.12778	6.2141	6.00825	5.89759	5.73853	5.78119	5.56167	5.77654	6.0333	6.05821	6.05846	5.62585	5.75548	5.65285	5.83367	5.95215	5.86273	5.76886	5.88424	6.00608	6.03592	5.87002	5.8293	5.83122	5.87682	5.6716	5.85109	5.78396	5.75008	5.83182	5.74032	5.68033	6.33588	6.34064	6.64572	6.46962	5.93688	6.0436	6.65475	6.35987	6.61232	6.68672	7.06288	7.03639
VVMO6_RS04595	9.58546	9.48936	8.80271	8.67608	8.96523	8.68288	8.71191	8.79473	8.46603	8.45197	8.52065	8.54801	8.66682	8.49339	8.42687	8.73402	8.49373	8.56166	8.51024	8.42954	9.40317	9.38421	9.56742	9.16048	9.22667	9.16573	9.64254	9.53877	9.07193	9.3525	9.35551	8.78449	8.89916	8.85871	10.4037	10.3296	10.319	10.0916	9.90776	9.79906	9.86799	9.63465	9.78004	7.1832	7.4544	9.87222	10.0898	10.3515	10.4049
VVMO6_RS04600	8.33531	8.29713	7.27855	7.18227	7.51172	7.45752	7.56758	7.46454	7.9586	7.9485	7.86812	7.75562	7.84615	7.86178	7.85839	7.98744	7.89771	8.08074	7.96969	8.17842	7.64982	7.77035	7.76912	7.5174	7.53417	7.65314	8.01312	8.09486	7.40545	7.60523	7.61182	7.38559	7.51347	7.526	7.63308	7.72347	7.66302	7.47892	7.26799	7.73035	7.70098	7.2027	7.61825	6.4246	6.3434	6.71919	6.68372	7.93881	8.03256
VVMO6_RS04605	8.54157	8.45999	7.13549	7.24026	7.21915	7.17726	7.33585	7.19926	7.33153	7.3633	7.49541	7.09421	7.13876	7.13479	6.99187	7.3041	7.12015	7.2468	7.26313	7.28352	7.26124	7.28399	7.30966	6.75258	6.8647	6.84511	7.44619	7.46481	6.79771	6.9922	6.87773	6.6527	6.72933	6.63189	6.72548	6.97155	6.8903	7.59808	7.44606	7.77417	7.88577	7.54317	7.90089	6.68483	6.54416	6.99559	6.92927	8.09277	8.14003
VVMO6_RS04610	9.14089	9.25354	7.66198	7.62312	8.50535	7.57834	7.54561	7.48571	7.41234	7.70137	7.56053	7.84464	7.70444	7.65086	7.31761	7.48059	7.32594	7.39141	7.45886	7.37303	7.46491	7.23889	7.33219	7.1415	7.08048	7.08487	7.62063	7.37056	7.13711	7.34122	7.21765	7.25005	7.17617	7.17298	7.15188	7.27378	7.20552	9.25321	9.15123	9.67458	9.62631	9.10377	9.3921	9.15261	9.20092	9.29894	9.31877	9.70287	9.66952
VVMO6_RS04615	6.44598	6.62633	4.71604	4.72948	4.22206	4.89466	5.17735	5.01469	5.26983	5.3847	5.12126	4.81391	5.12216	4.95495	5.10406	4.96512	4.79655	5.28822	5.29103	5.38667	5.02167	4.96038	5.34055	4.73683	5.00109	4.97326	4.81161	4.98471	5.00556	4.97676	5.21765	4.75686	4.94348	4.99905	4.85977	4.77162	4.80897	6.29094	6.35743	6.41079	6.43426	4.92943	5.27788	5.34413	5.39343	4.61643	4.05704	6.19534	6.19848
VVMO6_RS04620	9.73651	9.69003	7.996	8.03008	9.06211	8.08123	7.97873	8.11382	8.24558	8.41021	8.26368	8.26768	8.14674	8.00534	8.44128	8.62078	8.48433	8.45305	8.38478	8.51254	8.80096	8.87491	9.09798	9.24631	9.2244	9.29153	9.01554	9.00881	9.1241	9.26207	9.38058	9.4159	9.22068	9.37658	9.86015	9.75266	9.73873	9.35606	9.41164	9.65539	9.82711	8.84361	8.87264	9.16866	9.29602	8.37299	8.45085	9.79148	9.7593
VVMO6_RS04625	7.6841	7.70674	5.88898	5.80444	6.21112	5.93326	5.68096	5.94852	5.71849	5.73853	5.74285	5.80785	5.33862	5.95056	5.79452	5.85285	5.76346	5.5948	5.63035	5.64121	5.79408	5.61011	5.79166	5.92797	5.81694	5.828	5.57575	5.37598	5.41595	5.62123	5.47421	5.73938	5.69166	5.67654	5.43382	5.57522	5.66467	8.33465	8.21188	7.75184	7.74855	7.00408	6.88185	7.73641	7.90529	7.51184	7.6797	7.49926	7.62765
VVMO6_RS04630	5.90844	5.93314	3.71058	3.48691	3.65213	3.78032	4.26638	3.92977	3.74119	3.30916	3.45068	3.76644	3.94027	4.00073	4.36285	3.89647	3.88613	3.40708	3.72229	3.02193	3.32128	3.74655	3.68192	3.77875	3.6726	3.83913	3.74973	3.5913	3.70469	3.69218	3.96235	3.7606	3.92521	3.87838	3.31118	3.69964	3.72006	5.6946	5.49111	5.87547	6.0464	5.23179	5.25575	6.1216	6.22249	5.66162	5.38269	6.11177	6.11915
VVMO6_RS04635	8.43112	8.42919	5.05504	5.52672	5.25368	5.52607	5.56661	5.51902	5.89759	5.89075	5.75146	5.41435	5.51067	5.41884	5.1359	5.7175	5.55578	5.6973	5.65285	5.85749	5.3921	5.48098	5.48044	5.1028	5.23515	5.41189	5.67578	6.10065	5.34997	5.66021	5.75412	4.8644	5.08172	4.99401	5.57557	5.5726	5.66991	7.39646	7.30598	6.65588	6.65768	6.79435	7.20422	6.15062	6.39227	6.48405	6.32729	7.76712	7.81358
VVMO6_RS04640	10.7029	10.6972	6.59446	6.61485	6.78161	6.73931	6.80102	6.85634	7.31481	7.38211	7.35985	6.75974	7.04108	6.90994	6.75094	6.72802	6.67499	6.83042	6.91156	6.93172	6.6634	6.84721	6.95684	6.32237	6.3763	6.40882	7.39552	7.48982	6.35306	6.52274	6.5939	5.77044	6.03466	5.94012	6.47386	6.62198	6.53456	8.95784	8.8805	8.09502	8.06215	8.81776	9.22276	7.94132	7.79451	8.16908	8.28133	9.9254	10.0198
VVMO6_RS04645	8.00575	7.65153	7.49327	7.75684	6.8967	7.63634	7.70367	7.71485	7.91674	7.78677	7.94048	7.78591	7.95743	7.94488	8.1374	8.19344	8.13512	8.16365	8.22628	8.15217	7.74795	7.68928	7.91579	7.90366	7.88971	8.04137	7.63199	7.83964	7.4092	7.51732	7.59493	7.65802	7.61119	7.61971	7.42691	7.63982	7.65115	7.2183	7.27831	7.30067	7.21981	8.90667	8.19059	6.40063	6.48531	6.94213	7.06939	8.77946	8.78653
VVMO6_RS04650	5.74804	5.70706	9.86824	9.9423	9.9443	9.59782	9.58212	9.57836	9.5097	9.37502	9.5212	8.90497	8.85583	8.77566	8.6975	8.87168	8.75575	8.97472	8.9312	8.94663	9.85606	9.79045	9.66113	9.06549	8.99776	8.8376	9.47005	9.35015	9.49962	9.31658	9.14332	8.63728	8.70773	8.47632	8.7984	8.84766	8.81324	6.96724	6.77503	5.95584	6.04249	8.32518	7.79362	7.0738	6.90007	10.0125	9.60742	6.98751	6.86494
VVMO6_RS04660	7.43577	7.39372	6.48068	6.47003	6.7246	6.39747	6.33081	6.39751	5.89008	6.09834	5.97002	5.86571	5.97767	5.94106	6.15464	6.05846	5.99878	5.73634	5.53666	5.54177	6.15309	5.83813	5.90578	6.58432	6.40219	6.27978	5.42013	5.20524	6.17397	6.19536	6.09054	6.69701	6.22778	6.24996	5.79958	5.80631	5.63015	7.10083	6.91777	8.12185	7.98787	7.26079	7.19843	7.01188	7.31772	6.8043	6.86441	7.2582	7.10557
VVMO6_RS04665	8.645	8.70505	7.73078	7.64475	7.98729	7.56347	7.50478	7.49713	7.02731	7.03824	7.12834	7.61086	7.29289	7.37229	7.16005	7.17135	7.23421	6.91368	6.93928	6.51875	7.57887	7.39252	7.35915	7.58243	7.35771	7.30357	7.1843	6.99383	7.71765	7.59444	7.42729	7.715	7.50418	7.51725	7.29436	7.27378	7.2163	8.07185	7.93155	8.95915	8.87833	8.40351	8.46105	8.3095	8.18499	7.95963	8.04188	8.53431	8.62583
VVMO6_RS04670	6.94697	6.96899	3.9687	3.6908	3.72038	3.87971	3.78358	3.3246	4.77037	4.73636	4.62715	5.19114	4.86738	4.85739	5.05493	5.06241	5.22554	5.35246	5.39257	5.61349	3.63658	4.12771	4.34523	5.42711	5.73017	5.46637	5.88783	5.95624	3.90177	4.67681	4.62599	3.87931	4.08794	4.42654	3.93585	4.28909	4.33553	7.23974	7.57852	7.71706	7.69228	6.90935	7.18678	7.31724	7.35106	5.98332	5.62123	6.69192	6.618
VVMO6_RS04675	7.40871	7.59336	4.49943	3.86941	4.07341	4.19483	4.18602	3.88412	4.61516	4.99035	4.65495	5.03177	4.649	4.79552	4.85896	4.96512	4.5783	5.15047	4.84654	4.68322	3.75116	3.95541	4.1473	5.41631	5.33261	4.93996	5.2218	5.06374	4.46861	4.75646	4.6559	4.39182	4.14126	4.38866	4.07948	4.41112	4.28863	7.63272	7.76738	7.93413	7.94664	6.53255	6.4947	7.23832	7.31772	6.12571	6.32729	7.31349	7.20842
VVMO6_RS04680	3.13979	3.14466	2.52692	3.11414	3.0546	2.84934	3.00669	3.42365	3.42536	3.05164	3.09259	3.29098	2.83804	3.67391	2.91172	3.23942	3.26056	3.71138	3.37065	3.39187	3.30261	3.3712	3.51384	3.30386	3.60733	3.765	3.50799	3.60546	2.84116	3.52029	3.73462	3.17318	3.4352	3.62835	3.36023	3.65092	3.46676	3.68844	3.83673	3.24744	2.96261	2.97118	2.3601	3.85226	4.48856	4.39285	4.26432	3.67293	4.84835
VVMO6_RS04685	2.82585	2.72305	3.66962	3.18334	4.39907	3.81421	4.07885	4.21431	4.08147	3.77534	4.08931	3.80639	4.07799	3.84656	4.03151	3.63697	4.16245	4.0886	3.50863	3.88462	3.91989	3.83624	4.21634	3.94824	3.83347	4.02302	3.99478	3.83905	3.88753	3.83531	4.31709	3.80926	3.89449	4.11944	4.03988	3.91298	4.2045	2.31153	2.44077	2.6167	2.71007	2.97118	2.78781	2.73553	3.08073	3.44941	3.29088	3.68455	4.99686
VVMO6_RS04690	5.26533	5.31879	6.4264	6.44206	6.15057	6.31107	6.3025	6.44937	6.32801	6.42741	6.27172	5.96612	5.97767	6.13672	5.92784	6.01658	5.69991	5.87401	5.95401	6.30146	6.42315	6.26234	6.40996	6.32044	6.2358	6.23733	6.3764	6.1879	6.3348	6.41815	6.51776	6.3331	6.36484	6.37726	6.42474	6.54142	6.48935	5.28195	5.2365	5.17896	4.92254	5.31043	5.16367	5.36904	5.51609	6.1224	6.19005	6.08572	6.63273
VVMO6_RS04695	4.41544	4.45842	5.10197	4.55768	4.22206	4.87873	5.12444	4.7856	5.0177	5.05036	5.12789	4.83337	4.98879	4.46549	4.30799	4.51042	4.42951	4.7151	4.42651	4.83494	4.78665	4.87829	4.88529	4.5453	4.6314	4.43859	4.85881	4.73721	4.6398	4.62318	5.01562	4.57182	4.71052	4.74101	4.97449	4.8209	4.97052	5.53417	5.43419	4.44035	4.3187	4.47993	4.13227	5.15655	4.54728	5.54775	5.6523	5.38295	6.02408
VVMO6_RS04700	3.89765	3.87285	4.98999	4.72948	5.13367	5.34081	4.89093	4.7856	5.11104	5.40323	5.27841	5.03177	4.98879	4.6632	4.38951	4.67329	4.59392	4.77258	4.59091	5.31964	5.28205	5.44478	5.34826	5.11621	5.27772	5.11214	5.33368	5.29968	5.23095	5.55912	5.63903	4.85284	5.04489	5.2092	5.31858	5.45267	5.55571	5.00976	5.30159	4.55343	4.56746	4.31806	4.43765	3.92126	2.72144	5.04494	5.35274	4.86537	4.88325
VVMO6_RS04705	2.59839	2.60724	1.06987	1.64496	1.49934	1.9782	0.334152	1.53538	1.7968	1.66013	0.714462	1.71917	0.596972	1.14853	1.10534	1.06321	1.20197	1.27704	1.35459	1.27769	1.27117	1.68431	1.13375	1.69849	1.89777	1.65552	1.80338	1.80562	0.911387	1.16635	1.0963	1.18815	1.12019	1.29199	0.937693	1.08517	1.30808	2.68944	2.59981	2.65775	2.82375	1.03744	2.1838	2.39095	1.51859	1.37886	1.19277	2.44194	2.64132
VVMO6_RS04710	4.44619	4.97069	3.23688	3.48691	3.25197	3.63615	3.05273	3.42365	3.50613	3.26931	3.42939	3.5003	3.49195	3.88667	4.19159	3.80102	4.07609	3.58874	3.85759	4.21482	3.42848	2.97958	3.58083	3.27227	3.45488	3.68686	3.29573	3.50332	3.6382	3.41202	3.76787	3.31473	3.85247	3.62835	3.31118	3.1599	3.18882	4.5574	4.5812	4.36799	4.85283	2.58491	2.90619	4.27762	3.49289	3.29329	3.12358	4.7149	4.88816
VVMO6_RS04715	5.64579	5.58684	3.78916	3.59245	2.55394	3.63615	3.67	3.57497	3.7904	3.38571	3.85383	3.17371	3.55622	3.52935	3.81252	3.45185	4.16245	3.71138	3.54116	4.09967	2.76188	3.16904	2.82374	3.43802	3.1835	3.46402	2.67713	2.55404	1.61133	1.41102	1.46405	2.16578	2.33765	2.41845	2.2209	2.00711	2.31239	1.31414	1.17984	0.914627	1.17106	2.0558	2.3601	3.53762	3.36814	4.47821	4.44553	3.00206	3.22686
VVMO6_RS04720	6.70943	6.87696	7.06618	6.86177	6.52915	7.11062	7.34975	7.36628	7.29363	7.45941	7.33287	7.28654	7.23516	7.23918	7.59183	7.26758	7.26381	7.22638	7.35519	7.65718	6.59025	6.66861	6.85634	6.9798	6.96146	6.89188	6.39253	6.58256	5.1135	5.1384	5.42989	5.95746	5.74143	5.76789	5.57211	5.72628	5.63284	2.51282	2.0579	2.53093	2.4517	3.15289	2.90619	5.23994	5.36106	5.26508	5.557	5.42511	5.58648
VVMO6_RS04725	3.7819	3.91242	1.83386	2.7984	2.21856	2.09311	2.29559	2.33188	2.45549	2.55116	2.92009	2.02028	1.83297	2.33807	2.38464	2.22568	2.21459	2.29701	2.04071	1.53573	2.31722	2.06963	2.16165	2.07314	2.307	2.40619	1.96548	2.19075	2.12981	2.11053	2.27143	1.62866	2.17672	2.25966	1.86075	1.84333	1.76498	2.94287	2.93432	2.29112	1.94904	1.50692	1.98291	2.73553	2.72144	1.95647	2.21519	3.3904	3.28766
VVMO6_RS04730	2.77831	3.11104	8.56658	8.88266	8.22902	7.95966	8.19689	8.06479	7.82624	7.73101	7.80337	10.0536	10.1566	10.2028	9.40612	9.3886	9.30561	9.60989	9.4969	8.62439	7.8137	8.35338	8.51405	5.27604	6.0921	6.31546	8.01775	8.29045	7.3662	8.18721	8.33339	4.82944	5.55427	5.47081	7.789	8.41811	8.55504	2.57413	2.74305	2.57445	2.24954	2.64683	2.51718	3.24642	3.49289	3.38456	3.60224	3.05672	3.02738
VVMO6_RS04735	3.5468	3.49679	4.49943	4.06546	4.48005	3.03328	3.30182	3.4861	3.50613	3.22832	3.68438	5.221	5.46118	5.41884	4.78054	5.1369	5.14299	4.80966	4.95915	4.73559	4.76635	4.90815	5.05979	5.10729	4.92723	5.34077	3.65784	3.99773	6.95279	7.07443	7.05094	7.27841	6.77362	7.13116	5.41846	5.11113	5.09256	4.30957	4.61884	4.11149	4.21138	5.62699	5.89403	4.60571	4.54728	6.97555	6.7223	4.4206	4.13118
VVMO6_RS04740	6.53448	6.48418	3.12014	2.39363	3.42556	4.19483	4.44962	4.64214	3.86885	4.25504	4.27985	2.83051	2.93791	3.05333	5.05493	5.1863	5.06667	5.35246	5.08584	4.25125	3.99157	4.29975	4.06547	4.49145	4.9668	4.85062	5.77206	5.83832	4.07514	4.33521	4.33199	4.73184	4.84515	4.78832	5.62324	5.79739	6.01062	4.83294	4.11216	5.93929	5.19322	6.47822	6.80773	7.32999	7.19454	6.11575	6.30791	2.2044	2.27158
VVMO6_RS04745	5.51776	5.67578	3.23688	3.48691	3.72038	3.9727	4.10093	4.17694	3.65525	4.0818	3.94669	3.72536	3.27994	4.26702	3.96214	3.80102	3.57586	4.0581	3.90835	3.88462	3.65141	3.77275	4.09326	3.67387	3.85238	3.74311	4.18785	3.79031	3.41811	3.39789	3.40895	3.38061	3.10031	3.56184	3.4686	3.6608	3.54866	5.8941	5.59863	5.48295	4.79824	3.76882	4.27113	4.90726	3.90576	3.00769	2.93431	5.37581	5.33244
VVMO6_RS04750	8.72983	8.72046	6.17161	6.11899	6.37888	6.58096	6.48988	6.70046	6.73855	6.8518	6.91316	6.74953	6.72888	6.86546	6.82118	7.16999	7.08189	7.23663	7.13046	7.13547	7.22328	7.36049	7.63214	7.48246	7.68019	7.83365	7.49099	7.73165	7.06144	7.24784	7.39395	7.20984	7.08613	7.2447	7.40565	7.43136	7.53252	7.89994	7.91841	6.95244	7.15068	7.33321	7.50555	6.57135	6.42395	6.44747	6.82949	7.50991	7.55453
VVMO6_RS04760	4.69046	4.77524	6.13447	6.19636	5.65343	6.05876	6.20393	6.06561	6.31125	5.84403	6.3101	5.33464	5.39242	5.41884	5.60274	5.43366	5.55578	5.67737	5.56066	5.91539	5.67937	5.57332	5.3328	5.46951	5.5363	5.43256	5.8468	5.77084	5.76266	5.69239	5.67745	6.44704	6.34035	6.04366	6.42474	6.41584	6.15583	4.54214	4.86581	4.89984	5.09096	4.90429	4.81592	6.10686	6.45496	6.08887	5.91567	5.20888	5.36455
VVMO6_RS04765	5.15333	5.04379	7.49912	7.57564	6.85935	7.52304	7.63155	7.62057	7.75055	7.4326	7.64379	6.25303	6.48654	6.25637	6.49877	6.56741	6.62264	6.54173	6.5493	6.63359	7.10167	6.84412	6.49056	6.48276	6.46802	6.42611	7.04274	6.89068	7.6758	7.17517	7.22166	8.3661	8.27272	7.81368	8.38518	8.241	7.9049	5.40515	5.26051	5.42468	5.43304	5.40306	4.95975	6.66485	7.07989	6.44217	6.15576	5.69005	5.6075
VVMO6_RS04770	3.42861	3.65682	7.30553	7.46187	7.64938	7.50759	7.73401	7.65495	7.97643	7.82335	7.87404	6.00096	6.13325	5.70345	6.59928	6.72059	6.49116	6.51952	6.37078	6.4021	7.61336	7.5371	7.27063	7.03965	6.92844	6.84896	7.95397	7.77848	7.97669	7.90023	7.72902	8.56783	8.66817	8.28289	9.01587	8.79146	8.68975	3.94203	3.77138	4.19752	4.51201	4.06942	4.22631	5.29298	6.20436	4.54897	4.34261	4.0141	3.76488
VVMO6_RS04775	5.17184	4.89368	10.6442	10.7388	10.1431	10.9316	11.0811	11.0003	11.2666	11.1042	11.1787	9.25635	9.48792	9.36663	10.087	9.96402	10.0308	10.0245	9.99172	10.1964	10.6107	10.5025	10.2218	9.7678	9.86303	9.67548	10.954	10.678	11.3353	11.061	10.9756	11.6835	11.7425	11.3147	12.1768	12.0558	11.7784	5.74212	5.35833	6.25567	6.20868	6.48672	5.97753	7.39813	8.27895	5.69766	5.77595	6.05473	6.03076
VVMO6_RS04780	5.25668	5.17975	7.19803	7.43374	7.21324	7.43046	7.45422	7.39301	7.55442	7.38211	7.57393	5.80785	5.91778	5.54953	6.16239	6.03468	6.19593	6.05478	6.18256	6.31012	6.15048	6.11397	5.80852	6.12872	5.94355	5.74504	6.61959	6.2635	5.82002	5.4401	5.66574	6.2823	6.33655	5.82855	6.18713	6.40413	6.13515	5.32716	5.39676	5.35151	5.40896	6.38136	6.17912	6.28758	6.29282	6.34609	6.39866	5.85333	5.79457
VVMO6_RS04785	7.05564	6.84918	6.63225	6.89825	6.24627	6.67158	6.59085	6.72332	6.87597	6.50667	6.71399	6.29575	6.42763	6.35261	6.0665	6.09053	6.26099	6.34104	6.47968	6.52621	5.67937	5.80678	5.69216	5.32689	5.49479	5.40144	5.65513	5.87384	5.78588	5.49753	5.6057	5.85399	5.81437	5.6734	5.70464	5.88846	5.73383	6.67712	6.19871	6.53165	6.23289	6.3768	6.4564	6.97178	6.79495	6.9992	6.8484	7.32002	7.3145
VVMO6_RS04790	7.10946	7.11925	6.43864	6.58957	6.04806	6.23803	6.39923	6.51073	6.25393	6.34832	6.36441	6.3842	6.21515	6.18578	5.99015	5.90296	6.02206	6.05478	6.19794	6.2663	5.98179	5.91366	5.89529	5.70952	5.79268	5.66578	6.01827	5.9863	5.6406	5.78755	5.73743	5.75809	5.86279	5.82572	5.75136	5.75192	5.79024	6.85747	6.46468	6.71299	6.29664	6.10626	6.2254	6.84434	6.65511	6.65648	6.84302	7.33023	7.53036
VVMO6_RS04795	5.30361	5.43546	4.18757	3.95105	2.82588	4.00241	4.03364	3.3246	4.35661	3.7466	3.99098	3.59458	3.55622	3.62732	4.16097	3.57237	3.96033	3.58874	4.09521	4.42075	3.60645	3.75971	3.52749	3.34998	3.44245	3.32352	4.01344	4.01904	3.51392	3.42601	3.67744	3.61765	3.82014	3.4486	3.80022	3.68035	3.64756	5.00976	5.09676	5.30058	5.12092	3.95168	4.22631	5.23994	5.51609	5.80894	5.8313	5.29096	5.4097
VVMO6_RS04800	5.56054	5.5083	6.57796	6.72919	7.05044	6.7126	6.78406	6.59461	6.78583	6.7968	6.84643	6.23118	6.16451	6.21758	6.23035	6.23839	6.47437	6.35365	6.17739	6.61275	6.23414	6.27843	6.21922	6.03065	6.1975	6.14432	6.29295	6.35432	6.19725	5.91203	6.08835	6.10606	6.36671	6.15614	6.29409	6.35479	6.18356	5.4711	5.30159	5.13603	4.98089	5.59593	4.95975	5.59702	5.6017	6.50708	6.16872	5.90141	5.95547
VVMO6_RS04805	8.56627	8.4885	9.59439	9.609	9.38613	9.54707	9.471	9.5058	9.1742	9.20786	9.27221	9.0188	9.01008	9.02854	8.67193	8.67323	8.63162	8.76179	8.66123	8.61918	8.86439	8.59875	8.51447	8.27332	8.10156	7.94634	8.85055	8.5887	8.24381	8.29069	8.11282	7.87998	7.97832	7.80795	8.04484	8.07322	8.01087	7.90293	7.46039	7.99346	7.58081	8.83532	8.62325	7.95784	7.97646	8.56082	8.64717	8.69045	8.70912
VVMO6_RS04810	3.28292	2.80945	1.97501	1.82899	2.39598	1.5656	1.74232	1.53538	1.34855	0.856127	2.3235	0.818977	0.596972	0.491212	1.88238	2.04702	1.84843	1.94367	1.73806	1.27769	2.31722	2.26686	2.26303	2.42876	2.307	1.98898	1.75984	2.40013	1.74371	2.33469	1.51716	2.16578	1.95644	2.08121	1.76685	2.09714	1.87793	2.51282	3.10318	2.06567	2.40375	3.82347	3.11729	2.39095	2.91224	3.94538	2.80755	2.94526	3.0626
VVMO6_RS04815	3.33314	2.87101	4.59001	4.53138	3.65213	4.762	4.64261	4.65579	4.74564	4.63023	4.70011	4.46037	4.49356	4.2971	4.41569	4.43066	4.3397	4.65524	4.71014	4.54333	4.37782	4.57752	4.53959	3.98767	4.34813	4.6534	4.27549	4.69811	4.45902	4.30526	4.64997	4.53613	4.43256	4.36545	4.70381	4.692	4.5609	3.51169	3.92952	4.26549	3.83117	4.09186	4.18005	3.85226	3.49289	3.11819	2.51476	4.44812	4.21966
VVMO6_RS04820	2.75394	2.55817	4.06659	4.13699	3.8479	3.7456	3.78358	3.73781	4.05486	3.7466	3.97637	3.34623	3.55622	3.62732	3.11713	3.57237	3.63746	3.50077	3.75039	3.68604	3.54425	3.78568	3.81029	3.67387	3.50352	3.46402	3.8256	3.83905	3.65511	3.78193	3.93333	3.7606	4.02314	3.77648	4.21009	4.2173	3.93545	3.07599	2.96388	1.86997	1.80881	3.45937	3.46465	3.35015	3.71405	4.77665	4.54159	2.92581	3.0451
VVMO6_RS04825	3.88649	3.81137	7.4696	7.52655	7.32706	7.32566	7.25446	7.44109	7.2707	6.94329	7.08984	6.2385	6.57451	6.40879	6.33694	6.28953	6.22632	6.20151	6.38877	6.65415	6.76406	6.91935	6.60922	6.38093	6.4292	6.46174	6.28529	6.40578	7.27751	6.85419	6.94105	6.91834	6.9816	6.63998	6.9275	6.88046	6.72525	4.46331	4.36566	3.81754	4.21138	5.14861	5.27788	4.37922	4.98979	6.82888	6.61913	5.07407	4.74915
VVMO6_RS04830	2.48451	2.15817	0.450395	0	0	0	1.35829	0	0.207462	0	0.566234	0	0	0	0	0.184212	0	0.775434	0	0.560556	1.0201	0.896036	1.33342	1.2571	0.645309	1.34254	0.951505	1.04937	1.01982	0.951084	0.696668	1.11261	0.14627	1.22479	0.937693	1.14268	0.797477	7.29541	7.94921	4.999	4.79824	5.70183	5.23327	5.41761	5.18733	4.52911	3.96104	3.80651	4.03692
VVMO6_RS04835	4.83106	4.56781	4.12835	3.86941	3.0546	3.63615	4.16522	3.97402	3.88404	4.05861	4.03394	4.15473	4.12112	4.07205	4.30799	4.31696	4.41199	3.86021	4.09521	3.97452	3.69501	3.38825	3.59386	3.9582	3.52724	3.765	3.63392	3.77786	4.03694	3.66885	4.05506	4.33479	4.36693	4.20037	3.93585	3.90469	3.76969	7.0639	7.37084	6.47249	6.53229	6.87742	6.8001	7.1112	6.92243	5.74148	5.74169	7.04158	6.97533
VVMO6_RS04840	8.7695	8.57274	6.89019	6.86177	6.74112	7.10378	7.10132	7.17577	7.91674	7.73833	7.89944	8.62263	8.82519	8.82294	8.95684	8.7619	8.73916	9.06376	8.88046	8.61044	6.8437	6.95124	7.0812	7.23663	7.18298	7.24049	7.82919	7.93521	7.41913	7.41409	7.54944	6.98075	7.1719	7.10337	6.65678	7.04596	6.93123	7.27248	7.32887	7.44688	7.54534	8.52906	8.37641	7.11856	7.30926	6.31453	6.18581	9.2423	9.113
VVMO6_RS04845	3.45907	3.40265	2.8538	3.11414	2.21856	3.03328	1.95121	2.46186	2.87595	3.00387	2.49731	2.57701	3.42468	3.36868	2.58251	3.15371	2.43878	3.35786	2.74629	2.63766	3.12274	3.22704	3.42913	3.17314	3.4794	3.49055	2.97242	3.27439	3.43779	3.7265	3.59337	3.45895	3.46339	3.62835	3.82373	3.51598	3.23196	4.61688	4.54256	4.03566	4.09543	4.09186	3.7444	3.7035	3.99284	3.77029	3.77028	3.52571	3.58277
VVMO6_RS04850	6.38778	6.34828	7.19803	7.21155	7.32706	6.91752	6.96048	7.03666	6.72596	6.51947	6.68508	7.09017	7.04108	7.02224	6.94769	7.03566	7.06797	6.98431	6.94233	6.95951	7.02829	7.02667	6.93012	6.78931	6.78699	6.88815	6.6807	6.8028	7.26517	7.26837	7.35072	7.18355	7.24881	7.10454	7.1449	7.26086	7.19284	6.48299	6.41741	6.37739	6.26679	6.35378	5.96394	6.20698	6.05047	6.92703	6.80205	6.75938	6.70556
VVMO6_RS04855	5.2782	4.88872	11.4366	11.5215	10.6453	11.2107	11.2639	11.3943	10.8121	10.5697	10.7271	10.6873	10.9045	10.938	10.5809	10.3076	10.407	10.4492	10.4239	10.368	10.2377	10.1898	9.91471	9.69856	9.66725	9.57737	9.8397	9.75759	10.2604	10.0219	10.0099	9.91796	10.0413	9.6776	9.9403	9.98228	9.73343	5.54951	5.63123	4.98294	4.92254	5.85398	5.29967	6.26121	6.35987	5.44548	5.32215	6.04575	5.94607
VVMO6_RS04860	2.70393	2.7669	3.12014	2.7984	3.5051	2.63846	2.63522	2.74328	3.29504	3.18614	3.36354	2.66655	1.83297	1.94087	2.91172	2.22568	2.29325	2.39787	2.74629	2.63766	3.32128	3.14918	3.35453	3.3194	3.49151	3.21634	3.8256	3.42566	3.31547	3.45358	3.19744	3.85633	3.4352	3.91081	3.43846	3.54826	3.50243	1.69145	1.88332	1.3747	1.56904	2.38138	1.47079	2.39095	1.92511	2.45464	2.45962	1.61456	1.54313
VVMO6_RS04865	4.39194	4.12949	4.27208	4.79728	4.62952	4.06005	4.74432	4.48283	4.59683	4.73636	4.80305	4.15473	4.49356	3.88667	4.38951	4.10495	4.18325	3.58874	4.07313	4.54333	3.95618	4.03334	3.75335	4.17867	4.09391	4.03208	4.00414	4.28838	4.02398	3.77101	4.11658	4.17686	4.30597	4.1916	4.27122	4.35748	3.95274	4.87008	4.79359	3.81754	4.01793	3.68275	2.90619	4.80143	4.48856	4.55881	4.60649	4.52766	4.53388
VVMO6_RS04870	3.10167	3.36035	4.56789	4.96389	4.26839	4.57693	4.92846	4.25074	4.52112	4.35362	4.23145	4.18535	4.81581	3.84656	4.56353	4.32679	4.46393	4.54959	4.33671	4.62888	4.47272	4.57007	4.34523	4.29326	4.52938	4.51811	4.2832	4.52274	4.21855	4.44232	4.56423	4.34307	4.63198	4.36545	4.50002	4.28909	4.32229	5.71516	5.94825	5.79496	5.97026	3.10957	3.38533	5.09815	5.62914	4.00413	4.00021	3.6012	3.53341
VVMO6_RS04875	6.93076	6.89436	6.64815	6.68214	6.69945	6.75249	6.65569	6.87396	7.50123	7.68821	7.6146	9.44373	9.43656	9.61892	8.44605	8.57154	8.64011	8.42046	8.35422	8.07552	7.34915	7.23889	7.35054	7.72561	7.53637	7.61973	6.87176	6.86591	7.69534	7.66174	7.70704	8.19926	7.72106	7.98908	6.98728	6.94148	6.91588	7.10603	7.18729	7.43069	7.42889	6.70983	6.54118	5.4646	5.9669	5.85355	5.83672	7.15239	7.15944
VVMO6_RS04880	3.28292	3.53533	4.86858	4.44946	5.29902	4.51644	4.73022	4.66931	4.71198	4.8888	4.76105	4.60328	4.2818	4.5922	4.33568	4.36543	4.59392	4.41167	4.63678	4.68322	5.00444	4.89031	4.99741	4.50511	4.69038	4.75538	4.83803	5.10418	4.61409	4.78387	4.6559	4.46957	4.38914	4.76486	4.68468	4.9229	4.83252	5.4711	5.85275	5.59814	5.73865	4.37406	4.51421	4.51933	4.85682	3.22083	3.67667	5.6521	5.69708
VVMO6_RS04885	4.16124	4.36879	2.92514	3.31253	3.25197	3.38865	3.57854	3.57497	4.01402	3.85827	3.83775	2.83051	3.11904	2.73958	3.05186	3.35915	3.37349	3.14221	2.80104	4.13908	3.81841	3.92069	3.78778	3.67387	3.6726	3.86977	4.08576	4.01904	4.02398	4.20336	4.20826	4.02032	3.97501	4.43399	4.46308	4.36354	4.49159	2.15982	2.35415	2.53093	2.96261	4.2989	3.0156	4.47412	3.81309	3.8997	3.22627	6.23341	6.05064
VVMO6_RS04890	1.90991	2.15817	2.6996	3.24938	3.5051	3.43296	3.30182	3.35838	3.27213	3.5276	3.53286	3.45075	3.03131	2.64918	3.11713	3.0859	3.22086	3.50077	2.68938	3.1039	3.57569	3.67889	3.60677	3.27227	3.71453	3.46402	3.64593	3.29201	3.0345	3.65704	3.85297	3.64471	3.73021	3.75283	3.77632	3.78338	3.7599	1.31414	1.61187	1.55933	1.94904	2.87096	1.98291	2.39095	1.92511	2.82423	2.80755	2.03326	2.24116
VVMO6_RS04895	3.87523	4.21901	5.11728	5.23232	4.79691	4.92601	4.90355	5.07688	5.168	5.31789	5.03929	4.58042	5.01189	5.13227	5.12007	5.14803	5.0441	4.99816	5.04105	5.33669	5.51071	5.47701	5.49788	5.30755	5.36588	5.48628	5.26136	5.5024	5.16163	5.51399	5.76788	5.29432	5.34675	5.62209	5.42999	5.54087	5.60576	2.74381	3.20569	3.24744	3.28723	3.35193	3.0156	3.35015	3.23158	3.17042	3.46897	3.62551	3.6305
VVMO6_RS04900	2.59839	2.7669	6.55002	6.52439	5.56339	5.58617	6.01335	5.87458	5.5761	5.40323	5.87869	5.221	5.46118	5.18148	4.82028	4.85401	4.8881	5.02993	4.91018	5.15636	5.71157	5.53938	5.46279	4.92124	4.70084	4.88102	5.38831	4.9463	5.21393	5.65428	5.14358	4.84118	4.51566	4.56202	5.27234	5.1219	4.94482	2.68944	2.99283	2.00334	2.19424	4.53009	3.67938	3.44693	4.48856	5.57707	5.36028	2.73791	2.91624
VVMO6_RS04905	3.15848	3.02338	6.45681	6.67014	6.35761	6.33462	6.22419	6.29659	5.8635	5.78166	6.01361	5.38827	5.39242	5.33434	5.24214	5.56812	5.47372	5.5948	5.37463	5.46631	6.16089	5.92247	5.95963	5.79536	5.50379	5.58806	5.59446	5.24195	5.86795	5.87172	5.65096	5.35294	5.37299	5.32602	5.14748	5.13966	4.93615	4.87008	4.53273	3.37599	3.41366	7.15821	6.81531	3.53762	4.15267	8.34486	7.71103	4.28981	3.84798
VVMO6_RS04910	6.37585	6.48089	7.39305	7.16098	7.90903	7.90565	7.762	7.72135	8.88572	8.78527	9.17319	7.35884	7.45338	7.25075	8.21213	8.13243	7.96983	9.26074	9.26218	8.80678	8.45766	8.458	8.40321	8.07249	8.03279	8.38105	9.17088	8.88806	7.64014	7.7097	7.7163	7.40155	7.38858	7.48261	8.5742	8.39204	8.43018	6.50677	6.37953	7.15238	7.11763	7.42664	7.15126	8.62858	8.76367	5.17207	5.05084	5.50262	5.27354
VVMO6_RS04915	6.07015	5.9162	6.10406	6.15389	6.06128	6.18719	6.34475	6.33526	6.3028	6.15957	6.17266	7.14961	7.02414	7.08824	7.27534	7.27394	7.47259	7.22638	7.31578	6.91479	6.53733	6.73841	6.9806	6.88509	6.92955	7.16014	7.24773	7.37573	6.20014	6.35009	6.39366	6.32685	6.30963	6.46358	6.84948	6.77757	6.86996	7.67705	7.55444	8.19514	8.26698	7.43324	7.21573	10.0258	10.0363	7.49529	7.77171	6.95071	6.83342
VVMO6_RS04920	9.40917	9.38068	5.84368	5.7823	5.9661	6.1742	6.19882	6.26577	7.57913	7.47263	7.72251	8.57138	8.5012	8.62224	8.60951	8.8174	8.58255	8.83557	8.80545	8.4803	6.85495	7.11123	7.48076	7.50301	7.32678	7.35049	8.50026	8.51187	7.8612	7.99535	7.94429	7.14733	7.39683	7.44528	6.65678	7.01935	7.01491	7.6788	7.45259	7.48872	7.57134	8.77333	8.80948	7.29791	7.46205	5.13969	5.66454	8.60018	8.47714
VVMO6_RS04925	6.90885	6.75436	3.71058	4.23803	4.12468	4.36458	4.75828	4.61446	4.70344	5.03856	4.97459	5.89379	5.63492	5.65782	5.32736	5.37804	5.53974	5.3271	5.40146	5.28492	5.08858	5.00527	5.22804	4.79356	4.93612	5.14174	5.46488	5.48336	4.59668	4.85797	5.02482	4.85863	4.89773	5.21787	4.88234	5.1219	5.30273	7.7302	7.95197	7.64998	7.75453	8.37291	8.6124	8.73542	8.78212	7.60848	8.05938	8.47826	8.46895
VVMO6_RS04930	9.5602	9.50885	6.45078	6.39907	6.44088	6.49996	6.40368	6.42566	6.25393	6.39537	6.33894	7.06157	6.65008	7.17178	7.28603	7.14105	7.30474	6.91794	7.05924	6.67441	6.52933	6.61531	6.76568	7.0606	7.0501	7.16014	6.19009	6.46132	6.91643	6.94805	7.0351	7.60129	7.49482	7.36173	6.51776	6.57314	6.54457	7.4007	7.56291	7.3764	7.3724	7.90334	8.00737	8.0798	8.15699	7.34716	6.90367	7.39087	7.50977
VVMO6_RS04935	8.5841	8.65488	5.97554	6.22126	5.93771	5.90994	5.64384	6.03982	5.5761	5.76743	5.77698	6.08456	6.26408	6.30159	6.13901	5.99826	5.83094	5.74594	5.91731	6.05588	5.94615	5.84432	5.86605	6.55673	6.29745	6.35389	5.55997	5.42868	6.76692	6.45614	6.56424	7.28595	6.90017	6.92038	6.21407	6.11905	6.0168	6.30457	6.28904	7.13249	7.08379	7.39991	7.24411	7.71714	7.90529	6.84504	6.79092	7.26596	7.35324
VVMO6_RS04940	7.45668	7.42485	4.52261	4.47729	5.23047	4.40962	4.43231	4.05865	4.54042	4.21364	4.778	5.19114	4.78931	4.9922	4.95135	5.58459	5.19514	4.96567	4.69577	4.78612	5.8562	5.64599	5.6708	6.09526	6.13326	6.16093	5.23378	5.43266	6.47235	6.71444	6.71535	6.77564	6.67613	6.76053	5.90528	5.78841	5.88337	4.71541	5.16832	6.30495	6.21216	7.0846	7.04558	6.90522	6.69461	7.08675	7.19287	5.67266	5.88343
VVMO6_RS04945	9.62	9.56406	6.37637	6.32443	5.80256	6.29316	6.3025	6.41768	6.22738	6.07541	6.27172	7.14572	7.09616	7.31096	7.00917	7.0054	7.26137	6.97618	6.86734	7.06047	6.83398	6.89719	6.90681	6.98711	6.95929	7.14456	5.97847	6.18319	7.79884	7.56076	7.66868	7.99357	7.75638	7.8022	6.90976	6.8012	6.86769	7.64169	7.54592	7.72553	7.71087	8.13706	8.18768	8.84603	8.89664	8.96554	9.04325	8.22989	8.38666
VVMO6_RS04950	8.01923	7.96675	6.74003	6.81891	6.99641	6.44692	6.60637	6.70703	6.60969	6.54889	6.71399	6.77994	6.87463	7.01321	6.61066	6.54233	6.5564	6.81683	6.5965	6.6811	6.69952	6.79703	6.77142	6.39566	6.43705	6.44488	6.57475	6.52228	6.91292	6.87473	6.74765	6.69378	6.62246	6.76201	6.24269	6.2442	6.34618	5.64546	5.82081	6.31781	6.32909	7.45937	7.10249	8.09108	8.19421	8.01067	7.87147	6.63169	6.76424
VVMO6_RS04955	6.71733	6.69744	6.71509	6.53104	5.56339	6.29316	6.3813	6.33526	6.45552	6.17043	6.13039	6.6597	6.77011	6.60189	6.78147	6.62827	6.53633	6.5636	6.60806	6.57732	6.73128	6.68077	6.67661	6.42109	6.36318	6.3575	6.33435	6.30095	6.67249	6.65926	6.6823	6.69863	6.71475	6.50665	6.56211	6.52259	6.41954	7.28628	7.30742	7.16311	7.17945	7.55936	7.53801	7.53651	7.55083	7.23973	7.23863	7.11853	7.28404
VVMO6_RS04960	9.79628	9.92707	8.79321	8.56539	8.80945	8.8185	8.9472	8.90883	8.62311	8.5151	8.56466	9.12133	9.03848	9.03636	9.04754	9.3217	9.13255	8.95417	8.9979	8.83556	9.50466	9.42169	9.54934	9.53829	9.59736	9.56611	9.27989	9.21761	9.46767	9.57418	9.62492	9.40679	9.38879	9.49538	9.46193	9.49575	9.53763	6.27718	6.36299	6.12272	6.14813	6.80117	7.12097	6.45981	6.29282	8.24792	8.62541	8.11816	8.15387
VVMO6_RS04965	3.88649	4.14618	4.49943	4.77503	5.29902	4.53689	4.51686	4.40416	4.5689	4.54935	4.64574	3.95596	3.89128	3.71905	4.25097	4.69621	4.2636	3.82442	3.98129	4.57242	4.99284	5.01628	4.87998	5.17717	5.09931	5.02408	4.7237	4.54494	4.92418	4.96723	4.93007	4.78146	4.81265	4.75298	4.71642	4.8209	4.69026	3.03297	3.30139	2.9164	2.96261	3.10957	2.78781	3.92126	3.49289	4.7934	4.64407	2.96444	3.13056
VVMO6_RS04970	7.41843	7.48268	6.31794	5.98002	6.03472	6.21283	6.19882	6.16916	6.1478	6.12649	6.09701	6.52852	6.79029	6.52137	6.74062	6.99773	6.93628	6.35365	6.58484	6.36933	7.03538	7.10609	7.18818	7.48246	7.40729	7.34596	6.68652	6.56275	7.36363	7.50007	7.51966	7.50948	7.35042	7.47811	7.40175	7.41322	7.36339	6.96438	6.85014	7.16844	7.17945	7.0846	7.01955	7.76015	7.70708	7.46294	7.54049	7.29277	7.35146
VVMO6_RS04975	9.01003	9.05923	8.17676	8.12548	7.96285	7.79117	7.81138	7.70668	7.37115	7.62842	7.56542	7.62489	7.49496	7.6125	7.16391	7.34213	7.16006	7.37913	7.45673	7.12078	7.46491	7.25988	7.34477	6.93132	6.9571	6.89561	7.42718	7.06086	7.8775	7.82437	7.62019	7.42418	7.36076	7.3627	7.28169	7.37998	7.30903	7.97998	7.76003	8.14188	8.0946	8.23481	8.55466	8.01814	8.09437	8.10175	7.90926	9.00872	9.12059
VVMO6_RS04980	6.30003	6.34286	7.37724	7.28817	6.51	7.10035	7.25446	7.34116	6.99794	6.9684	6.9341	7.72207	7.82347	7.89412	7.89142	7.7796	7.98324	7.60425	7.71911	7.72026	7.31928	7.09705	7.28476	7.18668	7.20705	7.29701	6.57475	6.76389	7.37004	7.12889	7.31085	7.08447	7.07818	7.15166	6.82784	6.92723	6.88243	5.65967	5.58918	5.72908	5.2953	6.02697	5.85039	5.39353	5.29406	5.91607	5.91054	6.40822	6.28491
VVMO6_RS04985	6.97228	7.15578	6.38904	6.28562	6.55741	6.47368	6.08711	6.20209	6.16033	6.44092	6.27471	6.30972	6.23492	6.44953	6.34378	6.32427	6.39634	6.10039	6.22822	6.23025	6.41882	6.30111	6.43009	6.74684	6.73828	6.57764	6.29676	6.04201	6.51002	6.64138	6.66328	6.58269	6.60991	6.76497	6.63203	6.52259	6.57839	6.64533	6.92154	7.19483	7.20065	5.97359	5.95023	7.01188	7.02928	6.03354	5.83672	6.78524	6.72767
VVMO6_RS04990	5.57104	5.68437	5.17695	5.02172	5.34298	5.18111	5.08066	5.2307	5.04499	5.01465	4.95237	5.17597	4.96531	5.33434	5.03817	5.14803	5.24547	5.10644	5.15052	5.0774	5.33813	5.26726	5.35975	5.31919	5.24591	5.21913	5.35212	5.28656	5.05099	4.96723	4.98295	5.10753	4.81265	4.91629	4.85408	4.99493	4.90094	6.22557	6.13519	6.18723	6.39801	5.89921	6.11909	6.20698	6.22249	5.49752	5.72425	5.03376	5.28103
VVMO6_RS04995	6.21332	6.32647	6.04123	6.17103	6.15057	6.05876	5.96602	5.82712	5.86733	5.92321	5.79374	6.14812	6.27367	6.30159	6.22295	5.90951	6.17531	6.27628	6.16179	6.01409	5.58211	5.56959	5.77459	5.65546	5.5936	5.66578	5.57889	5.67341	5.3808	5.17613	5.48425	5.3854	5.38777	5.43037	5.53698	5.3678	5.38466	6.47498	6.71547	7.07683	7.08759	6.44375	6.55936	6.52776	6.74565	6.22166	6.30791	5.774	5.84349
VVMO6_RS05000	5.82316	5.92348	4.29918	4.17146	4.69883	4.6908	4.16522	3.99565	4.54998	4.46365	4.65495	5.221	4.46035	4.41151	4.87792	5.12005	4.8365	5.01413	4.57529	4.54333	5.49435	5.465	5.70122	5.7271	5.79268	5.92601	5.0562	5.37185	5.56208	5.81704	5.81106	6.00524	5.87595	5.98903	5.40294	5.50569	5.4531	5.50298	5.54098	5.43062	5.59125	5.15928	4.03167	5.65894	5.29406	5.60106	5.6523	6.0299	6.17454
VVMO6_RS05005	6.53984	6.60836	6.17893	5.87934	6.19921	5.88623	6.1782	6.05019	6.25393	6.18657	6.15655	6.04337	6.38403	6.28667	6.12321	6.12754	6.11162	6.13001	6.26764	6.39397	6.07549	6.13179	6.24835	5.90756	6.10988	6.16916	6.05025	6.0472	5.90023	6.04713	6.22632	6.09384	6.21748	6.12654	6.03682	6.25727	6.15022	5.34486	5.77153	5.66005	5.66937	5.56418	5.16367	5.83018	5.85514	6.01937	5.90023	6.60901	6.49448
VVMO6_RS05010	8.16324	8.22283	6.65866	6.65194	6.5196	6.68996	6.59475	6.61222	6.40901	6.27475	6.30426	6.22383	6.17478	6.08594	6.17777	5.95457	6.28043	5.70716	5.99568	5.69509	6.60936	6.42812	6.34208	6.58272	6.49684	6.37541	6.08154	5.78645	7.0897	6.92608	6.77517	7.03162	7.0248	6.81581	6.77002	6.84408	6.64507	7.62005	7.77886	7.66642	7.82107	7.06772	6.8746	7.92881	7.83632	8.11097	7.97587	8.32016	8.40864
VVMO6_RS05015	6.98542	7.03211	5.82515	5.66622	6.10023	5.60566	5.68096	5.69456	5.22877	5.15248	5.19883	5.50211	5.58957	5.53699	5.47161	5.45621	5.48214	5.3013	5.40146	5.11742	5.71157	5.47302	5.43771	5.85255	5.72249	5.63341	5.42362	5.25098	6.22866	6.14551	6.24415	6.20939	5.98691	6.09866	6.06175	5.92374	5.79504	6.10612	6.5254	6.74905	6.77068	6.35378	6.62989	6.69472	6.78278	6.97921	6.82405	7.04609	7.02862
VVMO6_RS05020	4.10454	3.98846	3.05802	3.86941	2.82588	2.39141	2.5088	3.25458	2.0332	2.0843	2.17785	3.34623	3.27994	3.52935	3.45675	1.78724	3.26056	2.81752	3.17724	3.1039	2.38977	2.47267	2.53035	2.27788	2.25111	1.98898	2.14544	1.94574	1.92196	2.4487	2.17556	2.61221	2.36778	2.61495	2.11055	1.97581	2.01596	4.47943	4.6281	5.33895	4.96446	4.39225	4.39778	4.51933	4.29653	4.96587	4.66859	4.28981	4.31767
VVMO6_RS05025	7.09133	7.27254	5.10197	4.53138	5.05656	4.77927	4.8524	4.81022	4.62423	4.92772	4.68221	4.77417	4.81581	5.16526	4.95135	5.16456	4.9622	4.80966	4.71014	4.83494	5.43559	5.56584	5.44492	5.63387	5.4644	5.70028	5.13073	5.15319	5.75875	5.97523	5.93089	6.04133	5.85217	6.02156	5.6465	5.59338	5.68551	6.75198	6.86392	7.02874	7.22499	6.33038	6.20244	6.60319	6.6145	7.08845	7.04384	7.04722	7.29056
VVMO6_RS05030	3.13979	3.14466	4.49943	4.92401	4.35681	4.08803	3.83718	4.28627	4.05486	3.88488	3.86973	3.99105	2.6148	3.42425	3.35219	3.33987	3.18004	3.63079	3.80499	3.88462	3.39362	3.20797	3.30784	3.22356	2.73134	2.97466	3.38442	3.23851	3.37792	3.27963	3.06102	3.2279	3.10031	2.96302	3.37622	3.04394	2.80668	3.51169	3.61253	2.57445	2.82375	5.22165	4.84585	3.62294	4.29653	6.61232	6.28826	3.68455	3.44275
VVMO6_RS05035	7.0631	7.01289	9.39604	9.64395	9.10901	8.89573	9.01346	9.01919	8.99033	8.76123	8.92855	8.31863	8.293	8.30456	8.18194	8.16291	8.20546	8.59524	8.53164	8.41757	8.67735	8.60606	8.51447	7.96545	7.89485	7.92279	8.46892	8.35105	8.36567	8.27532	8.14006	7.94744	7.97343	7.76351	8.02088	8.0075	7.91927	6.63098	6.67807	6.59378	6.50981	7.79298	7.61825	7.38598	7.6002	10.1156	9.98871	7.8494	7.83092
VVMO6_RS05040	6.10429	5.99435	9.81935	10.0283	9.247	9.22042	9.18024	9.18484	8.93168	8.88258	9.04515	8.40735	8.46189	8.35548	8.21026	7.96245	8.09039	8.53976	8.46856	8.42556	8.87549	8.73116	8.56993	7.9273	7.73278	7.79226	8.56256	8.37758	8.48042	8.31438	8.10471	7.7458	7.78946	7.55621	7.54742	7.67557	7.6774	6.70479	6.51296	6.46673	6.39801	8.74176	8.13409	7.16908	7.18533	10.1783	10.0463	7.63865	7.55608
VVMO6_RS05045	6.94831	6.80123	11.6381	11.6782	11.8617	11.1557	11.1268	11.1089	10.8003	10.7322	11.0142	10.1981	10.0876	10.0153	9.68369	9.87768	9.75972	9.98752	9.85163	9.96244	11.1528	10.8499	10.6494	10.0044	9.73264	9.69236	10.4696	10.1396	10.5062	10.3853	10.1382	9.54183	9.51912	9.28213	9.33143	9.42272	9.38335	7.95859	7.43555	7.35472	7.07617	10.5762	9.97804	7.95784	8.15226	11.2294	11.0827	8.78251	8.61624
VVMO6_RS05050	7.6457	6.55622	3.34488	4.02833	3.5051	4.31808	3.67	3.90713	4.09459	3.85827	4.01976	3.91999	3.94027	4.26702	3.92617	4.12761	4.39426	4.14772	4.22101	4.21482	4.3417	4.50904	4.39819	4.40671	4.34146	4.61172	4.36539	4.42236	4.29607	4.5161	4.5063	4.37575	4.45379	4.56202	4.25402	4.61789	4.59434	5.82011	5.61269	5.51122	4.66221	10.7042	10.2919	5.06804	5.11153	5.64787	6.22353	6.45645	6.35938
VVMO6_RS05055	3.39748	3.41648	3.93453	4.30167	3.42556	3.63615	3.98698	4.23264	4.36746	3.93669	3.82149	3.5003	4.03352	3.76281	3.85141	3.46969	3.29919	3.71138	3.37065	3.78875	3.91989	3.77275	3.48615	3.42371	3.56211	3.35274	3.69299	4.22561	3.43779	3.69218	3.65392	3.67128	3.58383	3.67944	3.61051	3.94566	3.90022	3.41447	3.36922	2.6167	3.36441	2.97118	2.78781	3.62294	4.22639	4.41467	4.65639	4.23557	4.16399
VVMO6_RS05060	7.3233	7.17523	6.38272	6.22946	6.83646	6.36924	6.35857	6.30527	6.33908	6.21831	6.38391	6.43605	6.57451	6.39495	6.70391	6.81086	6.76745	6.47404	6.53726	6.25737	6.8693	6.87317	6.87247	7.1835	7.03674	7.14352	6.51052	6.48449	7.20185	7.19879	7.33416	7.48067	7.28677	7.2521	6.96234	6.91181	6.91808	6.63098	6.56451	6.48109	6.66023	7.30468	7.09628	6.91371	7.04974	7.89514	7.83131	7.72274	7.59644
VVMO6_RS05065	3.13979	3.33144	6.79819	6.63968	6.03472	6.66695	6.53923	6.48421	6.60511	6.49808	6.61134	7.71159	7.8842	7.8668	7.41492	7.53986	7.41219	7.31609	7.32749	7.0398	7.28759	7.28513	7.31163	6.9199	6.87629	6.96702	6.80505	6.81351	6.98658	7.11168	7.1852	6.58793	6.67764	6.63675	6.95969	6.99027	6.99627	2.84677	2.56167	3.01447	2.89485	2.8181	3.3014	2.88118	2.72144	4.49879	4.40231	2.35738	2.49429
VVMO6_RS05070	6.02249	6.0794	5.85285	5.84771	5.18288	5.95622	5.82057	6.10594	6.20336	5.94235	6.20749	5.43997	5.80327	5.78	5.8722	5.89638	5.7976	5.73634	5.52044	5.68181	5.90961	5.79404	5.72511	6.17215	6.12939	6.02462	5.90041	5.61863	5.82002	5.84854	5.7788	5.94934	5.92745	5.85934	5.98303	5.82839	5.78301	5.6946	5.74624	5.74822	5.86354	4.67087	4.31459	5.934	6.186	6.04057	5.98566	5.76855	5.75205
VVMO6_RS05075	12.2371	11.8774	9.64413	9.74612	9.88513	9.72522	9.65808	9.65383	9.85196	9.85015	9.88222	9.8785	9.82685	9.84317	9.60054	9.76137	9.73747	9.84519	9.80384	9.63554	9.83063	9.86045	9.84761	9.17843	9.19138	9.1598	9.88995	9.81601	9.35154	9.4799	9.41422	8.83494	9.01527	8.97254	9.1697	9.40079	9.41294	10.6563	9.64417	10.4909	10.3944	14.1365	13.4629	10.9424	11.073	12.2429	12.5896	13.9096	13.9823
VVMO6_RS05085	6.48722	6.44423	8.70602	8.8134	7.83399	8.17879	8.26081	8.33776	8.15612	7.88234	8.01117	8.91528	9.03284	9.01842	8.87429	8.96742	9.12652	8.82994	8.88601	8.60693	8.06005	7.97462	7.95292	7.45018	7.35688	7.42459	7.17293	7.33489	9.41217	9.00509	9.1967	8.65984	8.73689	8.55878	8.3221	8.14533	8.06456	8.17191	8.00713	8.04851	8.08323	8.11532	7.88656	7.56913	7.39968	9.41241	9.46856	7.26982	7.22016
VVMO6_RS05090	7.79201	7.7572	8.86639	8.82427	9.68406	8.82994	8.72796	8.74851	8.91837	8.97762	8.8299	9.15556	9.32108	9.17037	9.10398	8.93004	9.06129	8.73433	8.88522	8.96457	9.41978	9.29352	9.33325	9.86414	9.66575	9.66332	8.794	8.73913	9.39466	9.39845	9.54446	9.50307	9.37239	9.37464	9.22427	9.08321	8.99222	7.69786	7.73454	7.53076	7.58753	6.53664	6.85265	6.44817	6.39227	8.30817	7.37898	6.74003	6.87116
VVMO6_RS05095	9.17714	9.10506	9.82519	9.85618	9.9778	9.80905	9.79686	9.86499	10.0062	10.0132	10.1049	10.5776	10.8101	10.8283	10.4756	10.6666	10.6021	10.4841	10.5736	10.4169	10.3482	10.276	10.2755	10.1669	10.0297	10.0605	9.94202	9.96823	9.69804	9.75283	9.75585	9.54341	9.54511	9.53428	9.64483	9.74005	9.72228	8.06919	7.55201	7.8657	7.97255	8.65023	8.97439	6.44817	6.14856	9.39021	8.62149	9.26883	9.19935
VVMO6_RS05100	6.87111	6.96193	7.15417	7.24431	7.20731	6.98604	6.99332	6.8174	7.32875	7.06467	7.44058	7.85896	7.93645	7.88672	7.6943	7.7956	7.76599	7.771	7.83843	7.4534	7.7668	7.714	7.73718	7.38245	7.22801	7.36311	7.52796	7.48982	7.03906	6.92976	6.96992	6.93351	6.82477	6.67186	6.91934	6.97946	6.94857	6.24455	5.86063	5.84913	6.08111	5.48163	6.20244	4.7263	4.90251	7.05237	6.42409	6.41869	6.48802
VVMO6_RS05105	6.27242	6.30061	5.82515	5.7711	5.98009	5.58617	5.73138	5.7337	5.89384	6.05211	6.08685	6.59845	6.58995	6.39495	6.17777	6.39135	6.39634	6.37854	6.47548	6.02465	6.40138	6.50633	6.41181	6.26935	6.21769	6.21562	6.26791	6.19962	5.80494	5.85631	5.75412	5.72042	5.76427	5.91369	5.603	5.74497	5.84915	5.8514	5.44994	5.09926	5.34692	5.0258	5.51992	3.9871	4.658	6.64037	5.8204	5.72983	5.77877
VVMO6_RS05110	5.23923	5.28149	4.95633	4.79728	5.00277	4.79633	4.44962	4.73507	5.05844	4.67668	4.91455	4.81391	4.81581	4.93596	4.71879	4.70377	4.95011	5.10644	5.08584	4.62888	4.92733	4.82295	4.84225	4.93644	4.78688	4.87599	4.93908	5.10418	4.6899	5.12131	5.19746	4.77535	4.89773	4.95308	5.04619	5.01817	5.2755	5.34486	5.21822	5.40673	5.69947	4.90429	5.44367	6.66485	7.06991	4.7597	4.3118	4.74849	4.50216
VVMO6_RS05115	7.91456	7.85121	7.00987	7.0262	7.61394	7.41949	7.23712	7.31129	7.2865	7.35856	7.23499	7.51466	7.62801	7.55142	7.49385	7.71934	7.62864	7.4918	7.65181	7.50333	7.55934	7.41557	7.60665	7.57598	7.5422	7.49753	7.3686	7.24958	7.21616	7.25178	7.22166	7.30411	7.26592	7.2906	7.20879	7.30009	7.20732	7.11379	6.95687	7.3625	7.15068	7.24836	7.07115	6.41267	6.25808	6.81459	6.92419	7.16488	7.16451
VVMO6_RS05120	7.28129	7.3394	8.62265	8.72622	8.57382	8.54585	8.4883	8.54813	8.70184	8.77552	8.75858	9.15943	9.17266	9.20845	8.83602	8.79501	8.85714	8.81634	8.8709	8.6789	8.7171	8.61106	8.63166	8.35757	8.21955	8.208	8.70926	8.66545	7.94266	7.97706	7.99957	7.91584	7.9481	7.78991	7.91747	7.98753	8.06008	7.28399	7.21213	7.30874	7.38635	6.87095	6.9796	7.21102	7.01895	8.20552	8.10051	5.38651	5.45016
VVMO6_RS05125	2.07639	2.55817	0.450395	0.511447	1.14932	0.72538	0.334152	0.775675	0.388807	0	0.566234	0.466838	1.34347	0	1.10534	0.494251	0.333546	0.775434	0.83076	0.560556	0.715924	0.453098	0.406768	0	0.460532	0.386474	0.390994	0.162014	0.197625	0.142352	0.142034	0	0.14627	0.152424	0.297327	0.119394	0.127313	5.03178	4.95681	2.98252	3.33914	2.97118	3.21228	4.11042	3.71405	5.15273	4.99376	1.79686	1.81507
VVMO6_RS05130	5.19466	5.48879	3.05802	3.54064	3.8479	3.59774	3.26318	3.73781	3.60112	3.59364	3.80505	4.30172	3.98765	4.10643	4.63212	4.05854	4.18325	4.43559	4.20079	3.78875	3.01219	2.91046	3.10433	2.39982	2.48713	2.61351	2.78965	2.74517	2.7808	3.046	3.21362	2.88616	3.06395	3.02358	2.59336	2.90128	2.70828	5.37101	5.13623	5.09926	5.17191	5.31043	5.32114	5.5101	5.62914	5.30067	5.49665	5.95034	6.02408
VVMO6_RS05135	5.47367	5.73216	3.9687	3.43109	3.5051	3.87971	4.28578	4.43614	4.93259	4.86225	5.46789	4.98031	4.94145	4.63992	4.85896	4.86753	4.98608	5.36497	5.26205	5.30238	3.76486	3.62238	3.83245	3.43802	3.64033	3.57974	3.58486	3.50332	3.75262	3.71515	3.77879	3.94611	3.60928	3.99388	3.82373	3.62088	3.74012	4.79481	5.21208	4.77481	4.89679	4.41022	4.68954	5.39353	4.54728	5.09984	5.28298	5.99534	6.14197
VVMO6_RS05140	6.04275	6.1882	4.92187	5.02172	5.15849	5.35239	5.3624	5.51153	6.01609	5.8973	6.18542	5.74757	5.77654	5.89263	5.85317	5.60492	6.01628	6.56902	6.50051	6.12622	4.65302	4.42893	4.53284	4.25338	4.32801	4.17796	4.57461	4.41434	4.42983	4.68264	4.70822	4.5216	4.64435	4.58229	4.73514	4.8253	4.62163	4.44702	4.79359	4.90836	4.91401	4.65589	4.90393	5.18489	4.94681	5.80068	5.95109	6.16041	6.28491
VVMO6_RS05145	10.1545	9.91312	9.89125	9.99859	9.72096	9.75444	9.7939	9.71132	9.53097	9.45436	9.43667	10.4608	10.4656	10.5162	9.9665	10.1016	10.1647	9.69225	9.75484	9.59182	10.1402	10.0556	9.94903	9.75571	9.70186	9.61798	9.63088	9.66895	10.2334	9.95176	10.0884	10.3144	10.2608	10.1006	10.2007	10.2217	10.0726	11.8191	11.4966	10.8711	10.9436	14.6143	14.6556	11.7574	11.2425	14.0541	14.1696	14.5427	14.4456
VVMO6_RS05150	6.14702	6.02853	6.28442	6.46309	5.58185	6.28713	6.40811	6.43361	6.38785	6.33391	6.22304	6.62661	6.93025	6.85033	6.74062	6.5591	6.77775	6.74206	6.77804	6.83903	6.67433	6.62253	6.76712	6.14189	6.36976	6.45502	5.9424	6.13765	6.4483	6.17687	6.47645	6.07157	6.27824	6.24573	5.95669	6.05871	6.07916	6.43009	6.44386	6.89781	6.72751	7.5206	7.93262	5.83018	4.85682	6.84705	6.66556	7.74302	7.71602
VVMO6_RS05155	6.16792	6.32097	5.60389	5.47245	5.32117	5.20686	5.24832	5.32767	5.30412	5.09664	5.47311	5.37505	5.14323	5.47255	5.55642	5.41536	5.50711	5.62632	5.31003	5.43498	5.5975	5.73863	5.73984	5.54083	5.63785	5.65702	5.58201	5.49482	5.74302	5.83812	5.89623	5.67519	6.00381	5.77378	5.58592	5.824	5.88112	6.7586	6.77919	5.95584	5.92002	5.74495	5.64438	6.07693	6.20436	6.94963	7.00825	6.70908	6.6473
VVMO6_RS05160	10.9729	10.9015	10.6756	10.7719	10.6944	10.6174	10.6026	10.6117	10.2141	10.1522	10.2575	10.9153	10.9403	10.9005	10.5946	10.6841	10.6454	10.6539	10.58	10.1912	10.6993	10.578	10.6093	9.99129	9.89913	9.90452	10.4205	10.2878	10.3717	10.2117	10.2273	9.91848	9.9321	9.81048	10.047	10.3025	10.2387	12.2703	11.7817	12.3544	12.2557	11.314	11.6664	11.1923	11.1425	10.7274	10.8391	10.9623	10.9349
VVMO6_RS05165	7.84632	7.65591	8.98381	8.84043	9.15598	8.56837	8.72973	8.63854	7.80644	8.20106	7.71702	9.72608	9.49511	9.42398	9.25662	8.74597	8.98262	8.8026	8.95328	8.66546	8.77792	8.92542	8.87025	8.55835	8.57826	8.60092	7.88788	8.03467	8.62744	9.18087	8.88659	8.68939	8.50825	8.77238	8.47515	8.46641	8.54937	7.4465	7.55808	8.30257	8.22707	7.57537	7.98064	7.14765	7.25744	8.66348	7.99781	7.89136	7.82964
VVMO6_RS05170	7.12972	6.94771	8.60782	8.75634	8.63919	8.54711	8.60105	8.67669	8.65335	8.8002	8.64999	7.80081	7.73947	7.73017	7.68626	7.48279	7.76081	7.57493	7.61599	7.98107	8.10114	7.86015	7.64784	7.93741	7.74232	7.62348	7.97733	7.67405	7.58715	7.54882	7.47253	7.52686	7.55499	7.44435	7.54034	7.53432	7.47607	5.59459	5.52124	6.53716	6.37643	8.82196	8.6124	6.76209	6.22249	8.19453	7.67366	6.88552	6.93669
VVMO6_RS05175	10.2541	10.1896	12.4747	12.5844	12.4992	12.6012	12.5564	12.601	12.259	12.1885	12.2625	12.2939	12.4005	12.3587	12.2394	12.2724	12.2754	12.3096	12.2572	12.1757	12.7783	12.755	12.7346	12.1841	12.1163	12.1383	12.7211	12.6667	11.792	11.7079	11.6941	11.3688	11.4946	11.3195	11.5887	11.8027	11.7958	8.71324	8.67865	8.94212	9.01077	11.2903	10.684	9.73013	9.65427	11.1507	11.2729	10.1121	10.0889
VVMO6_RS05180	6.75465	7.0676	1.97501	1.99217	2.82588	3.24692	2.44117	2.46186	2.41423	2.73795	2.27656	3.59458	2.6148	2.98105	2.91172	3.45185	3.60699	3.14221	3.50863	3.51682	3.14387	3.57849	3.15796	2.73715	3.21305	3.16785	3.21742	3.29201	2.74965	3.65704	3.74579	2.97416	3.33197	3.47775	3.24306	3.4262	3.50243	7.98563	8.18469	7.07114	7.28412	5.35749	5.66131	7.31083	7.26621	5.98696	5.94106	6.56727	6.5881
VVMO6_RS05185	5.42047	5.54653	6.29792	6.29347	5.34298	5.90208	5.83382	6.08087	5.87495	5.63257	5.69011	5.50211	5.44429	5.66936	5.3135	5.26506	5.30363	5.40187	5.47064	5.19428	5.60514	5.42012	5.42319	5.07561	5.13062	4.77709	5.16868	4.94073	5.54857	5.41578	5.44024	5.18333	5.07717	4.96342	4.94263	5.01046	4.97475	5.18702	4.99309	4.91684	4.83486	5.95535	6.10678	4.7263	4.658	6.72575	6.61283	5.5824	5.71102
VVMO6_RS05190	5.46244	5.49206	5.43088	5.41606	5.18288	5.6153	5.344	5.18437	5.37572	5.1634	5.37626	5.51422	5.44429	5.43246	5.54461	5.47842	5.34114	5.35246	5.29103	4.73559	5.4861	5.35225	5.34826	5.38712	5.43961	5.53807	5.30746	5.19123	5.4551	5.65131	5.51395	5.48236	5.5378	5.56211	5.61989	5.59595	5.52134	4.99862	5.32456	4.71772	4.91401	4.96633	4.62195	4.76435	4.48856	5.56249	5.99053	5.41817	5.5024
VVMO6_RS05195	6.27027	6.23773	4.35191	4.44946	5.08273	4.08803	4.58111	4.3879	4.35661	4.39124	4.27985	3.91999	4.12112	4.2363	3.88927	3.7435	4.09817	4.11846	3.63457	4.21482	5.14206	5.21089	5.26924	4.51863	4.86343	4.93996	4.82224	5.28656	5.16163	5.17199	5.11802	4.18611	4.63198	4.53453	4.29664	4.52903	4.52088	3.63189	3.39114	3.27408	3.50739	4.42797	4.18005	7.76954	7.96034	5.80481	5.60861	3.07449	3.0451
VVMO6_RS05200	9.5547	9.57219	9.07974	9.05873	9.42755	8.98401	8.94415	9.07929	8.71039	8.68376	8.68411	8.72127	8.71688	8.66899	8.65692	8.44193	8.60296	8.30183	8.33695	8.23181	8.73679	8.58957	8.50502	8.73637	8.53978	8.46371	8.37869	8.07338	8.79655	8.77514	8.7393	8.78601	8.69218	8.60452	8.67902	8.53915	8.48433	7.29086	7.36393	7.82349	7.78175	8.81776	8.92792	8.34446	8.48824	8.30013	8.31861	9.44819	9.49901
VVMO6_RS05205	4.41544	4.02503	2.8538	2.27182	2.21856	1.71663	2.13365	2.69122	2.53464	3.05164	2.3235	2.15014	2.35058	1.94087	2.38464	2.26709	2.57096	2.58061	2.68938	2.93503	2.81554	2.86247	3.04863	2.37029	2.48713	2.58917	2.50321	2.61128	1.8056	2.14476	2.36131	2.55629	1.74308	2.41845	2.35603	2.3129	2.64586	4.64572	5.07662	5.17896	4.7415	5.8474	5.46311	4.7263	4.36342	4.67183	4.01941	4.72618	4.75992
VVMO6_RS05210	9.95352	10.0084	10.2764	10.2385	10.6768	10.1714	10.1515	10.1463	9.94182	9.94846	9.96411	9.99921	9.8749	9.94286	9.7604	9.92977	9.80698	9.82383	9.77079	9.58113	10.4364	10.2928	10.3204	10.0377	9.94897	9.90545	10.1959	9.99065	10.3267	10.3723	10.3271	9.92694	9.99273	9.93	10.0797	10.2074	10.1473	9.62544	9.21791	9.89471	9.82541	9.60131	10.0164	9.13092	8.98691	9.80747	9.91632	10.1862	10.1986
VVMO6_RS05215	10.3111	10.1928	11.1811	11.2698	11.2086	10.5245	10.5963	10.6548	10.0594	9.98428	9.97838	11.4426	11.5122	11.4899	10.8544	10.6787	10.8197	10.6994	10.6902	10.319	10.4719	10.3789	10.3703	9.43643	9.39305	9.37821	9.78391	9.68174	10.5946	10.6009	10.4475	9.55125	9.69732	9.53925	10.0902	10.1775	10.1195	10.2845	10.0274	10.6559	10.3581	10.2378	10.3693	8.27696	7.92203	11.0058	10.726	10.9877	11.0327
VVMO6_RS05220	9.09434	8.91659	8.76554	8.81612	9.04558	8.23462	8.26936	8.24149	8.16935	7.97506	8.06135	9.02727	9.00721	8.97256	8.63201	8.68378	8.60296	8.52589	8.58722	8.21807	8.14306	8.30202	8.22884	7.52914	7.50982	7.66119	7.88852	8.00227	8.2354	8.27628	8.27049	7.63036	7.7247	7.55791	8.1722	8.34993	8.20424	10.6874	10.3772	10.6997	10.4451	9.49852	9.89367	8.41494	8.3425	9.31752	9.5786	10.568	10.6739
VVMO6_RS05225	6.00711	5.99666	6.37637	6.39177	5.77073	5.99368	6.14139	6.3139	5.91618	5.65594	5.67661	6.33725	6.49476	6.52137	6.29524	6.34859	6.35108	6.16621	6.18256	5.7213	6.18911	6.32344	6.36506	6.17642	5.97191	6.13594	5.74441	5.90565	6.82037	6.68711	6.79143	6.50543	6.48658	6.41731	6.23832	6.13153	6.18539	5.75542	5.96296	5.9141	6.01882	5.64227	5.27788	5.53233	5.57373	6.17128	6.13831	6.05473	6.08744
VVMO6_RS05230	1.95337	2.12486	1.67739	1.99217	1.49934	1.20581	1.74232	1.94409	1.66228	2.0843	1.76692	2.26926	2.19779	1.77979	1.34217	1.60547	1.74026	1.27704	1.35459	2.11232	2.35395	2.30327	2.2953	1.19106	1.66097	1.70167	2.14544	2.03212	1.74371	2.30472	2.00012	1.57339	1.95644	2.29285	2.0718	1.8776	2.01596	3.07599	3.434	2.06567	1.65347	2.70621	2.1838	3.44693	3.49289	4.2053	4.26432	1.88004	2.07861
VVMO6_RS05235	3.12086	3.09392	3.34488	2.61017	3.25197	3.03328	3.09735	2.84209	3.3398	3.05164	3.47167	2.3793	2.48873	2.98105	2.98349	2.99023	2.69204	3.08286	2.95383	2.39877	3.1013	2.95691	2.7558	2.42876	2.92236	2.91714	2.65353	3.29201	3.43779	3.00931	3.5172	2.84007	2.88797	2.96302	3.05723	3.40285	2.78753	2.98862	3.10318	2.69766	2.92913	2.92194	3.21228	4.42745	4.15267	3.9603	3.81491	3.10938	2.8166
VVMO6_RS05240	9.02602	9.00477	6.00876	5.94059	5.50654	6.45232	6.22921	6.22515	6.50549	6.40919	6.45677	6.35082	6.47827	6.49566	7.11282	7.1001	7.19377	6.33469	6.52104	6.28399	5.51477	5.48495	5.43047	5.76448	5.5681	5.81756	5.65513	5.76769	5.6149	5.29522	5.40896	5.62171	5.53448	5.51718	5.97255	5.90309	5.68292	9.51057	9.47458	8.60632	8.96916	9.10791	9.38575	10.8037	10.9369	8.92715	9.27701	8.47032	8.35992
VVMO6_RS05245	8.51417	8.38504	6.0886	5.92046	5.77073	6.15449	6.05354	6.03982	5.78475	5.67131	5.67208	6.39734	6.47827	6.41566	6.34378	6.57568	6.48698	6.03925	6.08665	5.79718	6.80609	6.62972	6.73806	6.85342	6.72808	6.81787	5.95452	5.99439	7.2555	7.35865	7.32581	7.41242	7.16226	7.21037	6.61191	6.72205	6.69474	8.30783	8.36717	7.66893	7.5835	7.81675	8.26172	7.73641	7.81855	7.70128	7.66149	8.80097	8.69094
VVMO6_RS05250	4.95382	4.92304	6.7694	6.60226	5.89405	6.34625	6.1782	6.48421	6.51772	6.50238	6.49572	6.52253	6.58225	6.51498	6.42335	6.50388	6.51187	6.6428	6.57702	6.77166	6.61882	6.69796	6.63939	6.32429	6.27836	6.28168	6.48401	6.6811	6.42137	6.32605	6.427	5.94934	6.27824	6.18516	6.29829	6.35022	6.33468	4.83294	5.14916	4.72739	4.9727	6.40396	6.42699	4.80143	5.32795	6.14215	5.94608	5.18454	5.07224
VVMO6_RS05255	7.06062	6.85427	6.35716	6.71173	7.05705	6.66695	6.64069	6.47654	7.07774	6.9746	6.95475	7.18792	7.10693	7.04458	7.17928	7.40145	7.30948	7.40359	7.38462	7.51086	7.01258	7.13668	7.44256	6.95763	7.20888	7.29607	7.05179	7.48887	6.98156	7.30762	7.59879	6.95394	7.0307	7.37535	7.13671	7.26572	7.4382	6.7619	7.06479	6.04363	6.06193	6.77368	6.40705	4.60571	4.98979	5.25302	5.36779	7.46935	7.56685
VVMO6_RS05260	6.14468	6.24162	5.07086	4.72948	5.40651	4.65383	4.82613	4.70913	5.03141	4.8215	4.68221	5.19114	4.78931	4.9737	5.1359	4.9714	5.00956	5.02993	4.77995	4.65631	5.26769	5.21089	5.19421	5.1729	5.12286	5.26211	4.7406	4.62356	5.31316	5.50414	5.45392	5.40927	5.40604	5.42663	5.25515	5.3678	5.26169	7.65948	8.0465	7.26126	7.45559	5.91817	5.40397	6.75266	6.52967	5.82532	5.6523	6.79599	6.79205
VVMO6_RS05265	6.98411	7.04663	6.49833	6.213	6.29184	6.09368	6.48569	6.42964	6.62107	6.52371	6.5411	6.52253	6.44471	6.46286	6.37079	6.4306	6.42719	6.3847	6.44572	6.51875	6.51926	6.57121	6.63151	6.33961	6.43861	6.50955	6.61959	6.66598	6.14434	6.33535	6.42526	6.13737	6.16909	6.16737	6.35183	6.46175	6.39444	5.96448	6.16094	6.34634	6.46086	5.99161	6.20244	6.69472	6.62816	5.45077	4.8933	6.67018	6.74945
VVMO6_RS05270	7.81795	7.82293	6.78866	6.63351	6.63902	6.43608	6.69251	6.44937	6.32245	6.34353	6.38944	6.59845	6.41035	6.5837	6.13901	6.43968	6.35567	6.24277	6.2182	5.93792	6.50708	6.37138	6.42645	6.28724	6.318	6.26448	6.4587	6.2966	6.5262	6.55173	6.51123	6.4737	6.38892	6.36561	6.39562	6.43179	6.34618	6.51461	6.5524	7.38864	7.31037	6.24786	6.7296	7.81557	7.77007	5.85355	5.90023	7.43452	7.57906
VVMO6_RS05275	6.85973	6.8832	5.20588	5.13086	5.18288	4.95668	4.96503	4.99335	4.54998	4.44589	4.62715	4.64794	4.91718	4.91672	4.41569	4.34624	4.79655	4.54959	4.73847	4.32146	4.7108	4.66405	4.68064	4.7135	4.50569	4.71657	4.65999	4.45399	4.98564	4.9815	5.13511	4.99634	5.03083	4.98896	4.88234	4.88127	4.83252	5.9001	5.99194	6.45804	6.48698	5.93688	6.57732	6.87075	6.96612	5.30067	5.39744	6.61964	6.7386
VVMO6_RS05280	9.8642	9.88339	8.11518	8.07857	8.48587	7.89579	7.78434	7.80794	7.3698	7.48138	7.61106	8.08487	8.00138	7.99161	7.71817	7.8245	7.76427	7.7592	7.66294	7.28791	8.02062	7.89262	7.9879	7.71683	7.71029	7.67282	7.94671	7.79479	8.16704	8.1831	8.10958	7.95894	7.81839	7.92635	7.89129	8.05975	7.99948	8.39324	8.22643	9.32757	9.22681	9.76515	9.92117	9.34852	9.35679	8.53801	8.65333	9.38307	9.44706
VVMO6_RS05285	4.05554	4.29584	6.24315	6.0558	5.68793	5.93326	6.3677	6.34793	6.77568	6.66862	6.6738	6.04337	6.43619	6.2487	6.10723	6.27944	6.20613	6.33469	6.39768	6.63359	6.50095	6.43429	6.56193	6.27335	6.1975	5.92115	6.66308	6.51855	5.52577	5.46741	5.45732	5.21978	5.36927	5.2092	5.65635	5.77028	5.63819	4.37993	4.61884	3.13565	3.28723	3.82347	3.38533	3.62294	3.36814	4.19273	4.26432	3.74127	3.80702
VVMO6_RS05290	5.28672	5.44223	5.65724	5.31174	5.32117	5.30549	5.32536	5.42651	5.21682	5.24785	5.08086	5.90304	5.69324	5.64618	6.05821	5.97969	6.10618	5.51845	5.31003	5.31964	5.28205	5.15222	5.4341	5.25195	5.14219	5.1249	5.48173	5.46018	5.40099	5.51072	5.45051	5.18793	5.23265	5.00407	5.52627	5.51932	5.54719	3.19786	2.74305	2.69766	2.78685	3.7964	4.18005	3.7798	3.23158	4.3482	4.41686	5.39714	6.2793
VVMO6_RS05295	5.76643	5.95699	8.06276	7.87137	7.93439	7.95397	8.03715	8.05324	7.52323	7.55574	7.50435	8.34091	8.40195	8.51595	8.68679	8.38135	8.55388	8.15286	8.0196	7.94539	7.55836	7.44946	7.61226	7.4712	7.37497	7.36848	7.43672	7.37676	7.3298	7.42544	7.40808	7.10776	7.07704	6.99537	7.29856	7.31814	7.32239	3.84587	3.77138	4.06647	4.04943	4.74353	5.40397	4.90726	4.85682	5.01668	5.14997	6.00927	6.77224
VVMO6_RS05300	7.19793	7.16707	4.73601	4.84077	5.00277	4.63499	3.93875	3.90713	4.20758	4.4279	4.37203	4.30172	3.89128	4.43875	4.03151	4.34624	4.20376	3.9951	4.57529	4.32146	4.63821	4.50123	4.39074	4.27744	4.06988	4.34719	4.65406	4.39816	4.57018	4.69425	4.61993	4.5216	4.43967	4.47071	4.58502	4.71113	4.50924	6.8728	7.00208	7.55812	7.63243	7.0535	7.4136	8.53537	8.77292	7.00101	7.14561	6.8343	6.91277
VVMO6_RS05305	8.11263	8.13616	5.31614	5.41606	5.18288	5.12819	5.10272	5.03572	5.1865	5.24785	5.20511	5.27894	4.67818	5.14886	5.08786	5.24448	4.91322	5.06102	5.12928	4.97221	5.27249	5.0272	5.12857	5.01964	5.03871	5.06879	5.24172	5.09417	5.09503	5.22895	5.1094	5.20622	5.16989	5.24779	5.16599	5.17799	5.13485	8.05313	7.94366	8.22104	8.05441	6.88707	7.09004	9.78554	10.0261	7.65963	7.73009	8.03383	8.06277
VVMO6_RS05310	6.85114	6.82864	6.39534	6.33207	5.54469	6.07981	6.03071	5.93739	5.85196	5.89075	5.8267	5.65214	5.60484	5.53699	5.21257	4.93332	4.99787	4.91552	5.01812	4.73559	5.08312	4.9316	4.92192	4.89037	4.83994	4.52454	4.98707	4.60958	5.07003	5.12131	5.0655	4.8644	5.01187	4.82848	4.921	4.83405	4.67991	6.30004	6.28612	6.72993	6.28013	5.75903	5.27788	8.2403	8.62742	5.84955	5.97587	6.67601	6.64149
VVMO6_RS05315	5.86643	5.93794	4.63325	4.10167	3.8479	4.08803	3.98698	3.71192	3.74119	3.49342	4.06189	3.91999	3.35413	3.57917	3.23944	3.45185	3.96033	3.71138	3.54116	3.83748	4.05986	3.95541	4.09326	3.94824	4.00378	4.06775	3.85694	3.96516	4.29607	4.33521	4.27145	4.38381	4.21771	4.43399	4.41745	4.25038	4.15306	6.41341	6.18309	5.48295	5.48581	4.86575	4.78535	6.49419	6.42395	5.89682	5.98077	5.39361	5.44683
[truncated: 3,274 more rows]
[truncated: 112 more columns]
