# Supplementary material for: Two novel genes identified by large-scale transcriptomic analysis are essential for biofilm and rugose colony development of Vibrio vulnificus
Source: PLoS Pathog. 2023 Jan 19;19(1):e1011064. doi: 10.1371/journal.ppat.1011064 (PMC9888727; doi:10.1371/journal.ppat.1011064)
Supplement: S3 Dataset — (XLSX) [file ppat.1011064.s015.xlsx]

## Sheet: S3 Dataset
	IC-01	IC-02	IC-03	IC-04	IC-05	IC-06	IC-07	IC-08	IC-09	IC-10	IC-11	IC-12	IC-13	IC-14	IC-15	IC-16	IC-17	IC-18	IC-19	IC-20	IC-21	IC-22	IC-23	IC-24	IC-25	IC-26	IC-27	IC-28	IC-29	IC-30	IC-31	IC-32	IC-33	IC-34	IC-35	IC-36	IC-37	IC-38	IC-39	IC-40	IC-41	IC-42	IC-43	IC-44	IC-45	IC-46	IC-47	IC-48	IC-49
VVMO6_RS00005	-4.90601e-05	0.00295476	-0.00227498	-0.00550056	-0.00357349	-0.0121643	0.00757896	-0.0016152	-0.0120838	-0.00343035	-0.00502067	-0.00812367	-0.00957407	0.00649535	0.019935	-0.0108565	0.0024842	0.0016503	-0.00925443	-0.0131782	0.00752705	-0.00469177	0.00192436	0.00678943	-0.00356192	0.0103197	-0.0262141	-0.0130423	0.0114406	-0.00433861	-0.0042907	0.0226097	-0.0037428	-0.000525762	0.0113821	-0.00252272	0.00652801	-0.00621859	0.00336897	-0.00828246	0.00421039	0.00213893	-0.00158415	-0.00250317	-0.0584026	-0.00324523	-0.00378673	0.000887406	0.000808946
VVMO6_RS00010	-0.00136667	0.0162421	-0.0100023	-0.00832837	-0.00242509	-0.00959702	0.00805571	0.0177622	-0.00743276	0.00452529	-0.00648517	-0.00869985	-0.0177903	0.00912431	-0.00044842	-0.00637607	0.00404211	0.0128302	-0.00752924	0.00519529	-0.0105725	-0.0169836	-0.000465054	0.00333723	-0.0149328	0.0106967	-0.0443069	-0.0220545	0.013613	-0.00837844	-0.00777012	0.00669332	-0.011679	-0.0046768	-0.00216454	0.0151525	0.00623114	-0.00653509	0.0134085	-0.0173884	0.0119952	0.00199194	-0.00844128	-0.00342293	-0.0459106	-0.00923385	0.00494696	0.0119943	0.00881007
VVMO6_RS00015	-0.00260997	0.0109762	-0.0251533	-0.000863253	-0.00288918	0.00634416	0.00436914	-4.64139e-05	-0.00468297	-0.000186971	-0.00821672	-0.0153206	-0.00846864	-0.00793988	0.0025076	-0.000979144	-0.00791295	-0.00980952	0.000420895	0.00577843	0.000404956	-0.00886231	0.00964573	0.00743851	-0.000442443	0.00237805	-0.0103279	0.00535803	0.00616582	-0.012101	-0.0159924	-0.00957106	0.0103276	-0.0122571	-0.00616213	0.0142646	-0.00504233	-0.00101272	0.00886008	0.00836378	0.00870504	0.000293621	0.000169241	0.00450427	-0.0056412	-0.00801296	0.00542798	0.0116802	0.00926955
VVMO6_RS00020	-0.007971	0.00885137	-0.028867	0.000166408	0.00794927	0.00214615	0.00186324	0.00133958	-0.0017503	0.00137507	-0.00913066	-0.0061481	-0.000757798	-0.00252552	0.00223741	0.00282219	-0.00402615	-0.00585149	0.00518782	-0.00517537	-0.00903496	0.00621869	0.00230038	0.00145496	0.0039114	0.00808341	0.00231905	-0.00281783	0.0159153	-0.0109787	-0.0263998	-0.0119535	0.0236388	-0.0206054	-0.0123094	0.010317	-0.0124876	0.00625965	0.00632543	0.00725546	0.0121546	0.00220154	-0.0063881	0.00334806	-0.0018632	-0.00546613	0.00615352	0.0069923	0.00447617
VVMO6_RS00025	0.00691445	-0.0207107	-0.00202417	-0.00610416	-0.0234343	-0.0128247	-0.00829465	-0.00450471	-0.00429036	-0.00711727	0.00524286	0.00400196	-0.00112152	0.0119189	-0.00604149	-0.00276581	0.00580063	0.00255062	0.00412631	-0.00741982	-0.00211144	-0.00505741	-0.00672014	0.0192414	0.00262352	-0.00719414	-0.0108346	0.0039101	0.0112225	-0.0106336	-0.00755505	-0.0034456	0.00200588	0.0109923	-0.00261116	-0.00491902	-0.00692046	0.00151	-0.00768975	-0.00369574	0.00118985	0.00438738	-0.00185153	0.00794535	-0.00371341	-0.0069443	-0.00182415	0.0122142	0.00165797
VVMO6_RS00030	-0.00142843	-0.0107156	-0.00246374	-0.00215627	-0.0249738	-0.0169567	-0.00460579	-0.0102973	-0.00526211	-0.00297025	0.00015858	0.00832288	-0.000837245	-0.00280864	-0.00984891	0.00469392	0.0108531	-0.00126372	0.00136106	-0.00366925	-0.00761733	-0.00422572	-0.0106621	0.0164907	0.00115302	-0.0079786	-0.0148989	-0.00737117	0.0101086	-0.0111583	-0.0137743	-0.00366703	0.00709892	0.00954283	-0.00403118	0.002816	-0.00215896	-0.00395315	-0.00224158	-0.00977909	0.00144221	0.00838409	-0.00587964	-0.00435614	-0.00395302	-0.00760486	-0.00410012	0.00813684	0.00373521
VVMO6_RS00035	-0.00849346	-0.00682283	-0.00737339	-0.00522934	-0.0245814	-0.00332545	-0.0129329	-0.00630079	-0.00393582	-0.00109541	0.00241644	0.00619166	1.5586e-05	-0.0233644	-0.00622337	-0.00215935	0.00206489	0.0127663	0.000614969	0.00291544	-0.004807	-0.00544755	-0.00814915	0.0153336	-0.0118581	-0.00526838	-0.0151771	-0.0172691	0.00212233	-0.00659405	-0.0093145	0.00491375	0.0040757	0.00842843	-0.0247934	0.0146476	-0.00993511	0.00651684	-0.000207457	0.000438768	-0.000671818	0.00754697	-0.00760883	-0.00136582	0.000913656	-0.00742473	-0.00523773	0.00738349	0.00235277
VVMO6_RS00040	0.0010052	-0.00607927	-0.00377029	0.00100212	-0.0216062	-0.00834552	-0.0132264	-0.0056206	0.00157701	-0.00108476	0.00134027	0.00183687	-0.000980982	0.00611653	-0.00581563	0.00268093	0.000915591	0.00399791	0.00470248	0.000617554	-0.00684152	-0.00683686	0.0141545	0.0077638	-0.0155617	-0.00425654	-0.0113642	-0.00330818	0.0127475	-0.00627814	-0.00224335	0.00257319	0.00062063	0.0106206	-0.00773772	-0.00855314	-0.00860427	0.00194298	0.000905685	0.00301767	-0.00232721	0.00941128	-0.00898397	0.00769693	-0.00452106	-0.00534071	-0.00542377	0.00702911	-0.0027356
VVMO6_RS00045	3.20755e-05	-0.000750073	-0.00677614	-0.00262944	-0.0205321	0.00340898	-0.0156748	-0.00260808	-0.00588512	0.00105365	-0.00019347	-0.00965917	-0.00472639	0.0213015	-0.00929916	0.00584748	0.00319088	0.0127139	-0.00748933	-0.00785904	-0.00969921	-0.00792549	0.00164127	0.0115483	-0.0198444	-0.00307524	-0.0122736	-0.00406289	0.00966408	-0.00659126	0.00592999	0.0039549	0.00406378	0.00544955	0.0070053	-0.0181146	-0.00716979	0.00391699	-0.00288849	0.000541019	-0.000730185	0.00604807	-0.0148704	0.00423142	-0.00194876	-0.0122624	-0.00684025	0.0130773	0.00173825
VVMO6_RS00050	-0.000411751	-0.00347745	-0.00583494	-0.00175969	-0.0183742	0.00266408	-0.0176313	0.00388506	-0.00585555	-0.000497687	0.00641691	-0.00266015	-0.00617003	0.00221131	-0.00515471	0.00214496	0.0059789	0.00277733	-0.00810832	-0.00815351	-0.00388793	0.000798895	-0.00768518	0.0140163	-0.0107971	0.00172675	-0.0155194	0.000216338	0.0128453	-0.00357454	0.00645432	0.00181285	0.0036064	0.00212406	-0.000781057	0.00303508	-0.00684141	0.00513557	0.00297145	0.000513194	-0.0017351	0.00551007	-0.00875613	0.00877054	0.000219321	-0.00739967	-0.00591474	0.00604646	-0.00119125
VVMO6_RS00055	0.00319095	0.00106104	-0.00544844	-0.00369767	-0.0209334	-0.00588818	-0.016588	0.00208881	-0.00404975	-0.000717244	0.00778179	-0.00810125	-0.00827334	0.00824314	-0.0110454	0.00686624	0.00755887	0.00571669	-0.00959375	-0.00619613	-0.00509576	0.00140721	0.00385306	0.00824205	-0.0108308	0.00737615	-0.0107535	-0.00862317	0.0139472	-0.00048149	-0.00165948	-0.00229611	0.00188253	-0.000851956	0.0156445	-0.0112105	-0.00397142	0.00428993	0.000683682	0.00123576	0.00485283	0.00610072	-0.0091961	0.0110416	0.0012236	-0.00846456	-0.00548045	0.00180677	0.00243085
VVMO6_RS00060	-0.00101584	-0.00193839	-0.0067092	-0.00283846	-0.0268248	-0.000137095	-0.0208113	0.00747004	-0.00920397	0.000625585	0.00782934	0.000656797	-0.00953906	0.0038327	-0.00576514	-0.000514137	0.00762867	0.00251695	-0.00344755	-0.00564319	-0.00252039	0.00113901	0.00297452	0.0199906	-0.0139692	0.00874776	-0.0060763	-0.0103983	0.0117249	-0.0034075	-0.00453435	-0.000461001	0.000793098	0.00133831	-0.00102032	0.00187609	-0.0069273	0.00586288	0.0028639	0.00167646	0.000507034	0.00523023	-0.00201106	0.00770522	-0.0012323	-0.00519244	-0.00339593	-0.00667312	-0.00250141
VVMO6_RS00065	0.000665628	-0.00634347	-0.00648218	-0.0046266	-0.0314519	-0.00390436	-0.0199263	0.00481632	0.00128721	0.00176573	0.0058937	0.00228413	-0.0123689	-0.00523108	-0.00623481	0.00140853	-0.000991379	0.0063048	-0.00189082	-0.00577066	0.00449659	0.000632053	-0.00482777	0.0192186	-0.0149843	0.00677146	-0.000214192	0.0150086	0.0167496	-0.00589565	-0.00402424	-0.00435154	-0.00152051	0.00201564	-0.00949656	-0.00678565	-0.00900673	0.0135767	0.00077814	0.0159337	0.000316001	0.00636586	-0.00522841	0.0136193	-0.00693066	0.00241032	-0.00184231	-0.00744384	-0.00458205
VVMO6_RS00070	-0.00266889	0.00129755	0.000319829	0.00535131	-0.00644285	-0.000674436	-0.00132907	0.00563417	-0.00327673	0.00238583	0.00423829	0.00345577	0.000562123	-0.012985	-2.26895e-05	-0.00506448	-0.00169777	-0.00530451	0.00199197	0.000937	-0.000714466	-0.0103975	0.000890638	0.00155634	-0.0038936	-0.00530449	-0.00691661	-0.000546012	0.0167554	-0.0212065	0.000220854	-0.0123381	-0.0039834	-0.00268121	0.00234107	0.0014171	0.00147505	-0.00123519	0.0050952	0.00475833	-0.00321745	0.000381135	0.000216729	-0.00677783	0.0113028	-0.0176559	-0.00798789	-0.00250417	0.00196176
VVMO6_RS00075	-0.00340817	-0.00185263	-0.00130879	-0.00719535	0.00393421	0.00122576	-0.00225947	-0.00813874	-0.00220639	-0.000888099	0.00571107	-0.00779125	-0.00323668	-0.00130978	-0.00313957	-0.00515948	0.000119215	-0.00608732	0.00271745	-0.0210884	-0.00550567	0.0375879	-0.0128239	-0.0251629	0.00401676	0.0118712	-0.0068482	0.00393614	-0.0128439	0.00302072	-0.0182543	-0.00325283	-0.0164136	-0.0106649	0.000781446	0.0190604	-0.00313315	0.00150939	0.00338581	0.00503851	-0.00198166	0.00490763	-0.00699783	-0.000641963	0.000382073	-0.0194049	-0.010911	-0.00485141	0.000271742
VVMO6_RS00080	-0.00918631	0.0121469	0.0116108	0.0108026	0.005892	-0.00773543	0.00260279	0.00249485	-0.0141986	0.00575861	-0.00694375	0.00162256	-0.0113876	0.0337755	-0.0196026	0.0133747	0.00998098	-0.0144126	-0.0234653	0.00486645	-0.013165	0.0594272	0.000952042	-0.0195127	-0.0183226	2.03919e-05	-0.00927052	0.00268636	0.0136018	0.00170784	0.0103365	-0.002947	0.00898694	-0.0121769	0.0113604	-0.00357521	0.00823982	-0.0110161	0.0121817	0.0018982	-0.0161803	0.00718273	-0.00202762	-0.00983398	0.00294923	0.00406513	-0.00807789	-0.0131313	0.00517111
VVMO6_RS00085	-0.00944352	-0.015835	0.012245	0.00455228	0.000505249	-0.0124383	-0.00775096	-0.00742439	0.0109727	-0.00322866	0.0026134	0.0230624	-0.00877015	-0.00426729	-0.0120945	0.075454	0.0227078	-0.0105624	-0.0269806	-0.0111549	0.0213325	0.0139491	-0.021097	-0.0464984	0.0471287	0.0642636	-0.0402996	0.00493847	-0.000476738	-0.00696631	0.022965	-0.0173633	0.00442995	-0.0167719	-0.00589372	1.65582e-05	0.0012224	-0.0234562	-0.00395234	0.00811694	-0.0243069	-0.00200724	-0.0115804	0.0046965	-0.0345001	0.0358276	-0.0280016	0.00693156	0.0336236
VVMO6_RS00090	-0.0119001	-0.0104536	-0.0106541	-0.0130005	-0.0136654	0.00195065	0.00647218	-0.00436357	0.0163839	0.00141799	-0.00605419	-0.000141296	0.0116413	0.0183121	-0.0241899	0.00286067	-0.00679996	-0.0213036	0.0055376	-0.0152756	0.000166824	0.00733616	0.00856764	-0.00994156	0.0178028	-0.00630667	0.0102413	-0.0170106	0.00325976	-0.0220936	-0.00416855	-0.0121524	0.0101631	-0.0189776	-0.0151518	-0.00208567	0.00245622	0.0177934	-0.00227145	0.012703	-0.0116516	0.00156293	0.0137928	0.0109809	-0.0133846	0.0112224	-0.0118384	-0.0077822	0.00129488
VVMO6_RS00095	0.0121392	-0.0057393	-0.00701344	-0.00776864	-0.00637735	-0.0224115	0.00365412	0.0359989	-0.0201678	-0.0115233	0.00496548	0.00211332	-0.00465772	-0.0041677	-0.00496009	0.00983711	0.00551401	-0.00465643	-0.00992496	0.0109546	0.00848108	0.0070582	0.00305171	-0.00933028	0.00216788	-0.0439654	0.0266952	-0.0141604	-0.00832863	-0.0113016	0.00327399	0.023252	-0.00714219	0.00158577	0.0239798	0.00861927	0.00471486	-0.0126027	0.0104064	-0.00530676	-0.00573512	0.000244246	0.00926415	0.0136001	-0.00257324	-0.00830368	0.0262844	0.000802374	0.00930534
VVMO6_RS00100	0.0121628	-0.0112349	0.000974611	-0.0144161	0.010285	-0.01121	0.0109065	0.0321411	-0.0204785	-0.00891204	0.00618451	0.0125416	-0.00368637	-0.00364974	-0.0111799	0.0117573	0.00700421	-0.0137904	-0.0120399	0.00939422	0.00936171	0.005911	0.00221697	-0.00568088	0.00311671	-0.0253839	0.0195661	-0.0111615	-0.00363414	-0.0184486	-0.00188802	0.027628	-0.015574	-0.00226586	0.0179236	0.00841796	0.00277463	-0.00504535	0.0182543	-0.00346495	-0.00151546	-0.00156157	-0.000587653	0.00540591	-0.000935286	-0.00335616	0.0208434	-0.000976222	0.0120683
VVMO6_RS00105	0.00245791	0.00139942	0.00912469	-0.00776325	0.00706769	-0.00936784	0.00353599	0.0349283	-0.0188065	-0.000325557	-0.000992747	0.0022465	-0.00103239	-0.00605353	-0.0180574	0.0041126	-0.000897169	-0.00834872	-0.00362627	0.0107595	0.0106838	-0.0209735	-0.000979089	-0.00772702	-0.0069224	-0.0188703	0.00820347	-0.0154143	-0.00051335	-0.0184397	0.00557876	0.0168536	-0.0149165	-0.00243276	0.0184625	0.00875245	0.00899287	-0.00177002	0.0169339	-0.0115012	-0.0106392	-0.00214825	-0.0113073	-0.00653929	-0.00561952	-0.00750266	0.0222162	-0.00534341	0.0198437
VVMO6_RS00110	-0.000649078	-0.00792326	0.0236403	-0.0123879	0.0109266	-0.0275629	0.00621901	0.0399218	-0.0117656	-0.00179982	-0.00298265	-0.00318701	-0.00995286	-0.0457438	-0.023479	-0.00520165	0.00671356	0.0169877	-0.00371288	0.00359251	0.0118501	-0.0314483	0.0165631	0.00519421	-0.00370362	-0.011071	-0.00163216	-0.0242014	0.00263244	-0.0148504	0.00665714	0.0121774	-0.0192695	0.00193161	-0.0111535	0.011486	0.0179414	0.00573058	0.0269993	0.00633616	-0.00845885	-0.000338362	-0.0158374	0.0008477	0.0100984	0.00125974	0.0138041	-0.00451786	0.0182839
VVMO6_RS00115	0.00321886	-0.0113684	0.012074	-0.0121261	0.00540241	-0.0166582	0.0100278	0.0480549	-0.0200864	0.0039737	0.00310686	-0.022792	-0.00123645	0.00200413	-0.0109819	-0.0120533	0.00428324	-0.0119729	-0.00665933	0.0039667	0.00909868	-0.00488419	0.00516541	0.00499024	0.01457	-0.00847427	0.0130336	-0.00469906	-0.00387664	-0.0101507	0.00956952	0.0197746	-0.00823965	-0.00862259	0.012687	0.00111114	0.00909778	-0.00414708	0.0200816	-0.00369361	-0.0144117	-0.00234768	-0.0137934	0.0232178	-0.000975781	-0.00947829	0.0144699	-0.0102111	0.0114942
VVMO6_RS00120	-0.00924287	-0.00065087	-0.00464657	-0.000448775	-0.00913411	0.00985346	-0.00778484	-0.00731486	-0.00374054	-0.00610331	-0.00485848	-0.0235988	0.0173738	0.00542216	-0.00856011	0.00587602	0.00835019	-0.00705733	0.00887346	-0.0159757	0.00414851	0.00630142	0.00151458	-0.0110334	0.014942	-0.0218994	0.0013192	0.00334006	-0.00433025	-0.0142628	0.01619	-0.00285677	0.00608534	-0.00219929	0.0140757	0.0301259	-0.00527542	0.0379691	0.00546335	-0.0050603	-0.00203023	-0.0043151	-0.00576421	0.0121416	-0.015326	0.00171928	0.00530881	0.000684165	0.0117682
VVMO6_RS00125	-0.000269802	0.00718858	0.00435994	-0.00942115	0.000138795	0.00366396	0.00863152	0.00047259	0.00948795	-0.0038241	0.00964872	-0.0175913	-0.00063094	0.00554396	-0.0206965	-0.00481746	0.0093194	-0.00643131	-0.00252003	-0.0168992	-0.0129859	0.0163422	-0.0108898	0.00859512	0.00346433	-0.0119642	-0.0026376	-0.00780708	0.0118384	-0.00978344	-0.00272919	0.00658844	-0.0118067	0.00733835	-2.6694e-05	0.00847359	-0.00241477	-0.00655931	0.010815	-0.00337952	-0.00155611	0.00154205	-0.00371954	-0.0132132	0.00208552	0.00699534	-0.0140337	-0.00929947	0.00990653
VVMO6_RS00130	0.00467356	-0.0129598	-0.0304631	-0.00334023	-0.00844573	0.00179669	-0.00576628	-0.00211824	-0.00656339	-0.0034847	0.0313492	0.00179411	-0.00107204	0.00508757	0.0382633	-0.00790605	0.00795584	-0.0125146	-0.00243189	-0.00817132	0.00446645	-0.0088165	0.0050784	0.010072	0.0153562	-0.0131967	-0.000762565	-0.00228266	0.0136408	-0.00436562	0.000756459	-0.00370833	0.00673402	0.00516978	0.0135689	-0.000422085	-0.000675709	0.0150671	0.00498059	-0.0207915	-0.00577324	-0.0013916	8.81711e-05	-0.00116359	0.00390892	-0.0126718	-0.00948197	-0.0189204	-0.00766794
VVMO6_RS00135	-0.00204502	0.0467968	-0.00143998	-0.000113932	-0.00186095	-0.0178845	0.00699782	0.00836414	0.000962899	-0.00223717	0.00927517	0.000481513	0.00233112	-0.00150735	-0.00616885	0.0256933	0.00088041	-0.0097021	0.00703198	-0.00623175	-0.00058003	-0.00182705	-0.00815554	0.00264743	-0.00848487	-0.00500353	0.0253919	0.00682546	-0.00655431	-0.00348825	0.00642223	-0.00165067	-0.00082433	0.00733455	-0.0104089	-0.00299289	0.00512302	-0.00345152	0.008143	-0.000297556	0.00723038	0.00163349	0.0168962	0.00491332	0.00636916	-0.0123583	0.00645773	-0.00412822	0.00196623
VVMO6_RS00140	0.000727579	0.0142425	-0.0132678	-0.00368128	0.00530835	-0.00363955	0.00423439	-0.00925358	0.00503055	-0.00472435	0.00802777	-0.000132575	-0.00545307	-0.00415787	-0.00481223	0.00915024	0.00286135	-0.00629849	-0.0045359	-0.00377509	-0.00892799	0.00661214	-0.00367616	0.0119456	-0.00717325	0.00685404	0.0118465	0.00259116	0.0141719	-0.0084244	-0.00520384	0.00263778	0.0110957	-0.0126403	0.00888262	0.0224631	0.000241763	0.00425639	0.00506363	0.00182684	0.00191361	-0.00137104	0.00125063	-0.00905812	0.00810275	-0.00118072	-0.00112652	0.00555044	0.00572985
VVMO6_RS00145	-0.010559	-0.0318863	-0.0188301	-0.00269381	0.0125998	0.00398163	0.00557307	-0.0114172	0.0109678	0.00323587	0.00813552	-0.0136876	-0.00611881	-0.00389131	-0.000673037	0.00151045	0.00809399	-0.00839017	-0.00186586	-0.00534067	-0.0153541	0.000971722	0.00811834	0.0263578	-0.00207547	0.0141226	0.0309397	-0.000388951	0.00434901	-0.00857454	0.00665694	0.00586139	0.00221298	-0.00659982	0.00402621	0.000450303	0.0136585	-0.00257375	-0.00404713	0.0249982	-0.00638876	-0.00828695	-0.000980013	0.00163097	-0.00392972	-0.0106158	-0.0187601	0.0100574	-0.00201394
VVMO6_RS00150	0.00468543	-0.0133126	-0.000514319	-0.0163828	0.00524642	-0.00765737	0.0198895	-0.00433066	-0.00598747	-0.00310134	0.0117841	-0.0138421	-0.017165	0.0353743	0.0210198	0.0203745	-0.00480842	0.00626801	0.0145435	0.00507904	-0.00293955	-0.00194111	-0.0103917	-0.00879973	-0.0033766	0.00683839	-0.00495733	0.0178326	-0.0197764	-0.00115878	-0.0027821	-0.00995496	0.00613157	-0.0128163	0.0332863	0.00800637	-0.000638824	-0.00203006	0.0159592	0.00615352	0.0126205	-0.00852332	-0.00827337	0.00944895	0.00466689	0.000890591	0.0153327	0.0213236	0.00182831
VVMO6_RS00155	0.00763317	0.00446012	0.00520039	0.000795217	0.00387058	0.00776098	0.0126387	-0.00324744	-0.00937064	-0.00411613	-0.00530911	-0.00745326	-0.00048117	0.00783568	-0.00873564	0.00752376	-0.00184023	-0.0063545	-0.0034789	-0.020342	0.00515819	0.00324124	0.010669	0.00345297	0.0093561	-0.0104626	0.0334369	-0.0087607	0.0148942	-0.00831964	-0.00792954	0.0124783	0.0240928	-0.00286739	0.00425008	0.00124499	-0.000606023	-0.00775807	0.00634657	-0.00806556	-0.00829093	-0.00126748	0.0141444	-0.00584161	-0.00606088	-0.00764203	-0.0101759	-0.0097429	0.0194055
VVMO6_RS00160	-0.000121622	0.0177091	-0.0103059	-0.00196313	-0.00629828	0.00753817	-0.0105244	0.000947348	-0.0113559	-0.00146668	-0.0180333	-0.00944656	0.0145006	-0.0148807	-0.0126373	0.0285475	0.00199877	0.00226377	0.00859455	-0.0196513	-0.0153485	0.0120183	0.0119182	0.0062416	-0.00628264	0.00601214	0.0125433	-0.00101601	-0.00326601	0.00367192	0.00470893	0.021137	0.0182194	-0.0159043	0.00619368	0.000513736	-0.000628248	-0.00673975	0.0277359	-0.0312169	0.00227763	-0.00525319	-0.00701233	0.0124872	0.0106057	0.00436411	-0.000701402	0.00999017	0.00855604
VVMO6_RS00165	-0.0184998	0.015062	-0.00143983	-0.00904908	0.0120137	0.00713506	-0.0185812	0.0144958	0.0108804	0.00752508	-0.00774901	-0.00583375	0.00454507	-0.00476878	0.00293711	0.00918972	0.00410821	0.00300369	0.0195987	-0.00531945	-0.00401946	-0.00372356	-0.00685151	0.0109076	-0.00633805	-0.0107548	-0.0155665	-0.00568861	0.016702	-0.00597051	-0.00328961	-0.0101804	0.0113077	-0.016188	0.00617383	-0.00885377	-0.000704964	0.00100017	0.00389398	-0.000669862	0.00252564	-0.00654486	-0.0128022	0.014767	-0.0027679	0.00876644	9.13923e-05	-0.000794058	0.00575246
VVMO6_RS00170	0.000740724	-0.00112512	0.00360198	-0.013623	-0.00325611	0.000248686	-0.00728236	0.00249601	0.00340761	-0.00207719	-0.00613806	0.000513817	-0.003553	0.0102684	0.00564365	0.00986103	0.0063322	-0.00312078	0.00463219	0.00114782	0.00040265	0.00626614	0.00851292	0.0100313	-0.000820969	0.00536032	-0.0163158	-0.0124978	0.00391188	-0.00444537	-0.00145576	0.00659187	0.00410466	-0.00998526	0.00308713	0.00116035	-0.00489129	0.00562636	0.0086477	0.00453568	0.00290473	-0.00588468	0.000705673	0.00132537	-0.00452382	-0.00702079	0.00436753	-0.0138246	0.00100452
VVMO6_RS00175	-0.00120852	-0.0139005	-3.82713e-05	-0.0143445	2.01776e-05	-0.00676069	0.000586188	0.0072692	0.00256338	-0.00215016	-0.00233841	0.0119142	0.00228452	-0.0128721	0.0041237	0.0101663	0.00584085	-0.0100223	-0.00361049	-0.00652117	-0.00986879	-0.000386845	0.0127842	0.00492404	-0.00287715	0.0085366	-0.0144598	-0.0100034	0.00532551	-0.0126009	-0.00412044	0.0137021	0.000912293	-0.00849868	-0.0102164	0.00315935	0.00433748	-0.000873516	0.00597893	-0.00601736	0.00123698	-0.00349613	0.00150026	0.0092037	0.00144321	-0.00223734	0.00618936	-0.0068847	-0.00444557
VVMO6_RS00180	0.00617582	0.000682388	-0.00845328	-0.00756327	0.000100417	-0.0113656	0.00473038	-0.0109163	0.0084696	-0.00315996	-0.0076582	0.00826431	-0.000422957	0.0100121	-0.00569137	-0.0021142	-0.000397267	-0.0122748	0.00429193	-0.0113707	-0.0123618	0.00143891	0.017261	-0.00226336	0.00319673	0.00262796	0.00424023	-0.00749547	0.00555491	-0.00583263	-0.00827479	0.0131881	0.00718024	-0.00325423	0.0174679	0.00458852	0.00477287	-0.00529391	-0.00621437	-0.00390613	-0.00842976	-0.000531763	0.00395133	-0.00327968	0.00277518	0.00442361	-0.00140687	-0.00461261	-0.00716383
VVMO6_RS00185	-0.0048201	-0.0114572	0.00706224	0.00575945	-0.00944495	-0.00943916	0.0123366	-0.00639104	0.00600193	-0.00257815	-0.00124552	0.00448065	-0.00425762	-0.0108879	3.24135e-05	-0.00227323	-0.00549857	-0.0123898	0.00234671	-0.012423	0.00144164	0.00156109	9.72028e-06	0.000854407	-0.00388392	-0.00263643	-0.00124832	0.00521979	-0.00140407	0.00573958	0.00387862	0.00182509	-0.0104647	-0.0089064	0.0198334	0.0111577	-0.000171716	-0.00586981	0.00296961	8.69812e-05	0.000833186	0.00261043	-0.00240234	-0.00749753	-0.00186947	0.00245027	-0.00821157	0.000269131	0.00521776
VVMO6_RS00190	-0.00769165	0.00658884	-0.00592132	-0.00893475	-0.00683976	-0.0197544	2.50625e-05	-0.00690627	0.00167647	-0.00400627	0.000657303	-0.00161302	0.0106965	0.0020129	-0.00118838	0.0205011	-0.0043917	-0.00472804	0.00384541	-0.0231857	-0.00062882	0.00299316	0.0054605	0.00569579	0.00236349	-0.00709899	0.00565738	-0.00387499	0.00580185	-0.00859203	0.0106799	-0.00818592	0.00346235	-0.00375152	0.00707943	-0.0114103	0.00661022	-0.00668945	0.000653864	-0.00728891	-0.00576138	0.00472382	0.0089103	0.0125741	-0.00276242	-0.00483102	-0.00200391	-0.00243904	0.00373771
VVMO6_RS00195	0.0010355	0.00113643	-0.00707896	0.0115229	-0.00156922	0.00344507	0.00196977	-0.00256089	0.00156096	0.00538057	-0.00564696	0.00199697	-0.00143065	0.0526624	-0.0218386	-0.00399062	0.00714517	-0.0077461	-0.014496	-0.0169622	-0.0119918	0.00275075	0.023987	0.0331759	-0.0120534	-0.00216969	-0.000977408	0.0246934	-0.00504694	-6.23881e-05	-0.0121395	0.00994138	-0.0119251	-0.021659	0.00380117	0.0325537	0.00458269	0.0313431	0.01272	0.0150734	-0.0100003	-0.0016748	-0.0101283	-0.00668865	-0.00840579	-0.000775256	-0.0119689	0.00288063	0.0156873
VVMO6_RS00200	-0.00881648	0.0105248	0.000994255	0.0128164	-0.00263353	-0.00216611	0.00314826	-0.0168575	-0.00459787	0.00925216	-0.0163538	0.0055456	-0.0057662	-0.0036523	-0.0341175	-0.00363236	0.000968394	0.00309945	-0.0100013	-0.014816	0.0181572	-0.0015744	0.0104076	-0.000910867	0.00793091	-0.00538476	0.0154002	-0.0108115	0.00670027	-0.012562	-0.0069213	0.00246934	-0.00718954	-0.0132622	0.00531118	-0.000705673	0.00389895	-0.00971775	0.00965736	0.00991731	-0.0163614	-0.00536504	-0.00858847	-0.00762957	-0.0194942	0.00611167	-0.00771788	-0.00176102	0.00584927
VVMO6_RS00205	-0.00916919	0.0127266	-0.00971572	0.00647794	0.000899157	-0.00808665	0.00456459	-0.00968385	-0.00531456	0.00377546	-0.0113252	-0.00294831	-0.0055855	-0.000599943	-0.0238891	0.00500354	0.00531399	0.00625185	-0.0143554	-0.022079	0.0139229	0.000364374	0.0141477	-0.00804733	0.0197258	-0.00311248	0.00796188	-0.00985279	-0.00551704	-0.00575399	-0.0146158	-0.000477091	0.00758016	-0.00993471	-0.0097727	0.0123171	-0.00222231	-0.0112023	0.0128168	0.0090397	-0.0160604	0.00475945	-0.00392466	-0.00589958	-0.0224003	0.0111555	-0.0206517	-0.000299821	0.00343006
VVMO6_RS00210	0.00158449	-0.00649705	-0.0133566	-0.00990191	-0.0108525	-0.00202324	0.0118241	-0.00317658	-0.00106433	-0.00309591	0.00591172	-0.00791169	-0.00826025	0.0106609	-0.0164184	0.00297312	-0.00279863	-0.00132528	-0.00672257	-0.0193179	0.0071691	0.0117693	-0.00629766	0.00900061	0.00580795	-0.00633393	-0.0163153	-0.000618879	-0.00161668	0.000821865	-0.00374352	-0.00230411	-0.00140163	-0.00651443	-0.0026855	-0.00500577	-0.00140465	-0.0101835	0.00809179	0.00183102	0.00116419	0.00480081	0.00368974	0.00927932	0.00426573	-2.05917e-05	-0.00679006	0.00603618	-0.00302935
VVMO6_RS00215	-0.00950794	-0.00336535	-0.0165252	-0.0152515	-0.00811521	0.00395705	0.0132291	-0.00692679	0.00524905	0.00082311	-0.0106973	-0.00198609	0.00325833	-0.00341223	-0.00330116	-0.00801084	-0.00398495	0.0012709	0.00175264	-0.0144471	0.0111377	0.0107652	-0.0311509	-0.00444271	0.011058	-0.00247698	-0.0256985	0.00680264	0.000173259	0.000869819	0.00742091	-0.00192947	0.00487553	0.00789787	-0.00608817	0.0063806	-0.00619126	-0.022455	0.0146965	0.0092888	-0.000312949	0.00359686	0.00812155	0.0040858	-0.00733481	0.00583445	-0.00853161	-0.00482004	-0.00187845
VVMO6_RS00220	-0.00143644	-0.0114707	-0.00208791	-0.0154607	-0.00394993	-0.00659188	0.00740623	0.00646692	-0.0160502	0.00535116	0.00662295	-0.00490214	0.00688874	0.0048831	-0.00656053	0.00175026	-0.00215961	-0.0124306	-0.0108046	-0.00451369	-0.00543544	0.0455789	0.00631478	0.0105188	0.00881927	-0.00668028	-0.00261787	-0.014439	0.00156111	-0.000200276	-0.00849879	0.00212466	-0.0132323	-0.0118091	0.0038955	0.00414013	0.00341485	-0.00311791	0.00591982	0.00419858	-0.0124862	0.00095968	0.0178573	-0.00537052	-0.00516204	0.00582094	-0.00139552	0.00520134	-0.00297973
VVMO6_RS00225	-0.00372841	-0.00598169	0.00180522	-0.0130155	-0.00168442	-0.000101225	-0.00100104	-0.0062169	-0.00789642	0.00311155	-0.00103416	0.00350775	-0.0111118	0.032495	-0.0234584	-0.00160631	0.000955758	-0.00987191	-0.0012833	-0.0151539	-0.00380996	0.0362711	0.000921214	0.00180156	0.000624512	0.00351043	0.0185987	0.00558923	0.00562961	0.000901115	0.00416497	0.00599537	-0.0128479	-0.000952811	0.00948888	0.00297576	0.00614457	-0.00690246	-0.00394601	-0.010777	-0.00910633	-0.00104578	0.0112803	-0.00792941	0.00690771	0.00448731	-0.000219348	0.0036405	-0.00672214
VVMO6_RS00230	-0.00339332	0.000756696	-0.00325793	-0.00543053	-0.00258581	-0.00916858	0.00378721	-0.014243	-0.00988394	0.00126209	-0.00832916	-0.00373568	-0.00160793	0.00892977	-0.0280371	-0.00272515	-0.000627009	0.00389631	0.00424251	-0.00456132	0.00151701	0.00946819	-0.00720983	0.00685336	0.00836303	0.00472686	0.00520506	0.00637484	-0.00171098	-0.0119429	-0.00557013	0.0020486	-0.00814332	-0.00186497	0.0056068	0.00746398	0.00440349	-0.0112277	0.000707917	-0.00767354	-0.0152491	-0.00254093	0.00678731	0.00242499	-0.0111316	-0.00429143	-0.000126008	-0.00521108	0.00901644
VVMO6_RS00235	-0.0178908	-0.0227767	0.0117674	-0.0115548	-0.000542413	-0.00361771	0.0133883	0.00628227	-0.00617481	0.00555467	-0.00539157	0.000838601	-0.00652659	0.00308926	-0.0225307	-0.00823427	-0.00628354	0.0329904	0.0014452	-0.0201028	0.00481818	0.00771483	-0.0169491	0.0214091	-0.000539242	-0.00174969	0.0138539	0.000459245	-0.00573409	-0.0155993	0.0199007	0.00497388	-0.00543713	0.00721452	-0.0205296	-0.0183258	0.00703443	0.0204202	-0.00201801	-0.0125477	-0.0173719	-0.0031217	0.00322493	0.00368429	-0.00211677	-0.00910222	-0.00996418	-0.0126084	-0.0121396
VVMO6_RS00240	-0.00422815	-0.0113517	-0.0018363	-0.0102438	-0.0016429	-0.000863647	0.00632689	-0.00485703	0.000155203	0.0018577	0.000405151	0.00850364	-0.000929106	0.00111426	-0.0182008	0.0201632	0.00601833	-0.00272016	0.0142224	-0.00627452	0.00364174	0.00182506	-0.00409563	-0.00607123	0.000325929	0.000561065	-0.0297665	-0.00618982	8.81522e-05	0.000104317	0.00707409	-0.00195238	-0.00775417	0.0109936	-0.00248747	-0.00407964	0.00719961	-0.00455699	0.0059415	-0.00602806	0.00402071	0.00609891	0.00633422	-0.00177351	0.0172616	-0.00289218	-0.0144564	-0.00365597	-0.0153569
VVMO6_RS00245	0.0194957	0.00188634	0.00147555	0.00215225	0.00302071	0.00247436	-0.00746016	-0.00364461	0.00535146	-0.000177027	-0.00204906	-0.00251704	-0.00160237	0.0193362	0.00477646	0.00560728	-0.00535934	0.00537192	0.000754294	-0.00481697	-0.00475813	0.00502844	0.00438684	-0.00378491	-6.24014e-05	0.000976982	0.00670102	-0.00369508	0.000224292	0.00125408	0.23779	0.000826029	0.0030357	0.000928498	0.0145698	-0.00073375	0.00161972	-0.00135531	0.00428048	-2.61312e-05	-0.0156739	-0.00380179	-0.000855892	-0.00299287	0.00282016	-0.00539012	-0.00328536	-0.00526814	0.00484354
VVMO6_RS00260	0.127172	0.0140883	-0.00462752	-0.00733104	-0.00185318	0.0175452	-0.00513184	0.00260828	-0.00374986	0.0157584	-0.00212817	-0.0091218	-0.00974618	0.0118867	-0.00790792	-0.0063158	0.00171295	0.00457656	-0.00746809	-0.00440901	-0.0139765	0.000954584	0.00791665	0.00578676	-0.0131551	0.00150792	-0.000975151	-0.0230453	0.0154793	-0.00188263	0.242454	0.000758847	0.0170991	-0.000314391	-0.00400561	-0.0121569	0.00409879	0.0036128	-0.00138301	0.0125744	-0.0109194	-0.00896231	0.000717055	-0.00223426	0.0534878	-0.00356983	-0.00324764	-0.00845745	-0.0169004
VVMO6_RS00265	-0.00307629	0.00864949	-8.36581e-05	-0.00621496	7.48117e-05	-0.00244802	-0.0293002	0.000531253	0.0177433	0.0632427	-0.0134408	-0.000355885	-0.0198854	-0.0134428	-0.00533442	-0.057049	-0.00198535	0.0971065	0.00269107	0.022277	-0.0216376	-0.0159911	-0.0411301	-0.0791935	-0.0448541	0.00134374	0.0108217	-0.00689124	-0.0259663	0.0113704	-0.0215381	-0.00558709	-0.0374739	-0.0076146	0.0897164	0.324603	-0.0216869	0.0071655	0.00861095	-0.00731398	-0.0342779	-0.00788569	0.0347388	-0.0131509	-0.00607478	0.00580688	0.00160577	-0.0167653	-0.0128087
VVMO6_RS00285	0.00217183	-0.0122178	-0.0021734	0.0151818	-0.00801602	-0.00268612	-0.00191573	-0.0276248	-0.0187557	0.000668873	0.0127643	-5.70196e-05	-0.00208982	-0.0163288	-0.00498548	-0.00522434	-0.00283895	0.00121618	0.00159011	0.0083819	0.0146577	0.000985756	-0.00762841	-0.0296303	-0.00273896	0.000951864	0.0122262	-0.00440668	0.00448684	-0.0115119	-0.0205075	-0.00596059	-0.00118417	-0.0202377	0.0325812	-0.00949963	0.00523834	-0.0230409	-0.00103668	-0.00314302	-0.0081479	-0.00276762	-0.0108287	0.00595786	0.00153605	0.0146138	-0.00161111	-0.0101102	0.00463448
VVMO6_RS00290	-0.00910347	0.00750651	-0.019633	0.04817	0.0384544	-0.0113975	0.0284577	0.00497997	0.0122813	-0.00183264	0.0165994	-0.000315254	-0.00821772	-0.000135547	-0.00436116	-0.0582129	0.0472037	-0.00539386	0.00983214	-0.042063	0.0211287	-0.00706397	0.0181241	-0.0170546	0.0376828	0.0848878	0.0107799	0.00244719	0.0194533	0.0307842	-0.00388586	-0.0194907	-0.00439495	0.0118579	-0.0251554	0.0124162	-0.0152304	-0.00439862	-0.0293868	-0.0184324	-0.01225	-0.00919346	-0.0295111	0.00324446	0.00899298	-0.00111457	-0.0211356	-0.0359272	0.00473369
VVMO6_RS00295	-0.0148164	-0.00212891	-0.000609483	0.00269657	0.0022559	0.0148588	0.00305085	0.00920288	-0.00608628	0.00639901	-0.00700143	-0.0129506	-0.00211301	-0.00993656	0.00634305	-0.00389049	-0.00844053	0.00134909	0.00629767	-0.0069474	-0.0012363	0.00292636	-0.0377063	-0.00890112	-0.00986872	-0.0139347	0.00264112	-2.64641e-05	-0.00504018	-0.00976641	-0.0350202	-0.0143014	-0.00538331	-0.0126539	0.0109895	0.00585438	0.0104426	0.0139746	0.0160312	0.0158173	-0.00676293	0.00368258	0.00521489	-0.00776497	0.00175676	-0.004552	-0.0142593	-0.00941924	-0.00131127
VVMO6_RS00300	0.00215877	0.0406889	0.0115689	-0.012767	0.0118271	-0.0100074	0.000354394	0.00520761	-0.00543691	-0.00398394	0.0322255	0.00263104	-0.0115661	-0.011934	-0.0044522	-0.00118001	0.000460886	-0.0010328	-0.000628216	0.00253102	-0.00574983	-0.00276262	0.00210345	0.00570147	-0.0148355	0.0100145	-0.0169327	0.00366218	-0.00271139	-0.0213681	-0.00919548	-0.0193821	-0.00179535	-0.00264156	-0.0219042	0.0130813	-0.000442061	-0.000786189	0.010973	0.000193038	-0.00726488	-0.00118156	-0.00500396	-0.0106097	0.00607099	0.0077481	0.0164147	0.0202753	0.000155681
VVMO6_RS00305	0.000894766	0.0379385	0.0134417	-0.00890589	-0.00254698	-0.00457755	-0.00602172	0.0101254	0.00191489	-0.000827045	0.0330206	-0.00824953	-0.00874717	-0.000982822	0.00781753	0.00612331	-0.00645032	0.00210348	-0.00180104	-0.000635374	-0.00668064	-0.00339093	-0.00999751	0.00408146	-0.0302219	0.00335442	-0.00796768	0.0063331	0.00293059	-0.0165409	-0.0163079	-0.0217344	-0.00139634	-0.00445697	-0.0238731	-0.00436051	-0.000727348	0.00291618	0.00276152	-0.0159037	-0.0187471	0.00130196	-0.00364481	-0.0146242	0.010641	0.0134889	0.0111267	0.0106476	0.00111888
VVMO6_RS00310	-0.00134972	0.0375935	0.00608451	-0.00992259	-0.00600675	0.0101047	-0.00821809	0.00858779	-0.00625088	0.000945508	0.0209297	-0.015858	-0.0133487	-0.000605825	0.00233045	0.00460407	-0.00804389	0.0145059	0.00271572	-0.00521763	0.00244623	-0.0036389	0.00262117	-0.00291043	-0.00237605	-0.00284759	-0.0106311	0.000138588	-0.000540327	-0.00404328	-0.00872187	-0.0274279	0.00105867	-0.0117053	-0.0141711	-0.00336516	-0.00641887	0.00567656	0.00366931	-0.0208715	-0.0245995	-0.00336812	-0.00940963	-0.00275233	-0.00808062	-0.00914118	0.00792921	0.0193412	-0.00296841
VVMO6_RS00315	-0.00326136	0.00772084	0.000605013	-0.0145489	-0.0130522	-0.00408661	-0.00132649	-0.00565388	-0.00650101	-0.000499556	-0.00283328	-0.00262581	-0.00363587	0.00448749	0.00652627	-0.0161207	0.00655836	-0.000383886	-0.00437467	-0.0187817	0.00584925	-0.00497579	0.000383587	0.00246877	0.00746339	0.00476869	-0.0145645	-0.00153812	0.0133562	-0.00975427	-0.008608	-0.00543445	-0.00175382	-0.00869362	0.0131456	-0.00150768	0.0137729	-0.00933137	0.00538688	-0.00783834	-1.20751e-05	-0.00692773	-5.52066e-05	0.00183512	-0.00457442	-0.00201077	-0.00165302	-0.00027122	0.00062486
VVMO6_RS00320	-0.00195749	-0.00535411	-0.00520009	0.0278709	0.00688163	0.0084772	0.00891434	-0.00930993	-0.00355286	0.000910641	0.0106956	-0.00879312	-0.0136056	0.0247097	0.00976564	-0.00184034	-0.017209	0.0013386	0.023154	-0.0192633	-0.00501226	0.0043114	-0.0100885	0.00431407	0.0125516	0.000852248	0.0244484	-0.00738397	-0.00920901	-0.00434574	-0.0079168	-0.000284612	0.00221077	-0.0069937	-0.00118026	0.0283484	0.00928679	0.00111263	0.0122255	0.000328757	0.00510675	-0.0136698	0.00507451	-0.00178248	-0.00957921	0.00316052	0.00412492	-0.00765327	-0.00537118
VVMO6_RS00325	-0.00768931	-2.09978e-05	-0.0197164	0.00359284	-0.00260325	0.00250077	-0.00279221	-0.00187149	0.00557551	0.00616704	-0.00767738	-0.00947888	0.00534111	0.00160886	0.00313208	-0.0283666	-0.00869934	0.038813	-0.00502346	-0.00159124	-0.00209645	0.00125272	0.138261	0.00731727	-0.00311226	-0.00245124	-0.0166334	-0.00141202	-0.0218101	0.00129433	0.00460015	0.0127178	-0.00361432	0.00308117	0.00070564	0.02678	0.00218257	-0.0029691	0.0133915	-0.00170047	-0.00858921	-0.000687636	0.0200524	0.0168129	0.00608265	0.0034405	-0.00684985	-0.00430101	0.0117285
VVMO6_RS00350	-0.00421783	0.002061	0.00420037	-0.00808292	0.0126414	-0.0169445	0.0094911	-0.0188188	0.00507836	0.000210218	0.00816697	0.00272228	-0.00612769	-0.0134227	-0.0380458	-0.0203263	-0.0220687	0.00913947	-0.00577655	-0.0100394	0.0064481	-0.0147108	0.0100363	-0.0185217	0.0163053	0.00139904	0.000616793	-0.00156117	-0.00125026	-0.00745996	-0.00278444	-0.0333345	-0.00951595	-0.0147763	0.0118573	-0.0193826	0.00951803	-0.000464226	-0.0116438	-0.00249829	0.0078726	0.00530695	-0.0121693	-0.0237127	-0.00440344	-0.00900907	-0.00430931	-0.0202767	0.0117976
VVMO6_RS00355	-0.00121886	-0.00746928	0.00562198	0.0125826	0.0204755	-0.00912058	0.00779232	-0.00992394	-0.000747059	-0.0035919	0.00502527	-0.00145122	-0.0112264	-0.00277955	-0.0194782	-0.0339336	-0.00789273	0.00938247	-0.0400983	4.04948e-06	0.00951204	-0.0260541	0.0303928	-0.0278961	0.0146164	0.00998408	-0.0114354	0.00723872	-0.00588179	-0.0113035	-0.00662405	-0.0470823	-0.0129551	-0.00919755	-0.00070899	-0.0065246	0.00106543	0.00678455	-0.000520485	0.00625215	0.0229351	0.00598122	-0.000330438	-0.0181238	0.0093471	-0.018344	0.00138749	-0.00494063	0.00991688
VVMO6_RS00360	-0.00352285	0.00327238	0.00657278	-0.00520573	0.0466772	0.00124843	-0.00484483	0.00706786	-0.00226993	-0.000727456	0.00932235	-0.0124965	-0.00754015	-0.00377411	-0.0121984	-0.0370189	-0.00833521	0.00545479	-0.0269604	-0.0044663	0.0149814	0.00294023	0.00896562	-0.0234582	0.0234755	-0.00498242	-0.0109363	-0.00086966	-0.0209102	-0.00738756	-0.00951063	-0.0533094	-0.000862603	-0.00320252	-0.0015413	0.00104442	0.000861546	0.0053429	-0.00292834	0.0287729	0.0159055	0.000220759	-0.00583895	-0.0266155	0.00562885	-0.00930972	0.0040162	-0.00695832	0.00227048
VVMO6_RS00365	-0.00559896	0.00576585	0.00195364	0.0001689	0.0228627	-0.00630012	0.00144207	0.00848638	-0.0140118	0.000584716	0.0184499	-0.0101399	-0.0152791	0.0166948	-0.0143135	-0.035229	-0.00395819	0.0104587	-0.0241452	-0.00757632	0.0112945	-0.00681109	-0.00148566	-0.0302065	0.0218295	0.00607981	-0.00553562	-0.00241446	-0.014713	-0.00585386	-0.00153908	-0.038795	-0.00461709	-0.0167468	-0.00395449	-0.00449596	0.00172948	0.00611005	0.00388108	0.00547751	0.0101526	-0.000708372	0.000897595	-0.00908044	0.0141016	-0.01272	0.00358179	-0.00941136	-0.00339434
VVMO6_RS00370	0.00908878	-0.00459268	0.00213262	-0.00806019	-0.00494621	-0.000195666	-0.00430394	-0.00625841	-0.00411629	0.000203727	-0.00208735	-0.00133524	-0.00811975	0.00241177	-0.00863484	0.0042119	0.00212511	-0.01122	0.0131652	-0.00249865	0.00528544	-0.00676447	0.0113735	0.00761805	-0.00901593	-0.00215902	0.0101157	-0.00702491	-0.00943386	0.00612805	-0.0102252	-0.00182769	0.0240756	-0.00729213	-0.00071199	-0.00749101	3.6355e-05	-0.000349188	-0.00478859	0.00539883	-0.00103793	0.00339899	0.00330313	0.0085423	0.0056613	0.00225356	-0.0138449	0.00106889	-0.000762952
VVMO6_RS00375	0.0046123	0.00164327	-0.000567648	-0.00235333	0.0116856	-0.00429695	-0.00524134	-0.00996288	0.00586745	-0.00226787	0.000838248	0.00953711	-0.0415207	0.00170927	0.00463929	-0.0168317	-0.00813811	-0.00524543	0.0161411	-0.00265666	0.00871083	0.0101755	-0.0114643	0.00563925	0.00375294	-0.0113894	-0.0245696	-0.000520165	-0.00258846	-0.00708709	0.0085417	0.01293	-0.0133269	-0.0117527	0.00113169	-0.00318172	-0.00159356	0.0122453	-0.0286659	0.00058572	0.000270047	-0.00108695	0.0023061	0.0144105	0.0224089	0.0052383	0.0220739	0.00187879	0.00915047
VVMO6_RS00380	-0.000329486	0.0103618	0.00344804	-0.00640904	0.00152752	-0.00510718	-0.00756379	0.00536581	-0.00104569	-0.00287133	0.00720955	0.00488243	-0.0204919	0.00776877	-0.0150046	0.00163513	-0.0162384	-0.0085603	-9.49448e-05	0.0109147	-0.00379808	2.10804e-05	0.0071244	-0.00732305	0.0102285	-0.00946338	-0.0121499	0.00308439	0.0016419	-0.0114408	0.0194116	-0.00453793	-0.0152332	-0.00441798	0.000180862	0.00166572	-0.0045707	-0.00379701	-0.0338029	0.00155739	0.00533381	0.000140114	-0.0165212	0.00317211	-0.00552159	0.00136844	0.0138296	-0.00142519	0.0123453
VVMO6_RS00385	-0.0103428	0.00968022	-0.0125723	0.00774671	-0.00178174	0.00214308	-0.00243814	0.0107749	-0.00200788	0.00456413	0.000576088	-0.00365655	-0.0109709	0.0068673	-0.018864	-0.00630829	0.00546412	-0.0126296	-0.00423402	0.00872206	-0.0114625	0.000858571	-0.0169223	-0.00217258	-0.00156533	-0.0106318	0.0039027	-0.0205769	-0.00462849	-0.0144651	0.00392853	-0.000473469	-0.00269898	-0.0110897	-0.00137171	0.00659537	-0.00030787	0.00719333	0.00879984	-0.00318288	-0.0052388	-0.00155433	-0.00231151	-6.59552e-05	-0.00473406	0.00453248	0.0214566	-0.00100597	6.30862e-05
VVMO6_RS00390	-0.0231926	0.00387202	-0.0200049	0.00819621	-0.00921839	-0.00797973	0.00140553	0.0204909	-0.0189548	0.00507292	0.00977334	-0.00461017	-0.00315459	0.00586049	-0.00456832	-0.00421798	0.0103663	0.00122546	-0.000534595	0.0133293	-0.0091792	0.00950821	-0.0151848	0.00800003	0.0101297	-0.00197894	-0.00237267	-0.00640073	-0.00786251	-0.0261123	-9.34014e-05	0.0068898	-0.00128139	-0.0167636	0.00718515	0.00839303	0.000863423	-0.0108089	0.0333182	0.034089	-0.000909928	0.00569074	0.00232966	0.0128026	0.0168146	0.0100474	0.00171934	-0.00223406	-0.00415116
VVMO6_RS00395	-0.00475953	-0.0104482	-0.0244521	-0.00889756	-0.00235318	0.00406609	0.0047176	0.00582932	0.00544175	-0.00155665	-0.00507162	-0.0077599	-0.00274664	-0.000465795	-0.0130402	0.00937375	-0.00328922	-0.0160091	0.00318312	0.0214834	-0.0178282	-0.0086908	-0.00109968	-0.00245008	0.00296495	-0.00104623	-0.00720075	-0.00655467	0.0105913	-0.028601	-0.000239199	0.00243213	-0.0154818	-0.00547834	0.00186898	0.0110005	-0.000512783	0.0127106	0.0167531	0.0188401	-0.00318144	-0.00310726	-0.00265884	0.00186544	0.00386199	0.0158517	0.00863105	0.000836043	-0.00222654
VVMO6_RS00400	0.000512218	-6.111e-05	-0.0123384	-0.00550191	0.00334949	-0.00134277	0.00644881	0.00766344	0.00398226	-0.00847928	-0.00877852	-0.0119995	-0.0125246	0.0130661	-0.00869282	0.000287276	-0.00617166	-0.0214963	0.00699558	-0.00067903	-0.00687117	0.0114009	-0.000267001	-0.00493093	-0.00104818	0.00537439	0.000992684	-0.00374881	0.00130048	-0.00934379	0.00978676	-0.000728058	-0.00820669	-0.00119595	0.0113614	0.00166268	0.000161244	0.0151368	0.0226657	0.00748722	-0.00956089	0.00122901	-0.000239783	0.0104573	0.00803617	-0.00189724	0.00529807	-0.00459507	-0.00529378
VVMO6_RS00405	-0.00435339	-0.00729975	-0.00264494	-0.00083974	-0.0210549	-0.0202705	0.0143805	-0.000949493	0.0251207	-0.000330265	-0.00102768	0.00748093	-0.0235107	-0.0107201	-0.00870949	0.00270651	0.00470015	0.000997519	-0.0113281	-0.031809	-0.00765599	-0.00436575	0.00461834	-0.0214189	-0.00893573	-0.00403708	-0.0148349	0.00496994	0.00906357	0.0568297	0.0236253	0.00787063	-0.0109864	-0.0160766	0.0150489	0.0229168	0.00947323	-7.60141e-05	-0.0130889	0.00344713	0.0184762	-0.000119557	-0.00709906	0.0178858	0.0164757	-0.0112818	-0.00104485	0.0153271	0.00310149
VVMO6_RS00410	-0.0160098	0.020639	-0.000484454	0.00141298	-0.0142587	-0.00761094	0.0131887	-0.00687295	0.0126583	0.00715915	-0.00602187	-0.00602809	-0.00901618	-0.000779274	-0.0114208	0.0109671	0.00470356	0.00226823	0.0049609	0.00491901	-0.0182346	0.0110392	-0.00252168	3.31803e-05	-0.00528394	-0.0203038	0.00388159	0.0176369	-0.00310976	0.0388249	0.000988844	-0.0074555	-0.00187786	-0.00718352	-0.00692997	-0.00859573	-0.00515921	-0.00427059	-0.0119741	0.000631699	0.00486168	0.00596667	-0.00441569	-0.00504729	0.0221917	-0.0136754	-0.0150184	0.00781231	-0.00945791
VVMO6_RS00415	0.000207324	0.00523744	-0.0012575	0.0134398	0.00722331	0.0117127	-0.00153734	0.00551538	-0.00618328	0.0018019	0.00987816	-0.00536174	-0.0102581	-0.0158662	0.00575539	0.0147541	-0.00339518	-0.0139859	-0.00320617	-0.00941393	-0.00294002	0.00780932	0.0135596	-0.00765778	-0.0230192	0.00242311	0.007535	0.00132676	-0.00087288	0.00436653	0.00201313	-0.00859092	-0.0027608	-0.0103406	0.00293913	0.00502232	0.0123655	-0.0083936	0.0262074	0.00756747	-0.00364275	8.36755e-05	-0.00333427	-0.00307008	0.00458596	-0.0125568	-0.0121636	-0.0107486	-0.00643138
VVMO6_RS00420	-0.0163667	-0.000439254	-0.00427227	0.0145685	-0.00864601	0.00439444	0.0123264	0.0112718	-0.00241422	0.0066092	-0.0120571	0.014705	0.0115156	-0.00244023	-0.00850154	0.0464342	0.00218436	0.00189709	-0.0226712	-0.0186012	0.00165255	-0.00635149	0.00273668	-0.007506	-0.0309941	0.0229685	0.0170334	-0.0120724	-0.000306949	-0.0108203	0.00610252	-0.0119185	-0.00367176	0.00165537	0.0127336	-0.0180222	-0.00132245	0.0242988	0.023711	-0.00344997	0.0250678	-0.00590295	-0.0160122	-0.00561582	-0.0389961	0.00257414	0.00822372	0.0111189	0.000369754
VVMO6_RS00425	-0.00645202	-0.0144918	-0.00116963	0.0457986	-0.00120838	-0.000709756	0.0243894	0.0107416	-0.00533129	0.00201575	-0.00445957	0.01089	0.0153567	-0.0161196	-0.00730195	0.0466513	-0.0155622	0.007143	-0.0369646	-0.00957662	0.0014209	-0.0154607	0.00411633	-0.0389807	-0.0278107	0.0316902	-0.0121761	-0.00533716	0.0280898	-0.00761118	-0.0160476	0.0141877	-0.0152642	-0.0031099	0.0469798	-0.0198459	-0.0285209	0.0137409	-0.00115462	0.00901041	0.0168889	0.0054932	0.00418542	-0.035569	-0.013561	-0.0100075	0.00725834	0.0210243	-0.00251926
VVMO6_RS00430	0.00332227	0.00952797	-0.00866643	0.00205112	0.000126183	0.0207239	0.00027354	-0.00864793	-0.0109408	0.00249362	-0.00730322	0.0043185	-0.00477758	-0.0216472	-0.0144563	0.0307198	-0.00751158	-0.00340376	-0.0192369	-0.0149241	-0.00167853	-0.00532416	0.00249105	-0.0128176	-0.0229896	0.00900389	0.00196363	-0.00586369	0.00682155	-0.00545747	0.00345946	0.0148452	-0.0347761	-0.0178827	0.0171737	0.00987113	-0.0138422	-0.0129439	0.0127746	-0.00575715	-0.00706729	-0.00917036	0.00401276	0.00906227	0.0036893	-0.00969717	0.00387038	0.0234071	-0.000944303
VVMO6_RS00435	-0.00222776	0.00980892	0.00612981	0.00177267	0.0043027	0.00400977	0.000498418	-0.00808758	-0.00474543	0.00142728	-0.00880034	0.000192508	-0.00441356	0.00351869	-0.011327	0.0249427	-0.00448385	-0.00891311	0.0038277	-0.0150693	0.00801217	0.00130891	0.0089993	-0.0118086	-0.0243002	0.00644602	0.0235419	0.00101379	0.0057351	0.0115456	0.00432931	0.00195952	-0.0195049	-0.00501718	-0.00452018	0.00987976	0.000952099	-0.00849879	0.00323322	0.00291006	-0.00196579	-0.0025015	0.00317289	0.00560015	0.0183845	-0.0109452	-0.00279519	-0.00802126	0.00597789
VVMO6_RS00445	-0.0118146	0.00170905	-0.00950005	0.00240808	0.0339418	0.010411	0.00736382	-0.0227511	-0.00310917	0.00025743	-0.0100944	0.00680696	0.0277144	0.00306126	0.0127316	0.00959095	-0.0136109	-0.00331325	0.000735017	-0.00317239	-0.00392525	0.0198271	0.018486	-0.0124264	0.000969974	-0.00486787	0.0551337	0.0118456	0.0264077	-0.0110413	-0.024817	0.00815788	0.0070516	-0.0281316	0.00132881	0.0062865	0.00239799	-0.0235418	0.0140462	8.81705e-05	-0.0174719	-0.00663281	0.00684591	0.00404673	0.0348108	-0.00469627	0.00286452	-0.00436514	-0.0227559
VVMO6_RS00450	0.00781257	0.00155409	0.00517716	0.0101438	0.000871479	0.0112806	0.00207183	-0.0148433	-0.00219948	-0.00147791	0.0137482	0.00724544	0.0124024	-0.0218424	-0.00777234	0.00331026	0.00602367	-0.00765492	-0.00651683	-0.00371315	0.0104842	0.00701949	-0.0193589	0.00846865	-0.00284618	0.0161304	0.0157615	0.0179218	0.0359001	-0.0108434	0.0119391	-0.00160753	0.0127194	-0.00843993	0.00796725	0.0203574	0.00407646	-0.00060946	0.00710811	-0.0107983	0.00384143	-0.00904857	0.00418742	-0.00187129	-0.00656124	-0.00278616	-0.00459565	-0.0076628	-0.0147172
VVMO6_RS00455	-0.00666485	-0.0190668	0.000743685	0.0204001	0.00251358	-0.00807375	-0.00463177	0.00117579	0.0175352	0.0100857	-0.000592676	0.0118385	-0.00620169	-0.00841107	-0.0193996	-0.0172738	-0.00150064	-0.0257424	-0.0161058	-0.000339662	0.0811224	0.0482228	0.00542722	0.0356514	-0.0158974	0.00260407	0.0210583	-0.00845453	0.0201186	-0.0211205	0.00853191	0.00158402	-0.00715043	0.00742282	0.0144799	0.00891687	0.00750478	-0.00106541	0.00241831	0.00184595	-0.0108684	0.00138977	-0.00540166	-0.00156924	0.000549487	0.00177996	-0.00535045	-0.00469516	-4.28495e-05
VVMO6_RS00460	0.00570925	0.000842022	0.000257406	0.00231989	-0.00547435	-0.00344648	0.00680973	0.00265234	0.000981348	-0.00443862	-0.0042779	-0.00192563	-0.00744343	-0.0106253	-0.00563062	-0.00162183	-0.00336599	-0.00314768	-0.00324426	-0.00945134	-0.00821487	0.00187752	0.00984239	-0.00378337	-0.00433753	-0.00424114	0.00239148	-0.0141479	-0.00296996	-0.000839508	-0.00816942	-0.006207	-0.00153953	-0.00857198	0.0196786	0.00552586	0.001617	0.00171163	0.00907334	0.00180145	-0.00679457	0.00366647	-0.00922944	-0.00063491	0.00342653	-0.0101547	-0.00591739	-0.00327397	-0.00290731
VVMO6_RS00465	-0.00396979	-0.000657178	-0.0087448	-0.00242561	0.00578211	-0.00696398	0.00545555	-0.0128251	0.00714595	0.00614922	-0.00447432	-0.00457369	-0.0150527	-0.00133027	-0.0195916	0.0105077	-0.00179319	-0.00484872	0.00891385	-0.0203506	0.0376216	0.00353878	0.00681108	-0.000403182	0.00768209	-3.37357e-05	-0.0129984	-0.0187887	0.00650152	-0.00109602	-0.00456713	0.00355138	0.000525291	-0.00962529	-0.00343012	-0.00825017	0.00367217	-0.00133397	0.0135614	0.00438327	-0.0161965	0.00216606	-0.0139436	0.00127564	-0.00140377	-0.00418212	-0.00320679	0.00321912	0.00582685
VVMO6_RS00470	-0.00631028	0.00340919	0.00166093	0.00869908	0.00984552	-0.0121454	0.00637082	0.00505953	-0.0085808	-0.00285929	-0.00367839	0.000803156	0.000758538	0.00435417	-0.0186583	-0.000198624	0.00373327	-0.00248856	0.0117698	-0.00726644	-0.00124804	-0.00372077	-0.002732	-0.00254862	-0.00656733	-0.0023765	-0.00913345	-0.00232072	0.00334597	0.00499727	0.0172304	-0.0083922	-0.0140143	-0.00691537	-0.00839482	0.0159606	0.00795258	0.024088	-0.00172904	0.00112582	0.00559883	0.0030776	-0.000323613	-0.00420472	-0.0122275	-0.0167184	-0.00461141	0.00276097	0.00416745
VVMO6_RS00475	-0.004471	-0.00059962	-0.00328482	0.00433257	-0.00235517	-0.00686426	-0.00110711	0.000479151	-0.00195698	-0.00402902	-0.00315108	-0.00651169	0.00072404	0.0037355	-0.0190587	0.00350286	0.00351644	0.00156565	-0.0055584	-0.00524822	-0.00260723	-0.0032819	0.00894917	-0.00089866	0.000225875	0.00148773	-0.0107215	-0.00697333	0.0133918	-0.00045385	0.0121485	-0.00591469	-0.00293241	0.0014078	-0.00917013	0.00866744	0.00205149	-0.013687	0.00383985	-0.00639508	0.00124458	0.00342937	-0.000659638	-0.00477135	-0.009838	0.000955157	-0.00857051	0.00157254	-0.00197271
VVMO6_RS00480	-0.00504537	0.00785889	-0.00264447	0.00725388	-0.00637265	-0.0098416	-0.0025029	-0.00707361	0.00270977	-0.00119494	-0.00425667	-0.00922569	-0.011337	0.010677	0.0122361	-0.000918939	-0.00497091	-0.0103465	-0.00968639	-0.00886122	-0.00547317	0.00376563	0.0161752	0.0054047	0.00267164	0.0132595	0.00264638	0.00393758	0.0116488	-0.00571117	0.015314	-0.00908397	0.00944602	0.0035981	-0.00406686	-0.00709517	0.0095311	-0.0293986	-0.00114869	-0.00931609	-0.00607146	0.00451726	0.00217382	-0.00739214	0.000328857	-0.00197759	-0.00248378	0.000912364	0.000163368
VVMO6_RS00485	-0.0090774	0.0102359	0.00249754	0.121058	-0.00601499	0.00867705	0.00955034	-0.0232287	-0.00993054	-0.00108327	-0.00306393	-0.0189212	0.00410173	0.00611713	-0.0381981	-0.0372459	0.0189073	-0.011356	0.00935983	-0.0409661	0.00763988	-0.0578802	-0.00180852	-0.0183033	-0.0126701	0.0453718	-0.0128351	-0.00797925	-0.00313413	0.0292688	-0.0100438	0.0175663	-0.0142721	-0.0209474	-0.00630939	-0.00296617	0.00238643	0.00355736	-0.0274989	0.00779723	0.00845642	0.0657268	0.00852103	0.00538428	0.00941159	-0.00079163	-0.00967933	0.0319183	-6.16133e-05
VVMO6_RS00490	0.00764347	-0.0107216	-0.0188882	0.0257088	-0.00181717	-0.0247377	-0.00541972	-0.0009959	0.00303573	0.0037428	-0.00157302	-0.00523093	0.00707178	-0.00546148	0.00647075	0.00870237	-0.00179764	-0.0147529	-0.0091358	-0.0210309	0.0043205	-0.00744744	-0.00797321	-0.00163914	0.0243148	-0.00973179	0.0236086	0.00516692	0.00663525	-0.0118992	-0.0269707	0.00201882	0.0165096	0.00946349	-0.0121162	-0.00636368	0.0104968	-0.00789269	0.00853483	-0.00838431	-0.0228981	0.0101926	-0.00654734	-0.00570304	-0.00109909	0.0244408	-0.00317314	-0.00850345	0.0145807
VVMO6_RS00495	-0.000792453	0.00651298	0.00676453	-0.00172589	-0.0108998	-0.0101902	-0.00434855	0.0127514	-0.0101436	-0.000150097	-0.00667662	0.00333021	0.00815324	0.0120883	-0.00370576	0.00294094	0.00777668	0.00391485	-0.0192718	-0.00752135	-0.00906148	-0.00929931	-0.0151009	-0.0179492	-0.0121188	-0.00997978	0.0172915	0.00698258	-0.00542084	0.00496685	-0.00830595	0.00941691	0.0191582	-0.013096	-0.00477518	-0.0189158	-0.0140735	-0.0062781	-0.0111056	0.00756088	-0.0138499	0.00313075	0.00450413	-0.00321397	0.0116861	0.00467812	-0.00726402	0.0101226	0.011539
VVMO6_RS00500	0.00579011	0.00918097	-0.00322562	0.00313198	-0.00809829	0.00395311	0.00127492	0.00862475	-0.00652757	0.000322695	-0.0012945	0.000976157	-0.00773582	0.0228494	-0.0127229	0.00693173	-0.00547244	-0.009078	0.00313104	-0.0234905	-0.00676261	-0.0057977	-0.0156745	-0.0098708	-0.0073162	-0.00965029	0.00440211	0.0391253	0.00565327	0.0180865	0.0149508	-0.00406227	0.00070728	-0.00714482	0.0121107	0.0165331	0.00690443	-0.000768747	0.00364836	-0.00817866	0.00222213	-0.00583582	-0.00625829	0.00391117	0.00889606	-0.00203216	0.00637072	-0.00162931	0.00722823
VVMO6_RS00505	-0.00258791	0.00233492	-0.000874873	0.00309149	0.012403	0.00547424	0.00268043	0.00209177	0.00978451	0.00034631	-0.00970381	0.00316083	-0.00567523	0.00776498	0.00406258	0.011613	-0.00390833	-0.00724774	0.000312118	-0.0159903	-0.000851615	-0.00950561	0.010099	-0.00698609	-0.00658038	-0.00826962	0.00352489	0.00314011	0.00702057	0.0208292	0.0172124	-0.00382681	-0.0094195	-0.00297291	0.0150367	0.0178788	-0.00275631	-0.00604034	-0.00257233	-0.0076482	-0.00397378	-0.00575876	0.000310378	-0.00764421	-0.0107011	0.00714578	-0.000828105	-0.00501853	0.0112658
VVMO6_RS00510	-0.00637928	0.00214991	0.00570212	0.00965289	-0.00486614	-0.0053228	-0.016807	0.00717728	0.00348555	0.00433397	0.000277981	-0.00376556	-0.00369784	-0.00299459	0.03632	0.00384726	-0.00928273	-0.00671956	0.0112875	-0.00310307	0.00578704	-0.0029596	-0.00226993	-0.000254099	-0.0143493	-0.0121011	0.0149951	0.000961333	0.00305747	-0.00789927	0.0317306	-0.0231974	-0.00242046	0.00665863	-0.00654865	0.00986464	0.00720275	0.00116231	-0.00936535	0.00490503	0.00742845	-0.0053169	-0.0196943	-0.00999311	-0.00555622	-0.00104932	0.000867264	-0.016658	-0.0075269
VVMO6_RS00515	0.000395829	0.00302376	0.0046812	-0.016915	-0.00874818	0.000554772	0.0005688	-0.0122835	0.00634283	-0.00587759	-0.0013004	-0.00170984	-0.0135205	0.000445595	-0.00325256	0.0130599	0.003285	-0.00975534	0.00745161	-0.000106367	0.00807381	-0.00562286	-0.00174535	0.00667501	-0.00745759	0.00511608	0.0187098	-0.00905692	-0.00116267	-0.00314409	-0.000823215	0.00615819	0.000580518	-0.00447476	0.0149341	0.00323215	-0.00399056	-0.00569712	0.0245916	0.00459735	0.00519339	0.00196795	-0.00350197	0.00429078	0.0155749	0.00727377	-0.00234857	-0.00628819	-0.0094482
VVMO6_RS00520	-0.000150429	0.00311447	0.00362896	-0.0165417	0.00683438	-0.0104563	0.00321431	0.00272014	0.00789591	-0.00139589	-0.00448409	-0.00296765	-0.0110234	-0.00253622	0.000166461	0.0215281	-0.00350708	-0.00608975	-0.00142652	-0.00116905	-0.00430461	-0.0205815	-0.00904328	0.00949847	-0.00788984	0.00921212	0.0117228	-0.0167388	-0.0125105	-0.00042652	-0.0115084	0.00792725	-0.00346316	-0.00483137	0.010214	-0.00732961	0.00553138	0.000297125	0.0176919	0.000468144	-0.00314843	0.00680694	0.00164118	0.00473389	0.0221657	-0.00230547	-0.00548593	0.000623368	-0.00738391
VVMO6_RS00525	-0.00479093	0.0045309	0.000522127	-0.0131365	0.00599812	-0.00962552	0.00732266	-0.0107369	0.011507	2.39052e-05	-0.00299274	-0.0107642	-0.00750673	0.0224969	-0.00225854	0.0190523	0.00406057	-0.0106656	-0.000366404	-0.00907115	-0.00754689	-0.00317416	-0.00632239	0.0216487	0.0074416	0.00749852	-0.000612715	-0.0156223	0.0105729	-0.00296336	0.00826781	-0.0025185	-0.000716221	-0.00637804	0.00235583	0.00144331	0.00321464	0.0107758	0.0158176	0.00351365	-0.00475634	0.00338933	-0.000182662	0.00533446	0.0171948	0.00544408	-0.00828893	-0.00391157	-0.0040192
VVMO6_RS00530	0.00553012	0.00404302	-0.000298478	-0.00686842	0.000731615	-0.00900243	0.00921348	-0.00733052	0.00447481	-0.000534467	0.00630496	0.00888661	-0.00575689	-0.0114641	-0.0071385	0.00688838	-0.000890657	-0.0115517	0.00462126	-0.0115392	-0.00753257	0.011256	-0.0158493	0.0104145	-0.00569283	0.00918822	-0.000473975	-0.0171169	0.00191791	-0.00147606	-0.00166414	-0.00106055	-0.00304685	-0.00212158	0.00724794	0.00212351	0.0069147	0.00271885	0.0219272	0.0095773	-0.00797083	0.00445036	0.00179121	0.00237831	0.0186384	-0.00430169	-0.00716055	-0.00949651	0.00541813
VVMO6_RS00535	0.00313198	0.00401643	0.00518461	0.00392054	-0.00224366	-0.00481824	0.0098616	-0.0109318	0.00650883	0.000734352	0.00504671	-0.00552445	-0.0120631	0.00251871	0.00502708	-0.00230056	-0.0020543	0.00194454	-0.00231025	-0.00156827	-0.00790045	-0.00545422	-0.00660032	-0.00197289	-0.00491258	-0.0048441	0.00353159	-0.0004367	0.00319729	-0.00198196	0.000238721	-0.000575825	0.00416013	-0.00469693	0.00223747	-0.00605029	-0.00256176	0.0011686	0.00690302	-0.00392454	-0.0111788	0.00718614	-0.000496016	0.0105945	0.00378662	-0.00395316	-0.0119337	0.00736087	0.0059653
VVMO6_RS00540	-0.00877388	-0.00413582	0.00704114	0.00330579	-0.00301459	0.00254253	0.00847148	-0.000263978	-0.00334048	-0.00313394	0.0051505	0.00811308	0.00100975	0.00798243	0.00394166	-0.00360709	0.00528278	0.00639037	0.0090496	-0.00471924	0.0124226	0.0102397	0.0125289	0.000958312	-0.00662428	-0.0232824	-0.0102514	-0.0086447	0.00305886	-0.0161873	0.00777244	-0.0107427	0.013067	-0.00371446	0.036863	0.000332525	0.00354289	-0.011746	0.000996435	-0.00670985	0.00768132	-0.00212264	-0.00035751	-0.00515038	0.00852235	-0.0137388	-0.00505691	-0.00755443	0.00210258
VVMO6_RS00545	0.00195634	-0.00763367	0.00817556	-0.0164909	0.0115068	0.00249503	0.00116272	0.00765743	-0.00377328	-0.000185514	-0.0112215	0.0056205	0.00130408	0.0330385	-0.0143957	-0.0037998	0.000254926	0.0177915	0.00189821	0.0167554	-0.0106061	0.00869916	0.0910859	0.00359467	-0.00092711	-0.00169644	0.0208585	0.0117252	-0.00525748	-0.00800933	-0.0211614	-0.0297543	-0.00444083	0.00670622	0.0017416	0.00622353	0.00711554	0.00290833	0.00682055	0.0182696	-0.000425106	-0.00319106	0.0169306	-0.0105649	0.00332461	-0.00331578	-0.00723053	-0.00344132	0.0156608
VVMO6_RS00550	0.000260215	0.00268267	-0.00148318	-0.00423736	-0.00363048	-0.00258574	0.00941847	-0.0036212	-0.00220186	0.000467825	-0.00107951	-0.00946786	-0.00416759	0.0117248	-0.0224716	-0.000202437	-0.0114655	-0.00682553	-0.00654548	-0.00252909	0.000300288	-0.00799577	-0.00090853	-0.00104149	0.00288007	0.00280676	0.0101798	-0.00246256	-0.00132704	-0.0113962	-0.0059854	-0.00488381	-0.00890746	-0.00375659	0.00414292	-0.00593886	0.00160542	-0.000826255	0.00493624	-0.00321697	-0.00213723	0.00045848	-0.00547053	-0.00313902	-0.00745079	-0.00379413	-0.00258413	-0.0020232	0.00285532
VVMO6_RS00555	0.006091	0.000528546	0.00298027	-0.00848435	-0.00826032	-9.54284e-05	0.00970171	-0.0108895	-0.00138285	-0.000796935	0.00526188	-0.0112516	-0.00625734	0.00475857	-0.0186015	0.0107486	-0.0117778	-0.01033	-0.0179729	-0.00183625	0.00597718	-0.0269541	0.0112627	0.00229184	0.00350531	-0.00155725	0.0102957	0.0132081	-0.0100511	-0.0108522	-0.00945983	-0.000848561	-0.00652108	-0.00221496	0.0169523	-0.0148673	-0.00214317	-0.00141727	0.00650004	-0.00913904	0.00415277	0.0022156	-0.00746509	-0.00430102	0.00411457	-0.0054149	-0.00107424	0.0077105	0.00182226
VVMO6_RS00560	0.00440539	0.00670131	-0.00602514	-0.00875549	-0.00590845	0.00212303	0.00414425	-0.000238402	-0.0061395	0.0023774	0.00606304	0.00307447	-0.00402013	-0.0254316	-0.0152217	0.0101032	-0.00466444	-0.00316569	-0.0183232	0.001826	-2.89576e-05	-0.0160571	-0.000461083	0.00742482	0.00179217	0.000297636	0.00364508	-0.00660945	-0.00423597	-0.0113686	-0.00318816	-0.000222162	-0.00358449	-0.00894568	0.00793061	-0.0037425	-0.000628986	-0.00566656	0.00424633	0.00239731	-0.00476824	0.00330073	-0.00802876	-0.000497293	-0.00965961	0.00493244	-0.00194058	0.00505048	-0.00587881
VVMO6_RS00565	0.015756	0.00615987	-0.0132707	-0.00956241	-0.00123142	-0.00362033	-0.000853765	-0.00126141	-0.0101618	-0.00335526	0.0107202	0.004878	-0.0012608	-0.00402673	-0.0118021	0.0123098	-0.00552676	-0.0096698	-0.0265019	0.00038023	-0.0028475	-0.0049135	0.00137472	0.000116632	-0.000658018	-0.00211367	-0.00248869	-0.0105205	-0.0148919	-0.00664872	0.000965661	-0.00204283	-0.000845049	-0.00203574	0.00859423	-0.00306821	-0.00243942	-0.0066202	0.00802348	0.000798532	-0.00479052	0.0043519	-0.00375933	0.00393418	-0.00249842	0.0112944	0.00353479	0.00575471	-0.0122202
VVMO6_RS00570	-0.00459414	-0.00468203	-0.0122255	-0.00325774	0.00608136	0.000813063	0.0123711	-0.00927425	-0.0128748	0.000176574	-0.000918979	-0.00175343	-0.00480265	0.0158287	-0.0074674	-0.00429239	0.00492486	0.00107639	-0.000172362	-0.00785919	0.000586794	0.00225165	0.00177492	0.00311049	-0.00126837	0.0110685	-0.0103386	-0.00405306	0.00462547	-0.00434032	0.00523657	0.0174721	-0.00737099	-0.00164778	0.00464993	-0.00796219	0.0042982	0.00415046	0.0123833	0.00078025	-0.00236848	-0.00256366	0.0184674	0.0240978	0.00307292	0.0062524	0.00140632	0.00320316	-0.00630627
VVMO6_RS00575	-0.00933171	-0.00616458	-0.000490612	-0.00593423	-0.0032789	-0.0076728	0.00387664	0.0109724	0.00901238	0.00811897	-0.00864792	-0.00235079	-0.0043805	-0.00407567	-0.00972244	0.00152457	-0.000825414	-0.00296387	-0.00685168	-0.00330031	-0.00116717	-0.018537	-0.00752801	0.00839461	-0.00259772	-0.0109461	0.00861823	-0.0155044	0.00152572	-0.00643497	-0.00217554	0.0062138	0.014793	0.00227765	0.00124129	-0.0014271	0.00715808	0.00660161	0.00545205	-0.00960106	0.00560058	0.00242895	-0.00848294	0.0360779	0.00680713	-0.00838865	0.00863441	0.000969531	0.000329623
VVMO6_RS00580	-0.00492466	0.0296587	-0.000486506	-0.00831431	0.00165466	0.00848373	0.00662404	-0.0036992	0.00596959	-0.000847672	0.00354809	0.015739	-0.00292712	-0.00866208	-0.0061355	-0.00482502	0.000967787	-0.00461587	-0.00569394	0.00488749	0.00892833	-0.0197826	0.00893495	0.0011692	0.00871781	-0.0139345	0.0164275	0.0124063	-0.00267231	-0.00257611	-0.0133725	0.00909107	-0.00105037	-0.00259726	-0.0082317	0.0130418	0.00481822	0.00998622	-0.00399992	-0.0240118	-0.0119597	-0.00866392	0.00105967	0.00131646	0.00353476	-0.0111587	0.00265823	0.00330322	-0.00608825
VVMO6_RS00585	0.000916591	0.012927	-0.00414074	-0.0145064	-0.00315062	0.000535875	0.015357	0.000458326	0.0122186	0.00219718	0.00130805	0.0204252	0.0106412	-0.00619454	-0.00707238	-0.00184879	0.00255397	-0.0134354	0.00385201	0.00169461	0.00235338	-0.00779955	-0.0184223	-0.00299592	0.00955062	0.00237647	0.00668637	-0.00150254	0.00867587	-0.0216649	-0.00262631	0.0127641	0.00119225	0.000250246	-0.00823569	-0.0102204	0.0145091	-0.0151428	0.00793525	0.0047332	-0.00461398	-0.00738884	0.00334788	0.0175787	0.00723072	-0.00520966	0.00307607	-0.0101471	-0.00388268
VVMO6_RS00590	-0.00542924	0.00312908	0.00183115	0.00194003	-0.0013779	-0.00956376	0.0197318	-0.0012394	-0.00381214	0.00352355	0.00782724	0.00278619	0.0089903	0.0101306	-0.0234747	0.00989536	-0.00800514	-0.00839627	0.00921627	-0.00479069	-0.00721879	0.00138868	0.00242492	-0.00333317	-0.00287438	-0.00309982	0.0124537	0.0225362	0.00243141	-0.00728548	0.000658926	-0.0100744	-0.0114905	-0.0127257	0.000508248	-0.00110024	0.00391763	-0.0114056	0.00325605	0.005789	-0.00395284	6.10057e-05	0.000311169	0.0118903	-0.0110971	-0.00461184	0.000299293	-0.00689172	0.00839591
VVMO6_RS00595	0.00365306	0.0181665	-0.00355607	0.00181113	0.015147	-0.0104041	-0.0232922	0.0156985	-0.0117942	0.00566713	0.0183061	0.00136274	-0.00260151	0.0156517	-0.0039187	0.00310664	-0.0128633	-0.0104797	-0.00398074	-0.0205259	-0.0229308	-0.0101999	0.0034453	0.015455	-0.00279227	0.0114673	0.0338941	-0.0105866	-0.0129282	0.000314979	-0.00926327	-0.0173629	0.0102227	-0.019911	0.0232581	-0.00638058	-0.00131721	0.00810532	-0.0112094	0.00393923	-0.00959613	0.00732658	-0.0292858	-0.0192677	-0.0150712	-0.0156778	0.00816187	-0.0016536	-0.00297747
VVMO6_RS00600	-0.00502289	3.17897e-06	0.0132118	0.000307522	-0.00377808	-0.00194394	0.00868136	-0.00712208	-0.000687684	-0.000432594	0.0105301	-0.0115187	-0.00460045	0.0161141	-0.00221738	0.00634385	-0.00230089	-0.00599419	0.00263088	-0.0157654	0.00403122	0.00659864	0.00243507	-0.00421632	-0.00246461	-0.0063103	-0.00719231	-0.00135168	0.0117161	-0.00190812	0.00100105	-0.0079477	0.00225446	-0.0122194	0.00389505	0.00137034	-0.00244769	0.0174088	-0.00114939	-0.0036444	0.00548446	0.00247188	-0.00766903	-0.0048093	0.00973573	0.00107347	-0.00621375	-0.00994935	0.00538129
VVMO6_RS00605	-0.00419572	-0.00588607	-0.039871	-0.00225566	-0.00722111	0.0027311	0.00767185	0.000938655	-0.00125701	0.00661726	-0.00966933	-0.0160131	0.00720549	0.00364626	-0.0241866	0.0119501	-0.000920561	-0.00226958	0.0126577	0.000386356	-0.00457273	0.0137248	-0.00989386	0.0142371	0.0129733	0.00560775	0.00584187	-0.0115675	0.0204074	-0.0123949	0.00882407	-0.0068119	-0.00481503	0.00570122	-0.00687829	-0.0145446	-0.00394761	0.00467533	-0.0211884	0.00325179	-0.00860415	-0.00234111	0.00400017	-0.00159852	-0.0253288	0.00989663	-0.00168156	-0.0159502	0.00697295
VVMO6_RS00610	-0.00197753	-0.0106821	-0.0282218	-0.00810052	-0.00223894	-0.000649616	0.010709	-0.00473225	-0.000129339	3.60869e-05	-0.00479019	-0.0094901	-0.00107313	-0.00108212	-0.00923658	0.00896187	-0.000769516	-0.000475072	-0.00469468	0.00570829	-0.00597954	0.00828588	0.0006516	0.00268132	0.0145834	0.00907314	0.00756541	-0.0112991	-0.00888246	-0.00268706	-0.00267628	0.00789839	0.0049488	0.00777107	0.0133202	-0.0274486	0.00380835	0.00479391	-0.0133037	-0.00912961	-0.0167323	-0.00120058	0.00330006	-0.00531806	-0.014052	0.00244871	0.00335916	-0.0151958	0.00660115
VVMO6_RS00615	0.00150458	0.0049715	-0.00385831	0.00317198	-0.00486437	-0.00355803	0.0211466	-0.0164509	-0.00422609	-0.00277044	0.00323624	-0.0155206	-0.00090055	-0.0122414	0.000486228	0.000982694	0.00722276	-0.00735765	0.00127784	-0.00104871	0.0090503	0.0203606	0.0159334	4.81757e-05	-0.0121445	-0.00420052	0.0101527	-0.0179548	-0.0187304	0.000606062	-0.021672	-0.00248103	-0.00129982	-0.00121963	-0.00337147	-0.0169278	0.00684439	-0.00321165	0.015556	0.00347855	-0.00738826	0.00840478	0.002314	0.00801239	-0.0144748	-0.00737659	-0.0166423	-0.0119783	-0.00848033
VVMO6_RS00620	0.0110879	0.00199277	-0.0222821	-0.00687119	0.009373	-0.000878807	0.0308812	-0.0128681	0.00493806	-0.0055492	0.00110572	0.00618922	0.00528034	0.0136051	-0.00737379	0.00311089	-0.00151963	-0.00966213	0.0015291	0.0159208	0.0142063	0.00255211	-0.00547592	-0.00915377	0.0183996	0.00794429	0.00992445	0.0110233	0.000531027	-0.00347536	0.0101014	-0.00793086	0.00529879	0.00604514	-0.00490274	-0.00109548	-0.00420947	-0.015378	-0.00345559	-0.000750509	0.0098401	0.00577562	0.0100754	-0.0222726	-0.0167609	-0.00334021	-0.00557323	-0.00939341	-0.000398498
VVMO6_RS00625	0.00855479	0.00350289	-0.0084899	-0.0113244	0.000570106	0.00180498	0.0185918	0.0064905	-0.00402761	-0.00218964	0.00478929	0.00170326	0.00945232	0.00384972	-0.017341	-0.00243286	-0.00388001	0.00707135	-0.00286067	0.0132893	0.0137521	0.000836028	-0.00798402	-0.00047136	0.0236962	-0.00229664	0.000493978	-0.0131512	-0.00843015	0.00159278	0.00219823	-0.0200104	0.00128836	0.00780204	-0.00465138	-0.00358791	0.00948328	-9.34252e-05	0.00879422	-0.00363353	-0.000891844	0.00124548	0.00727588	-0.0114502	-0.00411038	0.00718942	0.00825304	-0.0121025	-0.00611803
VVMO6_RS00630	0.013826	-0.00030753	-0.004174	-0.0095578	0.00315008	-0.00403178	0.0167709	-0.00491943	-0.0122311	-0.00339774	0.00725172	-0.00167804	0.00747196	0.00537631	-0.0158902	0.000510089	0.000507388	-0.00303031	-0.00484645	0.0104394	0.00661918	-0.00419901	-0.0154438	-0.00808922	0.0148092	0.00555486	0.00694341	0.0050788	-0.00225082	-0.00372214	-0.0044622	-0.013044	0.0141506	0.0162799	-0.001433	-0.0125539	0.00761857	0.021875	0.0021441	-0.0117168	0.00624709	0.0031619	0.00547508	-0.00984421	-0.00682044	0.00388716	-0.00189205	-0.00528691	-0.00543069
VVMO6_RS00635	0.0112148	0.00304276	-0.00819816	0.00317353	-0.00390593	-0.00511493	-0.0122483	-0.000296003	0.00874831	-0.00232783	-0.00589972	0.0115514	0.109205	-0.00593109	-0.0149602	-0.00576169	0.00219544	0.00654812	-0.00652978	-0.0030145	-0.00605453	0.00480029	-0.00178603	-0.025148	-0.0042152	-0.0168811	0.00600992	-0.00607319	0.00440948	0.00957341	-0.00616766	0.00205366	-0.00574972	-0.0066703	0.000926525	-0.016637	0.000775231	0.00430418	0.00427188	0.00351191	-0.0111585	0.00650925	-0.000234854	0.00415591	-0.011735	-0.00558354	-0.00706239	0.0155729	0.00360961
VVMO6_RS00640	-0.00578491	0.00714722	-0.00445511	-0.00265147	0.00625326	-0.00244938	-0.00634265	-0.00519044	-0.0136167	0.000680263	-0.0128339	0.00495523	0.0629404	-0.0138197	-0.0230585	0.00486882	-0.007216	0.00668054	-0.0169142	-0.00124749	-0.0112819	0.00191181	-0.0392674	-0.0212864	-0.00925082	-0.00960436	-0.00367544	-0.00792291	0.0116326	-0.00643558	-0.00370998	-0.00888471	0.0128328	-0.00622598	0.00393159	0.0123077	-0.00571466	0.00596574	0.00689347	-0.006517	0.000453849	-0.00267476	-0.00435714	-0.00402786	-0.00257015	0.00649939	0.013083	0.0217511	0.00056589
VVMO6_RS00645	0.00271418	0.0107229	0.00602097	0.0212913	-0.0160145	0.000413125	-0.00723576	-0.0151108	0.00862049	-0.00094192	-0.0421747	0.0106192	0.0114139	0.0332673	-0.012649	0.00122713	0.00120051	-0.0110103	0.0063328	-0.00557118	0.00070576	-0.0112177	-0.0161055	-0.0217452	-0.0197855	-0.00686342	8.02942e-05	0.00132514	0.0323294	-0.0039245	0.00100178	-0.0105965	0.00278763	-0.00319767	0.0253561	0.00465926	-0.00362868	-0.00858182	0.0164761	-0.00497658	0.00541748	-0.00556921	0.00679519	0.0022689	-0.00717937	0.0222259	-0.00223891	0.00245293	-0.0100263
VVMO6_RS00650	0.0209707	0.00903015	-0.00383419	0.0130785	0.00288345	0.00386098	-0.019059	-0.0112311	0.00505343	0.00329443	0.00134148	-0.00316448	-0.00651748	0.00223391	0.0172858	0.0130301	0.00208145	-0.00718748	0.0027573	-0.0017004	-0.00331781	0.00159179	0.00865577	-0.00257183	-0.0271696	0.00724407	-0.0321129	-0.000645693	-0.00367986	-0.00354905	-0.0121003	-0.0299756	-0.00725234	-0.00971425	-0.0165723	-0.010794	-0.00160683	-0.00841485	-0.00280272	0.00229588	0.00148986	0.00161809	-0.00688139	-0.000221547	0.00952872	0.0105274	0.00039585	-0.00666935	-0.00174674
VVMO6_RS00655	-0.000153075	-0.0229563	-0.00861645	0.0238971	-0.00201097	-0.0163212	0.0444409	-0.0158542	-0.00205278	0.0075551	-0.00520717	0.0163033	-0.000295917	-0.00659599	-0.000524659	0.00152421	-0.0112588	0.0256854	-0.0202839	-0.01875	-0.00368941	0.0303055	-0.0242842	0.0218489	0.0253604	-0.0109786	-0.0033892	0.000133381	-0.00144423	-0.000804568	0.00997265	-0.00173117	-0.0185141	0.00738062	0.000768588	0.00228578	0.0447838	0.0724397	0.0156682	0.00903009	-0.0220491	0.00405576	0.0070159	-0.019978	0.0572263	0.00526279	-0.00251791	-0.0105809	-0.0141618
VVMO6_RS00660	0.00776385	-0.000628016	0.00780411	0.00565723	0.0154853	0.00962713	-0.0024634	0.00615889	-0.00508316	-0.00877682	-0.0126079	-0.00028032	0.00516869	-0.00776593	0.00234844	-0.00629381	0.00520566	-0.00238416	0.012356	-0.00237339	-0.00452351	0.00514251	0.00886746	-0.00312523	0.000253244	-0.00103796	-0.00295776	0.00695881	-0.0110648	0.0025662	0.00512091	-0.0155978	0.00524276	-0.000633207	0.00604107	0.0178384	0.00672382	0.00699437	0.00397054	0.00742402	-0.00597455	-0.0026534	-0.000616412	0.00364381	-0.00104087	-0.0055707	-0.00467682	-0.00475905	0.000132298
VVMO6_RS00665	-0.00555831	0.0137555	-0.0105677	-0.00298662	0.000374983	0.0194986	-0.00970371	0.00468247	0.0204218	-0.00323538	-0.010951	0.0131862	-0.00111698	-0.0522037	-0.0154474	-0.000440675	-0.00153445	0.0125596	0.00269002	0.000672428	0.0067688	-0.0052851	-0.0150719	0.00125109	0.000451516	-0.0220162	0.000337768	0.0165806	0.0145497	-0.0172179	-0.0353948	0.00716636	0.0017034	-0.00806421	-0.00693056	-0.000151294	-0.00141328	0.00682394	-0.000852219	0.0181295	-0.0082821	-0.00326829	-0.00154466	0.0181006	0.0107292	0.00667751	-0.000540672	0.0039353	0.00531215
VVMO6_RS00670	-0.0105592	0.00222445	0.0116424	0.00594999	-0.00193946	0.00409872	-0.00153632	0.00495114	0.0136409	0.00205039	-0.0166401	-0.00287856	-0.00215342	0.0113699	-0.00492139	-0.00661327	-0.00821011	-0.000926241	0.00702274	-0.00387871	0.000208384	-0.0131375	-0.0147889	-0.00543618	-0.0100563	-0.00276008	-0.00159514	8.81435e-05	0.00753276	-0.0107353	-0.00770228	-8.21806e-05	-0.00320476	-0.00548795	0.022775	0.00198595	-0.000704491	0.00601145	0.00884147	0.012817	-0.00405488	-0.00403304	-0.0123932	0.00606165	-0.00027526	-0.000969399	0.00239191	-0.00573904	0.00229428
VVMO6_RS00675	-0.00273688	0.00791902	-0.00864713	-0.00464689	-5.61484e-06	-0.0105478	0.00022951	-0.00265282	0.00407334	0.00169148	-0.0225683	0.0113839	0.00434121	0.00244608	0.00571561	-0.00448874	-0.0073219	-0.00605781	0.00162072	-0.00575931	-0.005197	-0.00300778	0.00828543	0.0120232	-0.0093642	-0.004944	-0.014158	0.00416297	0.0100409	0.00127115	0.00407865	-0.00502604	-0.00071071	-0.0128859	-0.00207835	-0.00829556	0.00503244	7.62995e-05	0.00330237	0.00505202	-0.00293274	-0.00115232	-0.00269796	0.00349513	0.00115295	0.00660821	0.000372573	0.00294821	-0.0081418
VVMO6_RS00680	-0.0123378	-2.32439e-05	-0.0191879	-0.020135	-0.016722	-0.00663512	-0.00572765	-0.00517479	0.00589976	0.00162457	-0.00646813	0.00567482	0.00395307	0.00681055	-0.00985563	0.00101427	0.0037306	0.00326081	0.00603372	-0.00441663	0.00262663	-0.00111072	-0.0119026	0.00171846	-0.0141886	-0.00109546	-0.0192248	-0.00764463	0.0102024	-0.00541175	-0.0132396	0.00417095	-0.00833142	-0.0157307	0.000864016	0.00607552	0.00569283	-0.0073148	0.003105	0.00650619	0.00613974	-0.00526403	0.000607012	0.013027	-0.00594374	0.00125659	0.002258	0.00190497	-0.00132134
VVMO6_RS00685	-0.0103522	0.00561102	-0.00279373	-0.0161845	-0.00885042	0.00346929	-0.00325312	-0.000961872	0.00409757	0.00121591	-0.00498384	0.00260076	0.0203574	-0.0100547	-0.00305754	0.000262078	-0.000606716	0.000841322	0.00085459	-0.00164884	0.00674748	-0.00822269	-0.00216867	0.00237944	-0.0118658	-0.00407379	-0.0209924	-0.00901838	0.00292388	-0.00200955	0.0130844	-0.00532548	-0.00924385	-0.0112182	-0.0174619	0.00458619	0.00574181	-0.00186005	-9.11277e-05	-0.0012352	-0.00388951	-0.00152152	-0.00277321	0.000123673	0.00517882	-0.000738949	-0.00104442	0.00949022	0.000603385
VVMO6_RS00690	0.000933715	0.0227481	0.00176906	-0.00385921	-0.00392571	0.00936473	0.00542943	-0.0005603	0.00187342	-0.00535422	0.00454608	0.00113704	0.0117638	0.00188936	0.0149968	-0.00507211	-0.00108054	-0.00241337	0.0135448	-0.000759673	0.0141722	0.00381379	-0.0129128	-0.00908736	0.00371698	0.010903	-0.00992615	-0.0106783	-0.00467609	0.000765294	0.00426814	0.00423981	0.00410999	-0.00721108	-0.0029845	0.0138198	-0.00381261	-0.00473666	0.00307367	0.00014875	-0.0119174	0.00121357	-0.00291305	-0.00508964	0.00380407	0.000190893	0.00261149	-0.00479848	0.00286075
VVMO6_RS00695	0.00359793	0.00496969	0.000921125	0.0137626	0.00330766	-0.0107182	0.00563047	-0.000943393	-0.0213904	-0.00889971	0.0025574	0.00932467	-0.0102723	0.0114201	-0.0168415	-0.00393605	0.00345507	0.0162062	-0.00221317	-0.0150745	0.00141895	0.00472291	-0.0101243	-0.00703007	0.0101879	0.00352379	0.024256	0.0018139	0.0101232	0.00516189	-0.00764836	-0.00719504	-0.0392037	-0.00748409	-0.00797636	0.0157481	0.00434928	-0.00605255	0.0100985	0.00676185	0.00827685	0.0136915	0.0157578	0.00691322	0.004125	0.00928424	-0.0143706	-0.00168376	-0.00684072
VVMO6_RS00700	0.00445936	0.00736954	0.00218525	0.00432736	0.00636642	0.00717378	0.0102765	-0.00390787	-0.00728912	-0.00523453	-0.00287702	0.00118822	-0.0133711	0.00570584	-0.0131181	-0.00106041	-0.00217729	0.00259315	0.00315611	-0.0115257	0.00263724	-0.00373107	0.00823676	-0.00365163	-0.00577745	-0.00728143	0.0176698	-0.00093774	0.00883503	-0.000668819	-0.00115041	-0.00622241	-0.0168777	-0.00244258	0.00766897	0.00110521	0.00095875	0.0126692	-0.000394965	-0.00786234	-0.000203813	0.00273721	0.00261705	0.0108727	-0.00856285	0.000947725	-0.00401415	0.00119771	-0.00301613
VVMO6_RS00705	-0.00332596	-0.00347764	-0.00675335	-0.00441992	-0.00404862	-0.01204	0.00440149	-0.00184699	-0.0058502	0.00512499	-0.00322885	-0.00441239	-0.0141629	-0.0151382	0.00150192	0.00212688	-0.00280686	-6.3785e-05	0.00490704	-0.0100136	-0.00571215	-0.00698954	-0.00510959	0.00428676	0.00981088	-0.000578298	-0.0107204	0.00275791	-0.00762701	0.00915479	-0.00287667	-0.00585553	-0.0103991	0.000844537	-0.0102895	0.00273976	0.00531155	0.00229934	0.00405334	0.00768065	0.00113889	-0.000722126	0.00263996	-0.000206305	0.00618877	-0.00175428	0.00313936	-0.00157691	-0.00264583
VVMO6_RS00710	-0.00189277	0.0100953	-0.00429451	-0.000785604	0.00120187	0.0179773	-0.00169924	-0.00826393	0.0111786	-0.000680671	-0.00585668	0.00509626	-0.00882906	-0.0132568	0.00192324	0.0136843	0.00117809	-0.00154782	-0.00341069	-0.0066475	-0.000193438	-0.0034814	0.0209191	0.00927446	-0.00520206	-0.0178723	-0.00862313	-0.00717807	-0.00320395	-0.00905632	0.0158818	-0.00134277	-0.00357473	-0.0123703	0.00653385	-0.023895	0.013915	-0.0123369	0.00616014	-0.00513704	-0.00948994	-0.00391094	-0.00903409	0.0042798	-0.0194184	-0.00728452	-0.00436164	0.0123082	-0.00394053
VVMO6_RS00715	-0.00141768	-0.00477423	-0.00019691	-0.00298638	0.00154441	0.00050754	0.00278379	-0.000595995	0.00185974	-0.00324603	0.000267243	0.00273333	0.00438594	-0.0155367	-0.000752721	0.0121784	0.00620442	0.00293214	-0.0026791	0.00238173	0.00147768	0.00498017	-0.00116168	0.00390351	-0.00254991	0.00678993	-0.00648858	-0.0111563	0.00419392	-0.0135187	0.00391875	0.00648051	0.00207463	-0.00799194	0.00518452	0.00314921	0.00327547	-0.00504428	0.00130117	0.00104263	0.00112719	-0.00193629	0.00533471	0.00457007	-0.0043371	0.00184354	-0.000400838	-0.000625119	-0.00693067
VVMO6_RS00720	0.00189044	0.0051702	0.0559054	-0.0129803	0.00124002	-0.00334757	-0.00313069	-0.00871685	0.00028691	-0.00121287	0.0136442	-0.00669016	-0.0097193	0.00343431	0.0127278	0.0134661	-0.00251647	0.00271558	-0.000659414	0.0100819	-0.0013059	-0.0214607	-0.0037448	-0.00246171	-0.0250958	0.0140508	-0.0306397	-0.0139194	0.00587445	-0.0107749	-0.00252241	-0.0006612	-0.00250323	-0.00973169	-0.00835198	0.0063208	0.000780224	-0.00721063	0.00865017	0.00389919	0.00170708	0.00516934	0.00580624	-0.00438967	0.00660802	-0.00018534	-0.00927043	0.00904159	0.0052859
VVMO6_RS00725	-0.00317405	-0.00147872	-0.00427142	-0.0098516	-0.011907	-0.00804392	0.00621076	-0.00997198	0.00872926	-0.00408578	-0.0127159	-0.00757335	0.00630771	-0.00507106	-0.0277182	0.0104471	0.00216417	0.0010495	0.0995398	-0.0125495	-0.00130375	-0.0151234	0.00972336	-0.0276258	0.00515351	0.00846543	0.0125236	0.0144511	-0.000286933	-0.00282028	-0.00613235	-0.00536479	-0.000764132	0.00318975	0.00357452	-0.0178402	-0.00790449	-0.00612992	0.0122939	-0.0074524	0.00374306	0.00949669	-0.0112505	-0.0125345	0.0180249	-0.0026254	-0.00983028	0.0167804	0.00508064
VVMO6_RS00730	-0.00267241	0.0116667	0.00580972	-0.00739738	0.00188778	-0.00986121	-0.00134638	-0.00365941	-0.00232512	0.00031341	0.000355645	-0.00474204	-0.00656818	-0.00956087	-0.019375	0.00512536	0.00525203	0.00924604	0.058079	-0.0176854	-0.00750666	-0.0236108	-0.002345	-0.00347335	-0.00928442	-0.0236251	0.00300258	-0.014852	-0.00450269	0.0131057	-0.0195278	-0.0145077	-0.012801	6.872e-05	0.00612045	0.000827875	0.0141562	0.00706576	-0.0107794	-0.0167388	0.0318692	0.102078	-0.0143478	-0.0106733	-0.0190935	-0.0169143	-0.0207691	0.00352639	-0.0013741
VVMO6_RS00735	0.00595604	0.0183642	-0.00163882	0.00261693	-0.00513228	-0.00927411	0.00323064	-0.0143418	0.00117078	-0.000326894	0.00166821	0.0018208	-0.0114334	-0.00786178	-0.0150837	0.00209882	-0.00107122	-0.00292375	0.00943137	0.00125602	-0.00808958	0.0040353	-0.00183385	0.00494558	0.00448468	0.00358857	-0.00435459	-0.00891855	0.0154795	-0.016461	0.01002	-0.00304136	-0.0324348	0.0141441	0.000456897	-0.000549778	0.00877795	-0.00545042	0.00741948	-0.0044943	0.00458693	-0.00103878	-0.00117044	-0.00386426	0.00540069	0.00129505	0.00767814	-0.0137679	0.000464085
VVMO6_RS00740	-0.000155237	5.85566e-05	-0.00237443	-0.00208618	-0.0062961	-0.00371215	0.00979175	-0.0133297	0.00608575	-0.00523652	-0.00686601	-0.00202241	-0.00569682	-0.00424622	-0.00649841	0.0152216	-0.00160842	0.00134234	0.00674325	-0.00452399	0.00020635	0.0061659	0.00739829	-0.0118065	-0.00669587	0.00299689	0.00147194	-0.000478638	0.00270443	-0.0128879	0.00684606	-0.0024972	-0.00562725	-0.00327076	-0.00233091	-0.00135824	-0.00520668	-0.0029108	0.00193464	-0.00114273	-0.00366583	-0.000717542	-0.00051115	0.00406989	0.0060574	-0.0013852	0.0014108	0.00405361	0.0122081
VVMO6_RS00745	-0.0014516	-0.00093569	0.00505127	-0.0100375	0.0041294	-0.0175729	0.00239036	8.09442e-05	-0.0158019	-0.00754805	0.000630775	0.00801622	0.00516388	0.00571168	-0.00316477	0.00968383	0.00456293	0.00652571	0.0138546	-0.00299701	-0.000225128	0.00614854	-0.0264982	0.00933619	0.0017942	-0.00958229	0.00884931	-0.00360301	-0.00520459	-0.00637967	0.00169983	-0.0139386	-0.000503325	0.000844391	0.00922087	0.0446602	-0.00137541	-0.0103624	-0.00169326	-0.0135353	-0.00114582	-0.00219956	0.00192658	0.00488126	0.0112664	-0.0101095	0.0132187	-0.00906157	0.00061671
VVMO6_RS00750	0.00319001	0.00277074	-0.00368386	0.00932857	-0.0104339	-0.00658842	0.00137138	-0.000843177	-0.00430517	-0.00159271	-0.000536887	-0.000181032	-0.0111269	-0.00464916	0.0285565	0.00427773	-0.00802159	-0.00660874	-0.00108707	-0.0110746	0.00114058	-0.00105067	-0.00632381	-0.00070601	0.0235308	-0.0107332	0.00188581	-0.00120195	-0.00374802	0.00053009	0.00578672	-0.0111723	-0.00382292	0.000969825	-0.00266292	0.0216296	0.00788938	0.00263323	0.00171476	-0.00230677	0.000965175	-0.00502443	-0.00602347	-0.00294276	-0.041889	-0.00570012	-0.00237325	-0.0102026	0.00185544
VVMO6_RS00755	0.00238752	-0.00902134	-0.00454697	0.0214473	-0.0327808	0.00584742	0.0133248	-0.000933198	0.01112	-0.00213575	-0.00276549	0.000973697	0.00402134	-0.0184994	-0.0032147	-0.0129355	0.036925	-0.0119708	0.00276733	-0.0139398	0.0059375	0.0231264	0.00537266	0.00651563	-0.000919716	0.0110925	0.0133867	0.00127981	0.00749928	-0.00470783	0.000836995	-0.0154578	-0.00339857	0.00921089	0.00898178	0.00978151	-0.00554549	0.024207	-0.0120771	-0.0135006	0.0171687	-0.0105587	-0.00317482	0.00253029	-0.00945574	-0.0252071	0.00171448	-0.00575272	0.0707668
VVMO6_RS00760	0.0146159	0.0049586	-0.0023687	0.0195889	-0.00313186	-0.00390935	-0.00905893	-0.000155992	-0.0191311	-0.0113712	0.0013857	0.0166719	-0.0122015	0.0331199	-0.0064264	-0.0206642	0.00661676	0.00736537	-0.0027437	0.00831303	-0.0048868	0.00623183	0.019852	-0.00746162	0.00748137	-0.0123302	-2.47216e-05	-0.018938	-0.0163024	-0.00761645	0.00916183	0.00164032	0.000814711	0.0165119	-0.000203288	-0.00575607	0.00269298	0.0121309	-0.00638095	-0.00507115	-0.00570785	-0.0063536	0.00759443	0.00776315	0.046957	-0.00749371	0.0081795	-0.00499319	0.013559
VVMO6_RS00765	-0.0154579	0.00252733	0.00198195	-0.00616919	-0.00648892	-0.00333587	-0.00753221	-0.00786417	-0.00681001	-0.000367196	0.0127087	-0.00506525	0.00528811	-0.0123278	0.0334265	-0.00238347	0.000383608	-0.000314538	0.000533889	0.0149994	0.00985536	0.00807684	-0.00537394	0.00748882	0.00346405	0.00655435	-0.0130357	0.0188241	-0.00518839	-0.00619178	0.0018499	-0.0042537	-0.00319255	0.000946118	0.0219209	-0.00696946	-0.00050884	-0.00142301	0.00734622	-0.00418508	0.00122249	-0.0034745	4.7284e-05	0.0110018	0.0344597	-0.00420465	-0.00114999	-0.00210581	0.00465497
VVMO6_RS00770	0.0139509	-0.00531009	0.00055972	-0.00587547	-0.00860513	-0.00290292	0.00682091	0.0025477	0.0047781	0.00237633	0.00589437	0.00675891	-0.00271682	-0.0122199	0.00793319	-0.0256561	-0.00932286	-0.00098302	0.0115021	0.00484412	0.00518879	-0.00455833	-0.00959412	0.00563404	0.00754756	-0.00116439	-0.0205633	-0.0191287	-0.0142607	0.00187412	-0.0229984	-0.00328482	0.012223	-0.000763297	0.0166494	0.00388232	-0.00058449	0.0179622	0.00399019	-0.00842951	0.0109703	-0.00851827	-0.0171906	0.00134278	2.44279e-05	-0.0008429	0.00961556	-0.0122792	-0.00621675
VVMO6_RS00775	0.184457	-0.00458511	0.0110413	0.00536602	-0.00479461	-0.0325154	0.00349051	0.0176882	0.00573403	0.117274	-0.00464967	-0.00268034	0.00613318	-0.00295007	-0.00790023	-0.0129864	0.00508633	-0.000560908	0.00763846	-0.00375621	0.00395371	0.00635112	0.0662289	0.0799729	0.00443381	-0.0286782	-0.00766899	0.103398	-0.0196118	-0.00874496	-0.0160448	-0.0213308	-0.0172644	-0.000943471	0.129839	-0.00886552	0.000102997	0.0289655	0.00761074	0.000130604	0.00822488	0.00341977	-0.0306909	-0.0083078	-0.0255198	0.00716167	-0.0202915	-0.000405715	-0.000101307
VVMO6_RS00790	-0.107481	0.0127695	0.00642808	0.00803923	-0.00527068	0.0204135	-0.0105079	-0.0201733	0.00898224	0.423676	-0.00356074	0.00350377	-0.0111339	0.0480125	0.00485525	0.00435464	-0.00470102	0.0141541	-0.000301077	0.0194505	0.0210702	-0.00196403	-0.0517864	-0.0120509	0.0294248	0.0156646	-0.00640807	-0.0480699	0.000336955	-0.00166166	0.0358211	-0.00058337	-0.0125445	0.000399791	0.0634979	-0.00425932	-0.0376009	-0.0128415	-0.0250386	-0.00534009	0.000582089	-0.000553355	0.0128114	0.00737965	-0.000285652	-0.010536	-0.00724521	-0.00284535	0.0164157
VVMO6_RS00805	0.0121468	-0.0131969	-0.00905174	-0.00116128	-0.000710402	0.00160062	-0.0047283	-0.00411171	-0.0100941	-0.0107129	-0.0125464	-0.0433274	0.00301918	-0.0436591	-0.0103334	-0.0244519	-0.00255187	-0.0215016	-0.00270964	-0.00943029	0.00734446	0.00311295	0.0100814	-0.0213923	-0.00252961	-0.0282137	-0.00162686	0.00488513	-0.00628029	-0.00714518	0.00108393	0.0121396	-0.00728253	0.00178221	-0.013376	-0.000885339	-0.00242475	0.0515428	0.00709205	0.0188617	-0.00327796	0.00118831	0.00658461	0.0319923	-0.0016113	-0.0122318	-0.00452447	0.0166685	0.00234424
VVMO6_RS00815	-0.00102152	0.00408381	0.00313421	-0.0107623	-0.00633725	-0.00448654	-0.00475006	-0.00691649	-0.00154173	0.000727352	-0.00801335	-0.00476289	-0.00390816	-0.00183442	0.016999	0.0202441	-0.00089392	-0.0185368	0.0014104	-0.00594539	-0.00181115	-0.00858138	-0.00507032	-0.0366427	-0.00495332	-0.0041353	-0.00550795	0.00252656	-0.0138881	-0.000150444	-0.00649122	-0.0106187	0.00448815	-0.00057963	0.0102202	-0.00943429	0.00725094	-0.00414332	-0.00137076	0.0015224	0.00566323	0.000675762	0.00101912	-0.00267581	-0.0117568	-0.00627056	-0.00328009	0.00463474	0.00292371
VVMO6_RS00820	0.000394264	-0.00428466	8.0199e-05	0.000800514	-0.00500905	0.010239	-0.018631	-0.0256865	-0.0269009	-0.00408258	0.0265087	-0.0183532	-0.0016708	-0.0560852	-0.000500027	0.00253504	-0.00443851	-0.0138977	0.00346096	0.00575116	0.0106086	0.0109032	-0.0126694	-0.0264946	0.000369396	0.00301572	0.0061035	0.0168316	0.0063869	0.00363732	0.00853263	-0.0138787	0.0200183	0.00230135	0.00589166	-0.00750816	0.00622167	0.0206038	-0.00816411	0.0130015	0.000177523	-0.00804843	0.00878148	0.00355047	0.0166939	-0.0102515	0.000387073	-0.017772	0.0130207
VVMO6_RS00825	-0.00428802	0.00661878	-0.00356861	-0.0028567	-0.00585847	0.00271591	-0.000748343	-0.00593084	-0.00400526	0.000540809	-0.0011786	0.00212329	-0.00372243	-0.0153554	-0.0168129	-0.00948947	-0.0021019	0.000815865	-0.00209292	0.0019183	0.000599363	0.00361268	-0.0107323	-0.0193163	-0.00287352	-0.0026951	0.00414296	-0.00186299	0.00372454	-0.00888907	0.00336404	-0.00482026	-0.00569639	-0.00622367	0.00760897	0.00626344	0.00453398	0.00916741	0.00746647	-0.00264067	-0.0066759	-0.00461418	-0.000208992	0.0083296	0.00544028	-0.00415288	-0.0109774	0.00661938	0.00899787
VVMO6_RS00830	-0.00471959	0.017867	-0.000113961	0.00413861	-0.00845367	7.58252e-05	0.00190678	-0.0141327	0.00537454	0.00271203	0.00542242	0.00781102	-0.00848955	0.00280917	-0.0203267	0.000721455	-0.00112989	-0.000292617	-0.00530596	-0.0024498	-0.00127572	0.000703231	-0.00858148	-0.0215476	-0.000271135	-0.00124164	0.00222877	0.0186461	-0.000361429	-0.0103969	0.001008	-0.00882834	0.000707852	-0.00759696	0.00410426	0.00269097	0.000267536	0.000759154	-0.00111677	-0.0159508	-0.00781616	0.000839763	-0.00894746	0.000971079	-0.00148176	-0.00543728	6.91519e-05	0.00394566	0.0105889
VVMO6_RS00835	0.00261582	0.0200895	-0.0085961	-0.0145196	-0.00229469	-0.00907508	-0.00700143	-0.00737869	-0.00350788	0.00169686	-0.00916514	-0.0160413	-0.00103761	0.000863725	0.00347818	-0.00712364	-0.00304487	-0.00759169	0.00287113	-0.00160827	-0.00407213	-0.0144308	-0.0122496	-0.0170343	0.00108939	0.00301208	-0.0112946	-0.0121071	0.0100645	-0.0108944	-0.0128214	-0.00542389	0.00770459	-0.00152877	0.00216611	0.00318887	0.00902124	0.0111159	-0.00468095	-0.000503887	0.00448865	-0.0030465	-0.00243277	-0.00423726	-0.00769706	0.00232415	0.00520175	-3.25833e-05	0.016288
VVMO6_RS00855	-0.00220249	0.000161623	0.0135753	0.0128447	-0.00141836	-0.000675773	-0.00597285	-0.00651385	-0.00237602	-0.00105202	-8.64077e-05	-0.0112962	0.00697868	0.0103748	-0.00648486	-0.00315389	0.001556	0.127877	-0.00411791	-0.0124864	-0.00404064	-0.00457774	0.0706133	0.0109735	-0.0066116	-0.00251289	-0.0104675	-0.0045121	0.00223807	0.000233993	-0.000635652	-0.00100921	0.00103382	0.00884815	0.00420664	0.0220894	-0.00365467	-0.00797416	0.00257425	-0.00424871	-0.00347449	0.00228383	-0.0105595	0.00949607	0.00504564	-0.00810961	-0.00140788	-0.00220471	-0.000507154
VVMO6_RS00860	0.00288051	0.00646753	0.0075786	-2.84705e-05	-0.00775857	0.00870598	-0.00690743	0.00991534	-0.00182298	-0.00315992	0.0126758	0.00192896	-0.0091971	-0.000530854	-0.00517206	-0.0122568	-0.00156314	-0.0889287	0.00879872	0.000224925	-0.000711276	0.00779935	0.00639885	-0.0107733	-0.0202241	-0.00551034	-0.000925898	0.0024626	0.00236342	-0.0072396	-0.000529236	-0.013166	-0.00473813	-0.0135114	0.00325733	-0.00611546	-0.00898322	-0.00506233	0.0156318	-0.00112237	0.000412058	0.000412517	0.00891149	-0.00223266	0.00077509	-0.0145161	-0.010212	-0.0145729	0.00470925
VVMO6_RS00865	0.00467124	0.00599735	-0.00430606	-0.008821	0.00104413	0.00540293	-0.00324792	-0.0196202	-0.00977253	-0.00388333	0.00105192	-0.00625154	-0.00351853	-0.00560706	0.0175479	0.00211339	-0.00961728	0.00740757	-0.00390607	0.002587	0.000633746	-0.0164853	0.0166849	-0.0133666	-0.0026958	-0.00581866	-0.00413552	0.0130047	-0.00545234	-0.0148732	0.000603053	-0.0081743	-0.00103511	-0.0105643	-0.0113111	-0.0120729	-0.0071328	-0.0066021	0.0093363	-0.000275706	-0.00397806	-0.00255946	0.0113538	-0.00309117	-0.0229976	-0.0037533	-0.00434608	0.00588766	-0.000708303
VVMO6_RS00870	0.00173717	-0.00734635	0.00308011	-0.00177533	-0.00375849	-0.00779356	0.015458	-0.019105	-0.00306185	-0.00175975	0.00939484	-0.0130748	-0.000891818	-0.00374726	0.0165479	0.00949422	-0.00944706	-0.00197371	0.00372006	0.0118229	0.00412827	-0.00540285	-0.0143391	-0.00357684	-0.000325727	-0.00306399	-0.00167211	0.0135067	0.000257648	-0.0120566	-0.00303325	-0.00898886	-0.00343561	-0.00861736	-0.0121344	-0.000117047	-0.000741041	0.00197661	0.0111026	-0.00111808	0.000755686	0.00208523	0.0126102	-0.000953572	-0.00697763	-0.00230676	-0.00171683	-0.000999073	0.0025253
VVMO6_RS00875	-0.00123104	0.00319507	0.00922107	0.0171779	-0.0164357	0.00410234	-0.0115361	-0.00335956	-0.00256003	-0.00352121	-0.00389219	0.0136937	-0.00469091	-0.0162283	0.0148815	-0.0048709	0.00207284	0.000384548	0.00834414	-0.00806615	0.00504322	0.000523414	0.010652	-0.00469929	0.00362072	0.00583466	4.05863e-05	0.0210868	0.0115092	-0.0145551	-0.00832712	-0.00926904	0.00116679	-0.00544629	0.00702657	0.00204328	0.000815777	0.00413208	0.00840413	-0.00514614	-0.00859855	-0.00565654	-0.00773987	-0.00922583	0.00504205	-0.0136318	-0.00502314	-0.0170114	-0.00204162
VVMO6_RS00880	0.000570869	0.00111998	0.00206732	0.0102873	-0.0183925	0.00985155	-0.0160899	0.00296068	-0.000748722	0.000538403	-0.00138805	0.00946913	-0.0048363	0.0113606	0.010373	-0.00377307	0.00214314	-0.00844063	0.00656284	-0.00724547	0.00767199	0.000866886	0.00844332	-0.0056717	-0.00111422	0.00051606	-8.443e-05	0.000258634	0.00451016	-0.00999394	-0.0154035	-0.00823389	0.00405509	-0.00636229	0.00527632	-0.0028642	-0.00161668	0.000722199	0.00657058	0.00342738	-0.0100449	-0.00710496	-0.00630413	-0.00489928	0.00717489	-0.0132429	-0.00486035	-0.0182473	-0.00418296
VVMO6_RS00885	-0.0058122	-0.0050936	0.00608707	0.0112974	-0.0257759	0.0046267	-0.0144007	-0.00593226	-0.000730358	0.00173038	0.0029737	0.0127042	-0.000474596	0.00878014	0.00627216	-0.00251155	0.000348346	0.00153516	-0.00233101	-0.00671967	0.00693698	0.00252805	0.0176588	-0.0116298	5.99345e-05	0.00240392	0.0146576	0.00433851	0.0027687	-0.0120205	-0.0035959	-0.0097446	0.00620877	-0.00305571	0.0102795	-0.00341235	-0.00613135	-0.00423448	0.00133519	-0.00601521	-0.00437187	-0.002642	-0.000950117	-0.0141392	0.0100358	-0.00780724	-0.00608406	-0.00378897	-0.00739323
VVMO6_RS00890	0.00481743	-0.00275979	-0.00146178	0.00491979	-0.0242722	0.0112886	-0.016898	-0.00421066	-0.00675523	-0.00173527	0.0125685	0.00506646	-0.00482993	0.0287334	0.00729156	-0.00362591	-0.00271743	-0.00289397	0.00449664	-0.00476911	0.00589004	0.00254493	0.0110736	-0.0114954	0.00229797	0.00295099	0.0110887	0.0237124	-0.00342311	-0.0081054	0.00316372	-0.014484	0.000847408	-0.00350568	0.00440394	-0.00515186	-0.0100253	-0.0023912	-0.00031864	-0.00997147	-0.00232935	-0.00245235	-0.00211542	-0.00442753	-0.00264195	-0.00667225	-0.00634714	-0.000271058	-0.00970709
VVMO6_RS00895	-0.0023098	0.0104549	0.000844262	0.00886727	-0.00250901	-0.0023297	-0.00809446	-0.000704503	-0.00852695	0.00159334	-0.00682511	0.00648996	0.00336805	-0.00487226	-0.00395803	0.00606074	0.00121052	-0.010931	-0.00687573	0.00616509	-0.00626566	0.000778988	-0.0100702	0.0075591	-0.0101056	0.004019	0.00601679	-0.00367956	0.00517653	-0.00314736	0.0027577	0.00448972	0.0076403	-0.00793084	0.00624347	0.0156353	-0.00289393	0.00488731	-0.00288352	0.00347275	0.00331384	0.00148907	0.00471305	0.00794237	0.00446096	0.00024236	0.00139157	-0.00549483	0.00907492
VVMO6_RS00900	-0.00150766	0.00841777	0.00523753	-0.000273192	-0.00974334	-0.00485655	-0.00764418	0.00820045	-0.0129185	0.000502088	-0.0052119	-0.00145615	0.00277019	-0.0105325	-0.00999341	0.00397495	0.00342044	-0.00998857	-0.0014938	0.000454126	-0.00827	-0.000743896	-0.0196195	0.00889748	-0.0163277	0.0143601	0.0219048	-0.00244004	0.0054504	0.00740628	0.000738296	-0.0035242	0.0141839	-0.0165356	-0.0010226	0.00977608	0.000548091	0.00960159	-0.00593048	-0.00124755	0.00644194	0.00699405	0.00781444	0.0220492	0.0031783	0.00956823	-0.00393297	-0.0177516	0.00743292
VVMO6_RS00905	-0.000490349	0.00109057	0.014475	0.0010723	0.0152136	-0.00804975	0.00275157	-0.0127935	0.00246288	-0.0037126	-0.0106986	-0.0155058	-0.00517298	0.00455638	-0.0319351	-0.0184201	0.000765303	-0.00648264	0.00201143	-0.0137591	-0.00029125	-0.0168819	0.0082032	-0.00974052	-0.00173615	-0.0200069	-0.00978038	0.00109577	-0.000542097	-0.00570701	0.0131402	-0.018371	-0.00559058	-0.0064873	-0.00105895	0.00588601	0.00517831	0.00564127	0.00377752	0.0207227	-0.00577173	-0.00248947	0.00478743	-0.00151265	-0.0110141	0.00302386	-0.00887347	-0.0056756	0.0174447
VVMO6_RS00910	-0.000296048	0.00546244	0.00874268	0.000622648	-0.00549052	-0.00519551	-0.00102693	-0.00109938	-0.00193263	-0.000610368	0.00116588	-0.0113117	-0.0104915	0.0123507	-0.00722203	-0.00663024	-9.32295e-05	-0.00608323	0.0114177	-0.0117214	0.00885952	0.00295271	-0.0116449	-0.0142483	-0.00888425	-0.0087801	0.013047	-0.0065578	0.00740621	-0.00123572	0.0130807	-0.0076164	0.00204349	-0.00749233	0.00239628	0.0181351	-0.00149836	0.0045219	0.00236335	-0.00133153	0.00461622	0.00231944	-0.000856707	0.00749353	0.00301801	-0.000495426	-0.00559114	-0.00294498	0.000658561
VVMO6_RS00915	-0.00104543	0.00494152	0.00742603	-0.00206286	0.00571438	-0.000285537	-0.0115121	-0.00128004	-0.00966189	0.00258807	0.0089635	0.00177796	-0.012809	-0.00811888	-0.00131565	0.00753323	-0.0054757	0.0108689	0.0252748	-0.00676349	0.0141563	-0.000464246	0.00361974	-0.00398176	-0.00243902	0.00186641	0.0166956	-0.00512134	-0.0043748	-0.00380027	-0.00151176	-0.0229723	0.00692597	-0.0106778	0.00699143	0.00991731	0.00868024	0.00862562	-0.00489406	-0.00857404	0.0004438	0.00338014	-0.00696945	-0.00723708	-0.0103335	-0.000158203	-0.00462278	-0.00317257	0.00556151
VVMO6_RS00920	-0.00489884	0.00380558	-0.00177174	-0.00855643	0.00184533	-0.00550359	0.00123696	0.000706438	0.000761751	0.000461159	0.00271684	0.00560867	-0.013987	-0.00474489	0.00424102	0.00112897	-0.000293743	0.00242994	0.029001	-0.00956895	0.00632307	-0.000562864	0.0208884	-0.0183527	-0.000922821	-0.00366908	0.0243258	-0.00987018	0.00500703	-0.0073836	0.012019	-0.00297263	-6.96269e-05	-0.0161011	-0.00760613	-0.00396332	-0.00027442	0.0115392	-0.000884441	-0.01219	0.00539319	0.00562409	0.00336268	-0.010752	0.00890949	0.00825028	-0.00793059	-0.000372235	0.00204578
VVMO6_RS00925	0.00503426	-0.00724479	0.000249762	-0.0138349	-0.00151379	-0.00489954	-0.00363133	-0.00666364	-0.00122406	-0.00327505	-0.000651424	0.000682622	-0.0026894	0.00231813	0.00427813	0.000710896	0.00141736	-0.00925645	0.00441516	-0.00555579	-0.00147105	0.00251736	-0.00166412	-0.00285967	-0.014545	0.00466198	0.00583389	-0.00555399	0.013301	-0.0142351	-0.00415535	-0.0059283	-0.0113436	-0.00494517	0.00288863	0.00796678	0.00932273	-0.00631705	-0.00121506	-0.00148419	-0.00368621	-0.00207858	3.17166e-05	0.00189133	-0.00338167	-0.00504098	-0.00132089	0.00141349	0.0048388
VVMO6_RS00930	0.00992165	0.015211	0.00285558	-0.00261006	0.000569405	-0.0185657	-0.00450401	-0.00159734	0.00931198	-0.00728268	-0.00609495	0.00631701	-0.00895091	0.00776299	-0.00546873	0.00598523	-0.00324766	0.00237808	-0.0105017	-0.00438117	-0.00527502	-0.0134727	-0.0141218	0.00411838	-0.00401223	-0.0044999	0.0117446	0.00829554	0.00688024	0.0117561	2.41208e-06	-0.00882373	0.00949806	-0.00228833	0.0146413	0.00864102	0.00639794	-0.00624719	-0.00486125	-0.013394	0.013448	0.00585268	-0.0164552	-0.00711197	-0.016193	0.00187419	0.000188337	0.00427076	0.00206156
VVMO6_RS00935	0.0023319	0.00786489	0.00604854	-0.00811765	0.00588313	-0.00662609	-0.0037078	0.00170642	0.00544312	-0.00215782	-0.00844797	0.00653719	-0.00555788	-0.00506977	-0.0096992	0.00268244	0.00287564	0.00253849	-0.0053223	-0.00861635	0.000986572	-0.00307801	-0.00162103	0.00621651	-0.00242234	-0.00154436	0.0147554	-0.00389536	0.00220793	0.00934765	0.00235283	-0.00855615	0.00874544	-0.00555672	-0.00405963	0.00517665	-0.00318113	0.0107035	0.00931652	0.00653366	0.00715002	0.00207128	-0.00551404	-0.00568305	-0.00501771	-0.00492849	-0.00424679	-0.00428047	0.00694578
VVMO6_RS00940	-0.00923928	-0.00885222	0.0163725	0.00634792	-0.00108636	-0.0016977	-0.011043	-0.0120805	-0.00646843	0.000514154	0.0115233	-0.0110099	0.00408201	-0.0123737	0.0196709	-0.00678178	-0.00212297	-0.00274169	0.00564315	0.00157623	-0.000794871	0.00069187	-0.0044188	-0.0111249	-0.00475699	-0.00580198	-0.00573158	-0.00457853	-0.010711	-0.0130556	0.00532107	-0.0118662	0.00510327	0.00534515	0.00380255	0.00118512	-0.001632	-0.000887309	0.00931326	0.00479843	0.00264323	-0.00175204	0.00177239	0.00588155	0.00323765	0.000725436	-0.00473939	-0.00424968	0.00409952
VVMO6_RS00945	-0.00585816	0.00748091	-0.00721144	-0.00511192	0.00597968	-0.00451537	-0.00539521	0.00242658	0.00135735	0.012155	0.0106864	-0.00911248	-0.0079473	-0.0183419	-0.00837672	0.00877268	0.00111089	-0.0013709	-0.0126966	-0.0146644	0.055137	0.0140524	-0.0178669	0.00680638	-0.00452494	-0.0114596	0.000195488	-0.0168059	-0.00502238	-0.0172301	0.00120585	0.00124486	0.00366796	-0.0124513	0.00959852	0.00627892	0.00638168	-0.0118395	0.0102864	-0.00977568	-0.0167458	0.00496153	-0.00075217	0.0169283	-0.00731402	0.00242568	-0.0137735	0.00585599	-0.00648335
VVMO6_RS00950	-0.00608868	0.000707313	-0.00577302	-0.000226799	0.00191635	-0.00135886	0.0127988	0.0139663	-0.0111588	-0.00329018	0.0040062	-0.00341148	0.00254799	0.0172533	-0.0118342	0.0186022	-0.00933835	0.00726959	0.0073693	-0.00266821	0.0102365	-0.00209634	-0.0211943	-0.0139735	-0.00781857	-0.00275906	0.00409864	0.0395777	-0.0112539	-0.00252313	-0.0170959	-0.00590935	-0.0107138	-0.00825547	0.0364104	-0.004927	-0.00250867	-0.000145537	0.00241753	0.0161541	0.00679452	-0.00423047	0.0132249	0.00805214	-0.0170533	-0.00507879	0.010636	-0.0056603	0.00180416
VVMO6_RS00955	-0.0118102	0.00423297	0.0261572	0.00468078	0.00812716	2.16807e-05	0.0136216	-0.00374803	-0.0156712	0.00297048	0.00652888	0.00312547	-0.00605867	-0.00307396	-0.010643	0.0163563	-0.00102585	0.00532479	-0.0181962	-0.0270843	0.00812242	0.00219448	0.00665409	0.00962407	-0.00517765	-0.0101039	-0.0130188	0.0276207	-0.0242164	0.00899491	-0.0107156	-0.0125865	-0.00653376	-0.0119592	0.0352219	-0.000530294	-0.00428757	0.0057193	0.0016343	-0.0166183	0.00399274	-0.00134966	-0.000630999	0.00723203	-0.0182349	-0.0210909	-0.00488728	-0.0170875	-0.0127391
VVMO6_RS00960	-0.00733435	-0.00592722	0.00573461	0.00524475	0.0129742	0.0222814	-0.00532348	-0.000533028	-0.0182494	0.00390094	-0.00260043	0.0293947	-0.00554977	0.00761493	-0.0127778	0.00549501	-0.00226727	-0.0121687	0.00391584	0.00766819	0.000858506	-0.00397845	0.0101321	0.00328333	0.0232721	0.00825824	-0.00839063	-0.0104053	0.00204497	-0.0162837	-0.0119923	0.0113383	-0.00958652	-0.0080715	0.00499864	0.0160522	-0.00307312	-0.00486067	0.00668631	-0.00656117	-0.00437984	0.00350395	-0.00129308	-0.0133922	0.0226929	-0.0074176	-0.00125055	-0.00211874	0.00364955
VVMO6_RS00965	0.00447913	-0.0072343	-0.019623	-0.017356	0.00981219	7.92917e-07	0.000575953	-0.00548876	-0.0072959	-0.00345808	-0.0112645	0.0140399	-0.0019617	0.0167183	0.0139394	0.00315596	-0.00203643	-0.0175972	0.00263576	-0.0249455	0.00410801	0.0119774	0.00264899	0.0104594	-0.00578837	0.019665	-0.00459112	0.000786453	0.00590922	-0.00207539	-0.000818732	0.0207213	-0.00829902	-0.00617446	0.00582542	0.000848305	-0.00197366	-0.00313623	0.00796938	-0.00844715	0.00638467	0.00663261	-0.0159343	-0.00178888	0.0140854	-0.00801822	-0.0026221	-0.00237921	0.0055873
VVMO6_RS00970	-0.00724125	0.0203702	0.00808503	-0.00353714	0.00250618	0.00239769	-0.000628382	-0.00411343	0.0136672	-0.00379788	-0.0134	0.0146251	-0.00998515	0.0212161	-0.0068757	-0.00732127	0.00733233	-0.00651925	0.00319221	-0.0109081	-0.00624091	-0.00595315	-0.0229459	-0.0276881	-0.00516273	-0.00263458	-0.00901876	0.0147602	0.00202109	-0.00941685	-0.00284957	-0.00985746	-0.00557468	-0.00697044	-0.0170716	-0.0084996	-0.0124723	0.00698441	-0.00977376	0.0105019	0.00272144	-0.00332251	-0.0146037	-0.0112085	0.00224838	0.0082893	-0.00263578	0.00452845	0.0042072
VVMO6_RS00975	0.00368559	0.00569357	0.00323452	-0.00461695	0.00825325	-0.00144166	-0.00219664	-0.017671	0.00847774	0.000514109	-0.00802548	0.016085	-0.0164709	-0.00288859	-0.0130617	-0.00625011	0.008719	-0.00422915	0.0195087	-0.00412202	0.00599942	-0.00019433	0.00185322	-0.0262659	0.00440508	-0.00466594	0.00202842	-0.00139316	0.0167945	-0.00956707	-0.00410967	-0.0059781	0.00402722	0.0124897	-0.0263247	0.00633301	0.0140882	0.0109534	0.00313111	0.00601878	0.00102279	-0.00441704	0.00439702	0.0145541	-0.00664531	-0.0116819	-0.0072521	-0.00651384	0.0100885
VVMO6_RS00980	0.00510277	0.00598589	-0.00659638	-0.000654523	-0.00229623	-0.00213932	0.00382127	0.000390464	0.00590503	0.000289928	-0.0111414	-0.00941267	-0.00142138	0.0192259	0.0495306	0.00764012	-0.00728922	3.0211e-05	0.0089648	-0.00204796	0.0085422	-0.0152741	0.0089142	-0.0101541	0.0125247	-0.0269032	-0.00647361	-0.0218508	-0.00278002	-0.0225811	-0.0134219	-0.00882581	-0.017604	-0.00814345	0.0150506	-0.00215444	0.00787242	0.0110489	-0.00619963	-0.00180546	-0.0109037	-0.00350229	-0.0265233	-0.0043001	-0.0100794	-0.0152926	0.0073004	-0.0108751	-0.00202919
VVMO6_RS00985	0.00115177	0.015192	-0.00952837	0.000502523	-0.00519742	0.00630985	0.00383315	-0.010827	0.00206627	-0.00222808	-0.0115068	-0.00482289	-0.00763223	0.0159044	0.057321	0.00270569	-0.00621767	-0.00863269	0.00312573	-0.0131716	0.00904724	-0.0159035	0.0137035	-0.00955323	0.0117288	-0.0331482	0.00595028	-0.00170202	0.00258058	-0.0128313	0.00354569	-0.0024611	-0.0146999	-0.0109335	0.015822	0.00861226	-0.000282626	2.82667e-05	0.0100552	-0.00946981	-0.00568245	-0.0043837	-0.0178787	0.00976463	-0.0249561	-0.0100244	0.0076879	-0.00305443	-0.00336191
VVMO6_RS00990	0.00593206	0.00337216	-0.000921502	-0.00327668	0.0126574	-0.00818308	-0.00199006	-0.0107488	-0.0127452	-0.00399092	0.000103613	0.0145275	-0.00161401	-0.0141484	0.0270296	-0.00680444	-0.00322942	0.00943004	0.00398584	-0.0111146	0.0135649	0.00487373	0.0159749	0.0106178	-0.0063698	0.00215276	-0.00935279	-0.0144056	0.0145241	-0.00402052	0.000830227	0.00340482	-0.00631518	-0.00183381	-0.00585899	-0.000437577	-0.000987587	-0.000689612	0.00682853	0.00224748	-0.00595782	0.000586265	0.00386	0.00880856	0.0148336	-0.0149541	-0.00918609	-0.00837222	0.000737343
VVMO6_RS00995	0.00454712	0.00153168	-0.0936802	0.00948701	0.000589341	-0.00369491	0.00950959	0.000568847	0.000421327	-0.00609718	0.0197868	0.0158279	-0.0088825	-0.00769298	-0.00823095	0.00166018	-0.00579889	-0.00625295	-0.0262896	0.0265261	-0.00883752	-0.0138644	0.00578591	0.00865007	-0.0113096	0.00394255	-0.00917481	-0.00404955	0.0310845	-0.0211298	-0.0142964	-0.0121212	-0.00414938	-0.0160432	0.00259589	-0.0045999	0.00538334	-0.0093055	-0.00653124	0.00190426	-0.00547403	0.00579505	-0.0124047	-0.00230989	0.00141685	-0.0135957	-0.00957935	-0.0283406	-0.0167619
VVMO6_RS01000	0.00547674	-0.0050263	-0.0940773	-0.00215915	0.000417174	-0.00674634	0.027034	-0.0100391	0.0129496	-0.00481607	0.0185897	0.00216276	-0.00709296	-0.0140119	0.00707856	-0.000805471	-0.00805765	0.0106693	-0.0213969	0.00726412	-0.00726788	-0.0113712	0.0176462	-0.00250255	-0.011545	0.010226	-0.014446	-0.00821632	0.0364058	-0.00525566	0.0319712	-0.00651405	-0.00376937	-0.00723559	-0.000854518	-0.0325985	0.000890521	0.00713108	0.00200375	0.0104308	-7.88163e-05	0.00859435	-0.0169728	0.000797371	0.00987959	-0.0224917	-0.0185441	-0.0281565	-0.0215942
VVMO6_RS01005	0.00137979	-0.0156495	-0.0970623	-0.0116887	-0.00384193	-0.00384531	0.0283673	-0.00775459	0.00266017	-0.00238778	0.0227463	0.00242688	0.0053543	0.0114297	0.0285052	-0.00120986	-0.0158057	0.0108843	-0.0113416	0.0164372	0.00796099	-0.0149809	0.0169347	0.00181799	0.000631016	0.00445133	-0.017725	-0.0264122	0.00520573	-0.00674474	0.0144604	-0.00976381	-0.00846234	-0.0183141	0.0119429	-0.0290631	0.0066601	0.00562647	0.00348062	-0.00269426	-0.00527958	0.00696349	-0.0118766	0.00491879	-0.01123	-0.00609234	-0.0102042	-0.0428941	-0.0273906
VVMO6_RS01010	0.00959148	-0.00741585	-0.0211093	-0.0140607	-0.0133174	0.0241448	0.00422338	-0.00577359	0.00105851	-0.00169835	-0.0126934	0.0445651	0.0132992	0.0141199	0.00555681	0.00257366	0.00777784	0.00805937	0.0131553	0.0225552	0.00145624	-0.00491463	0.00403965	-0.00746823	-0.0276394	0.00821195	-0.0281307	-0.00909208	0.0444461	0.0323691	0.000423579	0.0111352	0.00230179	0.0200968	0.00967423	-0.0303853	0.00716115	0.00847162	-0.00346872	0.00664461	-0.0216265	0.00546535	-0.00627395	0.0190228	-0.00775069	-0.0144587	-0.0340155	-0.0173581	0.000805546
VVMO6_RS01015	0.0107776	0.033886	-0.0177312	0.00348682	-0.00667968	-0.0410358	0.0115538	-0.00257172	-0.0125711	-0.00485778	-0.0166613	0.0582505	-0.00850733	-0.00524145	-0.000827247	-0.0185297	-0.00445167	2.39204e-05	-0.000845018	0.0237688	-0.012098	-0.00966543	-0.0205839	-0.00367219	0.00187802	-0.00162055	0.00194366	-0.0144985	0.0175326	-0.0173225	-0.0308045	0.0171565	-0.00565314	-0.00951153	6.09004e-05	-0.000538116	-0.00196415	-0.00439242	-0.00963964	0.000484493	-0.00992692	0.0116239	0.00800717	0.0182468	-0.0102987	-0.00859567	-0.0139704	0.00927269	0.00380577
VVMO6_RS01020	-0.00940968	-0.0054425	-0.00989343	-0.00536302	-0.0161795	-0.00322244	0.0105852	-0.0352128	0.00649046	0.0041671	-0.011495	0.0189879	-0.0023776	-0.000639072	-0.00129451	0.00254109	0.010537	0.00331681	0.0211386	0.0120058	-0.00797271	0.000590966	0.0043059	0.0254931	0.0124528	-0.0105029	-0.00902862	0.00684425	0.0477037	0.0104286	0.0175712	-0.00168139	-0.00892049	0.0189928	-0.00523492	-0.00489629	0.0189588	0.00097711	0.0146028	-0.014797	-0.0256213	0.00877083	-0.00268623	0.0113714	-0.0123172	-0.0144528	-0.0379189	0.00547882	0.00874975
VVMO6_RS01025	0.00771002	-0.00171721	0.00497164	0.0010858	0.00176903	-0.0170311	-0.00508807	-0.000997853	0.00834142	0.00562155	0.00348422	-0.00633872	-0.0045836	-0.00666421	0.0168554	-0.00031141	-0.0120689	-0.0132129	-0.0156666	-0.0184679	-0.0126397	0.0161226	-0.00237302	0.017923	0.00436237	0.0150041	0.0189447	-0.00616187	-0.00498627	-0.0112344	-0.00418413	-0.00682704	-0.0122652	-0.00156542	0.00316299	-0.00315854	0.00624133	0.00593109	0.0148264	0.00160264	-0.0203279	0.000321057	-0.0116751	0.0100104	0.00550839	-0.0107932	0.0166184	-0.0109473	0.000326505
VVMO6_RS01030	0.00235101	-0.00184008	0.00949399	0.000429434	-0.0093145	-0.00248644	0.00267947	0.00618932	0.000532176	0.00138241	-0.011227	-0.0144828	0.00489946	-0.00238704	-0.0139249	-0.00960062	0.00519588	-0.00236299	-0.00308273	-0.00822547	0.004956	-0.0105284	-0.000900551	0.00504644	-0.00915312	-0.00281398	-0.00968909	-0.00562808	0.000367659	-0.0021506	-0.00194125	-0.00532266	0.00363778	0.000264515	-0.011057	0.00581237	0.00382726	0.00505331	0.0153807	0.00806674	-0.00188983	-0.00311222	-0.0102711	-0.00194723	-0.0103105	-0.0123274	0.0109999	0.00447516	0.00413746
VVMO6_RS01035	-0.01332	0.003154	-0.0147684	-0.0206979	-0.0212921	-0.00999442	0.00246199	-0.00406821	0.00842032	0.00289283	0.00768602	0.00269156	-0.00399406	0.000253597	0.00588298	0.00214177	-0.00144393	-0.00362679	0.0104948	0.0102687	-0.000677974	0.00549491	0.00404131	0.00481336	-0.00101529	-0.0117827	-0.0166706	0.0190511	0.01163	-0.00479014	0.0152522	0.00139902	-0.0113458	-0.00332489	-0.00238164	0.0160427	-0.00133038	-0.0220007	-0.00542036	-0.00268799	-0.00136005	-0.00346416	-0.00287869	0.0022376	0.0077013	0.00116655	-0.00630902	0.0136209	0.06481
VVMO6_RS01040	-0.00705008	0.00278793	0.00294538	0.00235562	-0.026162	-0.00668937	-0.000498401	0.000994763	0.0213803	0.0121672	-0.00839096	-0.0164995	0.00153037	-0.0165947	-0.00010513	-0.0134872	-0.00263786	0.00888425	0.000680141	0.000560008	0.00578963	0.0123121	0.0043836	-0.0051154	-0.00703905	-0.0300378	-0.00336038	-0.0314921	-0.0016247	0.0161556	0.0156362	0.0044859	0.0185846	-0.0112134	-0.00113377	-0.00519972	-0.0114653	-0.0392829	0.000314843	0.00716785	0.00727379	-0.00138949	-0.0134352	-0.00723557	0.015737	-0.00427079	0.00850478	-0.00273653	0.0103477
VVMO6_RS01045	0.0198125	0.00456093	-0.0120198	-0.0133972	0.00802398	-0.00490348	-0.000461114	0.000469114	0.0172761	-0.0293554	-0.0117346	0.0238215	0.00182845	0.0076997	0.0166946	-0.0116803	0.0165059	0.00764349	0.00321823	-0.0129179	0.00141783	0.011516	-0.00577505	0.00167277	0.00380114	-0.0400494	0.0206473	-0.0109606	0.00721202	0.00374471	0.0324721	0.0139709	0.0049867	-0.015778	-0.00568182	0.0487784	-0.00528205	-0.0235828	-0.00122958	0.00670956	-0.00278001	-0.00758508	-0.0089978	-0.00437838	0.0193268	-0.0191531	-0.00548629	0.00758169	0.0249263
VVMO6_RS01050	-0.0133544	-0.0198073	-0.0350219	-0.00341304	-0.0258765	-0.00524025	-0.00179232	0.012979	0.00784179	0.00607342	-0.00414717	-0.0140035	-0.000143125	-0.0162086	0.00310671	-0.0174944	0.00254098	-0.0203995	-0.00230494	0.00629235	0.00385367	-0.00910877	0.00533159	-0.00605074	0.00230597	0.0130171	0.00134089	0.00257177	0.0131474	-0.0100105	0.0116162	0.00671238	0.00142858	0.000301435	-0.0107762	0.0483672	0.0078136	-0.0382656	-0.0163907	-0.0169071	-0.00815851	0.00171504	-0.0062001	-0.000324748	-0.0109633	0.00755605	-0.000199685	0.00207229	-0.000946546
VVMO6_RS01055	0.00952942	-0.0234813	-0.0151549	-0.00347197	-0.0282913	-0.00577311	0.000770839	-0.00142396	-0.00703931	-0.00400627	-0.000791732	-0.0234498	-0.00127453	0.00545366	0.00237119	-0.0188116	-0.00422617	0.0136075	-0.0186486	0.00549843	-0.00395997	-0.0238349	-0.00738192	-0.0267329	-0.012485	0.00342197	0.00125696	0.00163147	-0.00565889	-0.00617738	-0.0169704	0.0203251	-0.0085643	-0.00532313	-0.00686554	0.0244009	0.00778877	-0.0290248	-0.0184984	-0.0123306	0.00627759	0.0074955	-0.0107463	0.00759641	0.00657918	-0.00198528	0.00318059	-0.00396235	0.0101559
VVMO6_RS01060	-0.00476232	-0.00678845	-0.00201891	-0.00438705	0.00649123	-0.00321215	-0.0071277	0.00410378	4.54452e-05	-0.000142577	-0.00653437	-0.00476159	0.0497234	0.0145717	0.00595722	-0.0104991	0.0254526	-0.00402572	-0.00613384	-0.020552	0.00818422	0.0167929	-0.00907749	-0.000828023	0.00550535	0.00168401	-0.00875673	-0.00387705	0.00482748	-0.00494639	0.010842	-0.00309018	0.0103122	0.0147012	0.000261525	-0.0024126	0.00634747	-0.0168705	-0.0019534	0.00443611	0.0118426	-0.00217735	-0.00554306	0.00495116	0.0100551	0.00647628	-0.00849895	0.00695424	-0.0110104
VVMO6_RS01065	0.00254942	-0.00216721	-0.0110841	-0.000989998	0.00351124	-0.0142299	-0.00253755	-0.0129983	0.0113844	-0.00118581	0.000761339	-0.00509055	0.0016025	0.00504036	-0.00827064	-0.0190695	-0.00404515	-0.010087	-0.00417322	-0.00391544	-0.003809	0.000626688	0.00991223	0.00355084	-0.0208257	-0.00416145	-0.00411946	-0.0112772	0.00579111	-0.0171733	-0.00565935	-0.0112065	-0.0184248	0.0153788	0.0121674	-0.00471676	-0.00862209	0.00945007	0.00481969	0.0128641	0.00900247	0.00561817	-0.00454815	-0.00454797	0.00324634	0.002346	-0.00264475	0.00199156	-0.00753445
VVMO6_RS01070	-0.00954714	0.0546281	0.00137424	-0.00786095	-0.0117481	-0.00533775	0.00649348	-0.00177906	0.00440123	0.0058042	0.0135065	0.00230087	0.0038191	-0.00564189	-0.00549322	0.00399688	-0.00263897	-0.0092163	0.00223764	0.00598544	-0.00139938	0.0483218	-0.00472916	0.000469404	-0.00648729	-0.000338329	-0.00214841	-0.0017857	-0.00192941	-0.00619477	-0.00434292	-0.00290697	-0.0126681	-0.00274028	0.0129764	0.00289564	0.00731973	-0.0052331	0.00896293	-0.00410669	-0.00437391	-0.00334286	-0.00302748	-0.00285938	-0.00120521	0.00189427	0.00235019	-0.0100999	0.00137739
VVMO6_RS01075	-0.00174928	0.00668145	-0.00256474	0.00599023	-0.0303676	0.0157538	0.00568739	0.0147711	0.000184085	0.00280446	-0.00915858	-0.00186982	-0.000821741	-0.00385349	0.0188122	0.0394408	0.00786466	0.0131632	-0.00519187	-0.00576015	0.0166025	-0.00164194	-0.00958045	0.0374001	0.0279101	0.0116681	-9.81982e-05	0.00118495	-0.0146157	1.43804e-05	0.0151864	-0.00564232	0.018247	0.0294279	0.00773838	0.00847346	-0.00816128	-0.0148927	0.00959561	0.0112946	0.00998951	-0.00105411	-0.0111512	-0.010602	0.0109866	0.00608961	-0.00637748	0.020425	-0.00622297
VVMO6_RS01080	-0.00800903	0.00645496	-0.0146782	-0.00592147	-0.0163306	0.0179111	-0.0124572	0.00648298	-0.00129641	0.00680106	0.00454959	-0.0104021	0.031055	-0.0102723	0.000832352	0.0336971	0.0297143	0.00746448	0.0118312	0.000196048	0.0117683	2.82094e-05	-0.0146396	0.0230249	0.0296403	0.00742758	0.00313099	-0.0114868	-0.0162876	-0.00779094	-0.0017422	0.00712087	-0.00347003	0.0274077	0.0113859	-0.000712102	0.0034633	-0.00759043	-0.0110212	-0.00785826	-0.0102983	0.00861586	-0.0110102	-0.0122811	-0.000668618	0.0119924	-0.0187169	0.0157706	0.00617173
VVMO6_RS01085	0.0017509	0.0110394	-0.0136297	0.00849525	0.00247753	-0.0149839	0.00303958	-0.00715569	-0.0082295	-0.00204351	-0.0153752	0.000357231	0.00577905	-0.00633714	-0.00672017	0.00580651	0.00814181	0.00151799	0.00409676	-0.00164267	-0.00743457	0.00982832	0.0117895	0.00855315	0.000625916	-0.00162685	-0.00401157	0.00414182	0.00452915	0.00244774	-0.00998553	0.000918182	-0.00412006	0.00443939	-0.00531035	0.0127213	0.000604205	-0.0086629	0.0121451	-0.00414776	-0.0205889	-0.0043259	0.0150371	-0.0141517	-0.00713445	-0.00324425	0.00507963	0.00644806	0.00358726
VVMO6_RS01090	-5.72582e-05	0.00260416	-0.00270945	-0.08956	0.0172929	-0.0366868	0.00500954	-0.0133818	-0.024245	-0.00577468	-0.00358813	-0.00564715	-0.0012287	0.00924446	0.00649427	0.0119851	0.00245311	-0.00838436	-0.00657658	0.00953516	0.00687811	-0.00285371	-0.0135535	-0.00433043	-0.0153344	-0.0122406	-0.00952155	-0.000520525	0.00600611	-0.00408698	0.0144963	-0.00955269	-0.000433555	0.0128901	0.00555635	0.0129102	-0.00148293	-0.00704657	0.0308861	-0.00612914	-0.00160649	0.0707223	0.00695055	-0.00403232	-0.00224507	-0.00576346	0.00594444	-0.0243843	0.00860586
VVMO6_RS01095	-0.00265106	2.89627e-05	0.00494733	0.0112767	0.0177371	-0.0571253	-0.0293104	0.00714988	0.00251023	-0.00631757	-0.00500231	-0.01386	0.00699014	-0.00871327	-0.015078	0.000387698	0.0114639	-0.00868696	0.0119583	0.0135377	0.0097569	-0.00450961	-0.0165725	-0.00940362	-0.0220385	0.000875277	0.00758935	-0.00472284	-0.00171999	-0.00713831	-0.00751133	-0.000162162	-0.0429997	-0.0098335	0.00380685	-0.01999	-0.00701492	0.00275868	0.0128879	0.00584285	-0.0268881	0.180902	0.00746156	0.0203802	-0.00169553	0.01377	0.00602138	-0.0308909	-0.00487232
VVMO6_RS01100	0.00723827	-0.00293329	-0.00464989	-0.00473197	-0.00116114	-0.00038308	-0.00106567	0.00934641	-0.00496793	-0.00475275	-0.00432696	-3.94071e-05	0.00107935	-0.0038898	-0.00355353	0.0128188	0.00403313	-0.0125245	-0.00148142	-0.0050923	0.00708109	-0.00055407	-0.00342175	-0.000858299	0.0164476	0.00107441	0.00408665	-0.00922391	-0.00363216	-0.00376891	-0.0106162	0.0120056	0.00773869	-0.00446778	-0.00866502	0.00684417	0.00748167	-0.000515043	-0.00408528	0.0100163	-0.00781419	-0.00233212	0.00107685	0.000206601	0.0126795	0.0134027	0.00200569	-0.00505088	0.000265622
VVMO6_RS01105	0.00304915	0.00446553	-0.00820568	0.0120958	-0.00489567	-0.0154608	0.0099185	-0.00334852	-0.0115792	-0.00596395	0.0101114	0.000708442	-0.000641406	0.027767	-0.00668407	0.000476045	0.000831026	-0.00941162	0.00674457	-0.000497963	-0.00472455	-0.00918113	0.00196397	-0.00199174	0.00368019	-0.0079675	-0.00326144	-0.0119335	-0.00223299	-0.00947243	0.00123165	0.0145159	-0.0098716	-0.0127517	0.00285836	0.00491524	-0.011573	-0.0287954	0.00376496	0.0142006	-0.00511469	0.00655174	0.00320636	0.00544847	0.0101331	-0.0014228	-0.0109267	-0.000888281	0.0057597
VVMO6_RS01110	0.00402788	-0.00533301	-0.0373835	-0.0117108	0.0249821	0.00834053	0.0207171	0.00814759	-0.0528437	-0.0118657	0.00741002	-0.00566417	0.0101768	0.0517002	-0.0162892	-0.0107237	0.0100316	-0.0134421	-0.00482896	0.00753961	0.0071701	-0.0262268	-0.00689984	-0.0134445	0.0416262	0.00411077	0.0075397	0.0076833	-0.0342869	0.00482233	0.00132161	0.0133301	-0.00289491	0.00724254	-0.00217545	0.0149516	-0.0112127	-0.0277632	-0.00871373	0.0857449	-0.0151254	0.00230519	0.0019716	-0.0126653	0.0380257	-0.0170267	-0.0479372	-0.00905749	-0.00433933
VVMO6_RS01115	0.0059034	-0.0047547	-0.00173861	-0.0078949	0.00610702	0.000115095	-0.00616477	0.000592331	-0.00861572	0.000398118	0.00395691	-0.0149353	-0.00644446	-0.0212088	-0.0124675	-0.0138257	-0.000543529	0.00297592	0.000855387	-0.00503467	0.000676341	0.0185805	0.000406154	0.00610766	-0.00619024	-0.000766423	-0.00397698	-0.00399444	0.00565642	0.00109082	-0.00620757	0.00140033	-0.00905619	-0.00198658	-0.00119251	0.00249996	-0.00209633	0.00444818	0.0141888	0.000878537	-0.00923372	-0.00201872	-0.0043793	0.00104919	0.0012667	-0.00312245	-0.00456307	-0.00135666	0.00326899
VVMO6_RS01120	0.00224504	0.000220705	0.00151015	-0.00117096	-0.00869133	0.00417114	0.00921395	0.00571765	0.00201945	-0.00355707	-0.0155064	-0.000102882	-0.00334924	0.0290195	-0.00858368	-0.0153275	0.000673487	-0.00313298	0.00402317	0.000392428	0.0133794	-0.000621817	0.00524616	0.00673371	0.00617961	-0.00109257	-0.0183455	-0.0117878	-0.00346588	-0.00671103	-0.00146792	0.00177993	-0.00372755	-0.00717838	0.00548412	0.0139656	-0.0174723	-0.00426053	-0.00296936	-0.0028298	0.00686721	0.00213983	-0.000963249	0.00423129	-0.00221008	0.0069531	-0.0137265	-0.00990955	-0.00535047
VVMO6_RS01125	-0.00246212	0.00145162	-0.00144098	-0.00927985	0.00494857	0.0014052	0.00181852	-0.00288741	-0.000155985	-0.00489499	-0.00615225	-0.00261507	0.00176617	-0.00772861	0.0161646	0.00830676	0.00491787	0.00131695	0.00437182	-0.00432669	0.00323927	0.0113139	-0.00975447	0.0164652	0.000326259	0.00435662	-0.0095284	0.00663879	-0.00927503	-0.00304521	0.000431793	-0.00344967	-0.00208199	-0.00805881	1.00262e-05	0.000779219	0.00460019	-0.0147643	0.00956608	0.000607796	-0.0139889	-0.00132832	0.00587059	0.00600404	-0.0303695	-0.00918849	-0.00397573	0.00511799	-0.00578206
VVMO6_RS01130	-0.00244046	-0.00916849	0.0122464	-0.0042029	-0.00462703	0.00394266	-0.037139	-0.00388501	0.00298708	-0.00653844	-0.0102933	-0.00516192	-0.00443022	-0.0107531	-0.0196292	-0.00242142	-0.0157397	-0.000655961	-0.00224554	-0.00957988	0.214722	0.000111298	-0.00286217	-0.00366524	-0.019479	-0.0149778	-0.00457094	-0.00668224	0.00277189	0.00576309	0.0118447	-0.0166741	-0.00036251	-0.0129588	-0.000525385	0.0169038	-0.00221958	0.00386178	0.000499886	0.027002	-0.00235799	0.00521557	-0.0223173	0.00553131	0.00142625	0.00805413	-0.00248026	-0.0167777	-0.0124105
VVMO6_RS01135	-0.00131199	0.00186202	0.0172669	-0.020772	-0.0187711	0.00361781	-0.0166798	0.00210513	-0.0130112	-0.00291823	-0.0303305	0.00702047	-0.0095097	0.0032559	-0.00666435	-0.00939254	-0.0132193	-0.0096032	0.00171639	0.0058019	0.201552	0.00364449	0.022733	-0.0016173	-0.00195811	0.00765303	-7.9458e-05	0.000517167	-0.0305641	0.000944065	-0.0119261	-0.0131016	-0.0042426	-0.00570453	0.00800857	0.0150056	-0.0027161	-0.00408321	0.00233942	0.0124309	0.00708026	0.00307423	-0.000455853	0.00585565	0.0106278	-0.00851635	0.00658446	-0.00473469	-0.00511
VVMO6_RS01140	0.0027144	-9.83618e-05	0.0148324	-0.0100892	0.0145378	-0.0214142	-0.00619227	0.00853365	0.0036854	-0.00547412	0.0391544	0.00215439	0.0821046	0.0111872	-0.0125844	0.000896378	0.00587572	0.00377294	0.00281032	-0.000345129	-0.00498646	-0.000943572	-0.0043456	0.0151706	-0.0152999	-0.0015633	0.0156184	0.00489444	-0.0137079	-0.0144673	-0.00417943	0.00478807	-0.00276628	0.0104785	-0.000505537	0.00429617	0.0012738	0.00222268	-0.0113542	-0.0227561	0.00846275	0.0043517	0.000517843	0.00938609	0.00391454	0.00421449	0.00239971	-0.00804082	0.00902863
VVMO6_RS01145	-0.014429	0.0130712	-0.00968695	-0.0150546	-0.0119998	0.0197957	-0.0198732	-0.00444547	0.00228443	0.00742748	0.00953187	-0.00521386	0.00216146	-0.0230648	0.00296849	-0.0119232	0.00772485	0.00945444	0.00790533	-0.0190259	-0.00924942	0.00440025	-0.00966888	-0.00890334	-0.0110938	-0.00305932	-0.0115971	-0.00357699	-0.0108187	-0.00768058	0.0118316	0.00944321	0.00948724	-0.016697	-0.00624497	-0.0169881	-0.00445646	-0.00165839	-0.0135393	-0.0229822	-0.0162071	0.00097248	-0.0105395	0.0048016	0.0154813	0.00517368	-0.0067544	0.00282543	-0.00561686
VVMO6_RS01150	0.00456881	-0.00637399	-0.00820067	-0.0153348	-0.00398806	-0.00144825	-0.00221406	0.0119324	-0.000667008	-0.00556364	0.0131781	-0.00328763	-0.00522757	-0.00279574	0.0156285	0.00361445	-0.000553853	-0.00805318	0.000438849	-0.0136453	-0.00819307	0.010303	-0.000394978	-0.00797303	0.00409453	-0.00886772	-0.00440056	-0.00451823	-0.00863922	-0.00557637	0.00423953	-0.00161204	0.00711895	-0.00375115	0.000941363	0.00526957	-0.00262609	-0.00331794	-0.00568809	-0.00507526	-0.0106397	0.00687903	0.00357764	0.00614852	-0.00397765	0.000170919	-0.0050716	-0.000851125	-0.00556852
VVMO6_RS01155	-0.0042536	-0.00429601	0.00213849	-0.0112144	0.000515769	-0.00540997	0.00130241	0.0060037	-0.0104021	0.00208767	0.00418587	0.00806929	-0.00840452	-0.00933025	0.0107167	0.00993279	-0.00158642	0.000169666	0.00449746	-0.0011933	1.89559e-05	-0.00566987	-0.00259694	0.000617728	-0.0110872	-0.00368639	-0.00330407	-0.00662888	-0.00637381	-0.00876903	0.0110746	-0.0146504	-0.0120681	-0.00366575	0.00625377	-0.0125538	0.0018909	-0.00812354	0.00487231	-0.00242599	0.00468275	0.00158393	0.0015749	-0.00467389	0.00963767	-0.0137219	-0.00592117	-0.00540505	0.0113746
VVMO6_RS01160	-0.00772961	0.018484	0.00673889	-0.0288801	0.00194307	-0.0166978	0.00719013	0.0013508	-0.0106009	-0.000115458	-0.00893289	0.00403549	-0.0240431	0.00652344	-0.01431	0.0108331	0.00600161	-0.026067	-0.000882217	0.0021584	0.000158229	-0.00132851	0.0514524	-0.00536447	-0.00876006	-0.00127099	-0.0201795	0.0144115	0.00776431	-0.0159051	-0.00326349	-0.00810756	-0.0125855	0.00257483	-0.0256539	0.0115634	0.00149655	0.0101179	-0.00459772	-0.0149068	0.00989794	0.00903654	-0.0123682	-0.00859902	-0.00554899	-0.00863908	-0.00757244	-0.00393292	0.00589653
VVMO6_RS01165	0.00140625	0.0128425	-0.00300468	-0.0330518	-0.0213984	-0.0378646	0.0247162	-0.000781845	0.00992474	-0.00379258	-0.0113235	-0.0144894	-0.000966901	-0.000862314	0.0103751	0.000917551	-0.00392649	0.0025885	0.015821	0.00144482	-0.00557224	-0.00891294	-0.00530731	0.0105141	0.0143347	0.0176618	-0.00296083	0.00147984	-0.0186557	-0.00870033	-0.000360946	-0.00322953	0.0435471	-0.00857688	-0.0106227	-0.00754544	-0.0025341	0.000296651	0.0045742	-0.00255274	-0.00484845	0.00603504	-0.00161484	0.0270757	-0.00441018	-0.000201623	0.00170177	-0.00124043	-0.000763653
VVMO6_RS01170	0.00062863	0.0072537	-0.0044056	-0.0382374	-0.025963	-0.0328172	0.00418817	-0.00933584	0.00144223	0.00436691	-0.0045751	-0.0166965	-0.00891759	-0.0325521	-0.00187751	-0.0031976	-0.00581423	-0.0122681	0.0122224	0.0107025	-0.0174104	-0.0226254	-0.0150536	0.0213674	-0.00358052	0.0118961	0.00531841	0.00117982	-0.00632579	-0.00596359	0.0160141	0.00156495	0.0532001	-0.00167199	0.000164594	-0.0100507	0.00277422	0.00899657	-0.00766729	-0.0039408	-0.00830543	0.00984923	-0.010643	0.0233299	0.00639258	0.00033285	-0.000859704	-0.00159098	0.0059516
VVMO6_RS01175	0.000944739	0.00081522	-0.00413807	-0.0247494	-0.0311018	-0.0237709	0.0023801	0.0125597	0.0127167	-0.000886601	-0.00485703	0.00056499	-0.00324788	-0.00592821	0.00259447	0.00345001	8.19648e-05	-0.012906	0.0202596	0.00558401	-0.0104146	-0.00771726	-0.00194142	0.0118824	0.0161599	0.00719927	0.00772462	-0.00142783	-0.00506085	0.00242101	0.00237408	-0.00252517	0.0529181	-0.00275349	0.02193	-0.0129846	0.0147357	0.0079785	-0.0159072	-0.00474575	-0.00917027	0.00681467	-0.0167946	0.00582246	-0.00903136	0.00178789	-0.00122093	-0.00141377	0.000299884
VVMO6_RS01180	0.00786657	0.00406003	-0.00786964	-0.0215892	-0.0159301	-0.0148726	-0.00555267	0.0171939	0.001265	-0.00290668	-0.00765344	-0.0148661	0.0102535	-0.0034199	0.00308258	0.00764914	0.00595228	-0.00889655	0.0135473	0.00485424	-0.012515	-0.00327863	0.00844391	0.0222644	0.0274888	0.010295	-0.00106358	-0.00665257	-0.00163898	0.0244467	-0.00222644	-0.00116286	0.0327703	-0.00392364	-0.0029745	0.00283544	0.0606827	0.00946931	-0.0113825	-0.00133395	-0.032906	0.00378723	-0.0251944	-0.00107316	-0.0120599	-0.0114795	-0.00307535	0.00534634	0.000590319
VVMO6_RS01185	0.00149271	-0.00328959	-0.00505326	-0.0117075	-0.00797013	-0.00740288	0.00172107	-0.00218347	-0.000806093	0.00188638	0.00190039	-0.0134222	-0.003995	-0.00281511	0.00124806	-0.00117	-0.00512978	-0.00824863	0.00802514	-0.0115372	0.000644906	0.00174395	0.00284344	0.00725282	0.0157831	0.00500403	0.00884037	-0.000240729	0.00184965	-0.00480775	-0.0173821	-0.00867435	0.00309997	-0.00437204	-0.0024181	-0.0156573	-0.00274284	-0.000137092	-0.0039647	-0.00582368	-0.00667068	0.00255153	0.00216529	0.00418332	0.00435906	0.00520988	-0.0044542	-0.00172033	0.0109343
VVMO6_RS01190	0.0199182	0.00237251	-0.0117477	-0.00703978	0.00343067	-0.0126454	-0.000196636	-0.0186087	-0.0157924	-0.001956	0.000659342	-0.00794671	-0.0051481	-0.0424415	-0.0137663	0.00183489	0.00168713	0.00182448	0.00546734	-0.0115413	-0.00633444	0.00618413	-0.0208321	0.00958085	0.0145669	-0.0156741	-0.00283212	0.0209508	-0.0147229	0.000592609	-0.00404435	-0.00959922	0.0079128	-0.0091889	-0.00705948	-0.00541016	-0.0118844	0.0281935	-0.0154042	0.0059604	-0.00580024	0.00373371	0.0107541	0.0153694	0.00102747	0.00116019	-0.00102436	-0.004307	0.0156513
VVMO6_RS01195	0.00657621	-0.00311129	-0.0200736	0.00452811	0.0117935	0.0115838	0.0117037	0.00297135	0.00140508	-0.00287207	0.00049453	-0.00339895	-0.00451821	-0.0233888	-0.00183477	0.00114731	-0.00437022	-0.00262454	0.00282519	0.000173497	0.00349606	0.013642	-0.0160694	-0.00519554	-0.0145235	-0.00693085	0.00804503	-0.0047703	-0.00194789	-0.00124968	-0.00649135	-0.0178283	-0.0100467	0.000612443	0.00489001	0.00289768	-0.00244719	-0.0124162	-0.00595232	0.0195046	-0.00559998	-0.00255638	-0.0112778	-0.00705326	-0.00895452	0.00572314	0.0102187	-0.0108683	0.00687441
VVMO6_RS01200	-0.00487554	0.000909937	0.00207263	0.00703916	0.018849	-0.0118589	-0.0143031	-0.00678032	-0.0017002	-0.0019536	-0.0178343	-0.006793	-0.00234921	0.00959303	-0.0186058	-0.00217132	0.0379402	-0.00195537	-0.00601636	0.00568042	0.00725222	0.00113688	-0.000799247	0.00280566	0.00246672	0.00362566	-0.0105401	-0.0129457	0.0109735	-0.0133937	0.00101168	-0.0127259	0.00115448	0.000932041	0.0106465	-0.000116773	0.0230223	-0.00316311	-0.00248411	0.000882201	-0.00695449	-0.00959784	-0.00215764	-0.0366444	0.00435718	-0.00364462	0.00142923	0.00203247	-0.0172736
VVMO6_RS01205	0.00820218	0.00372585	0.00291136	0.00262472	-0.00497296	0.00261499	0.00460745	-0.00968317	-0.00774295	-0.00369325	-0.00537186	-0.0164056	-0.00722608	0.0117585	-0.00748236	-0.0012524	0.00578448	-0.00621335	0.00187083	-0.0155988	-0.0051201	-0.0163381	-0.00538645	0.0109923	-0.00794526	0.00254257	-0.0244385	0.00979701	0.00713021	-0.00203357	-0.0170308	0.00175019	0.00710906	-0.00074266	0.00249568	-0.000404278	-0.000330198	0.00401992	-0.00899741	-0.0108659	-0.0101201	-0.00362138	0.000685037	0.0111469	-0.00688385	0.00343975	0.000489748	-0.00223725	0.00414581
VVMO6_RS01210	0.00397605	0.00576425	-0.00379932	-0.000762679	-0.00601847	-0.000938619	-0.00700209	0.00280133	-0.00615931	-0.00319338	-0.00591454	-0.015321	-0.000791161	0.0185112	-0.0212027	0.00194741	-0.000494244	-0.00428644	0.00537134	-0.00508972	0.00311544	0.000810956	0.00240516	0.00717808	-0.00255581	0.00157749	-0.00697291	0.00505253	0.0026927	-0.00751653	0.00570385	0.00358303	-0.00389679	-0.00390617	-0.0152712	-0.00903476	-0.00645083	-0.0171009	-0.00662529	0.00113576	-0.0113873	-0.00328978	0.0063472	0.012575	-0.00720647	0.00435569	-0.000941737	-0.0037867	-0.000313181
VVMO6_RS01215	0.00554336	0.0013438	-0.00447816	0.00160587	0.00855136	-0.00390203	0.00643889	-0.00248342	0.0011842	-0.000936673	-0.00319516	-0.00693743	-0.000681801	-0.0112355	-0.00684732	0.00456752	-0.00302816	-0.000796269	2.83119e-05	-0.0058099	0.00335398	0.00491566	-0.00799326	0.00463239	-0.00774923	0.00398709	-0.000902543	-0.0152812	-0.00410331	0.000532064	0.00233306	0.00525376	0.00647498	-0.00116664	-0.00260844	-0.00051485	0.000809616	0.0102038	0.00494632	-0.00622309	-0.00781324	0.00125328	0.00186291	0.00296617	-0.00469841	-0.00407397	-0.00392511	0.00292698	0.000345138
VVMO6_RS01220	-0.0016255	0.00779302	-0.011298	0.00339901	0.00513693	-0.0141876	-0.00141304	0.0225863	-0.00133685	0.00537809	-0.00617599	-0.0151289	-0.0043285	-0.00813176	-0.00152417	0.00843432	-0.00332829	0.00152065	-0.0118772	0.00390667	0.0721613	-0.00736867	-0.0188571	0.0114365	-0.0211392	0.00343887	-0.00255666	-0.000615607	-0.00681786	-0.00915961	-0.0146102	-0.00640643	-0.00706047	0.00870661	0.00640609	0.00589907	-1.46424e-05	0.00174691	0.00228957	0.00213475	-0.00250352	0.00345307	-0.00330497	-0.00133959	0.00331395	-0.0183452	0.00826272	-0.000367377	0.00426276
VVMO6_RS01225	-0.000535813	-0.00470107	-0.00321673	-0.00871726	0.0113638	0.000496688	-0.00682547	-0.00135281	-0.000887795	-0.00280256	-0.00291808	-0.00772399	-0.00566182	0.0188717	0.0293219	0.0099506	0.00218409	0.00540302	-0.000143085	-0.000993187	0.00779554	-0.005107	-0.00575559	0.0148393	-0.00743557	0.00130357	-0.0112093	-0.0231067	0.0161772	-0.00237065	-0.00269413	-0.000184828	-0.00599516	0.00522401	-0.00223408	0.0122906	0.00177755	-0.000531487	0.0103069	0.009849	-0.00265302	-0.000701404	0.00876163	0.00305294	-0.00312367	-0.00886034	-0.0115818	0.00896388	0.0030982
VVMO6_RS01230	0.00356708	0.00983056	-0.0106737	0.013682	0.000272121	0.00921814	0.00819796	0.022191	-0.00935244	-0.007017	-0.0206017	0.0131083	-0.00909894	0.000217714	-0.00317036	-0.00611073	0.000690004	0.00379346	-0.00308708	0.00454716	0.0026958	-0.00538547	0.00912036	0.00461186	-0.00212071	0.000463702	-0.0215662	-0.00210942	0.00275204	0.00455953	-0.00540725	-0.0129093	-0.00211953	-0.0150637	-0.0146502	0.000983199	-0.00795987	-0.00780498	-0.00704644	0.00198127	0.00582673	0.00185728	-0.00327165	-0.0120643	0.000757812	0.000900854	-0.0113422	0.0323735	-0.00382762
VVMO6_RS01235	0.00825074	0.00576997	0.00452532	-0.00302198	0.00578754	-0.0178006	0.00350813	0.0216367	-0.00201116	-0.00757758	-0.00282438	-0.00959248	0.00457678	0.00485092	-0.00224195	0.00296968	0.00552659	-0.00177182	-0.0101778	0.00259442	-0.00448322	0.0082647	-0.00120704	-0.00206376	0.00499783	0.00400519	0.00274383	-0.00710657	0.00312719	-0.0137618	0.00589697	-0.00319427	0.0130287	0.000648514	0.00119514	0.0152359	-0.00302721	-0.00203967	-0.0075981	0.00159624	0.0134149	0.00442653	0.00549696	-0.00482941	-0.00409774	-0.0022977	0.00229795	-0.00169591	-0.00466959
VVMO6_RS01240	-0.0158796	-0.0047974	0.00367929	-0.00718419	0.00453693	-0.0140496	-0.00133253	0.00961467	-0.00168005	-0.00156894	-0.00327957	0.00198558	-0.00668229	0.000319891	-0.00015119	-0.0225249	0.010892	-0.00366084	0.000457944	-0.0124877	0.00162556	0.0156963	-0.00178463	-0.000269136	-0.00409364	0.0108096	-0.00107278	-0.00655337	0.00705028	-0.0108114	-0.0029287	0.00552455	0.0194933	-0.0205588	0.00979589	0.0171463	-0.00541135	0.00984492	0.00461624	0.00511999	-0.00322847	0.0118247	-0.00126427	0.0137642	0.00226165	0.00543109	-0.00176707	0.00371487	-0.0150241
VVMO6_RS01245	0.00428353	0.0051698	-0.0012469	-0.000428343	0.000184178	-0.00334319	0.00218394	0.00230891	-0.00853596	-0.00576539	0.00722604	-0.00620616	-0.000927174	-0.0178571	0.0263389	-0.0112247	-0.000582521	-0.00223057	0.00751754	-0.00676032	-0.00208712	-0.0118984	0.00920437	0.00477579	-0.00455395	-0.00747135	-0.00160387	0.00300349	0.00214667	-0.00665763	-0.00640996	-0.00473961	-0.000771043	-0.00482505	0.00416746	-0.00210647	-0.00296425	-0.00394094	0.00297421	0.00355328	-0.00792562	-0.00191222	-0.000165459	0.00658938	0.00931249	0.00446339	-0.000966641	-0.0159025	-9.00751e-05
VVMO6_RS01250	0.00563779	-0.00292304	-0.00560631	-0.00334094	0.00544587	-0.0166711	0.0135875	-0.000755137	-0.00755899	-0.0073517	-0.00958541	0.0154913	0.0125041	0.0067414	-0.0136133	0.0136348	0.00689056	0.00567278	0.0154974	-0.011635	-0.00316627	0.00439203	0.00490877	-0.00914136	0.0064603	-0.00554025	-0.00771797	-0.0165393	-0.00705015	0.00199368	-0.00301456	0.00741596	-0.00472128	0.00409798	-0.000271771	-0.00593821	-0.00290145	-0.00374025	0.00147757	-0.00486175	-0.00246595	-0.00128631	-0.00015863	-0.0100265	0.00689363	0.00681005	0.00349462	-0.0137408	-0.00806283
VVMO6_RS01255	-0.00504165	-0.00505823	0.00880126	-0.00237788	0.00657915	-0.000648575	-0.003903	0.0057582	-0.00947757	0.00341849	-0.000411033	0.00369664	-0.00919624	0.0076679	0.00754764	0.00895082	-0.00513834	-0.00276332	-0.00154428	-0.0110225	0.00275517	0.00093512	0.000337258	0.00195911	-0.008051	-0.0147147	-0.000593112	-0.00987318	-0.0174709	0.000714125	-0.00575586	-0.00921448	-0.010167	-0.01273	0.0151256	-0.00877806	0.00105004	0.000343795	0.00272524	-0.00845357	-0.000956035	-0.000743133	-0.00698645	-0.00961753	-0.00706034	0.00422389	0.000649158	0.00486915	0.00574426
VVMO6_RS01315	0.00286696	-0.00516292	0.00329124	0.00446622	0.00213666	-0.00118979	-0.0174	-0.00847606	-0.000107558	-0.00394656	-0.0125433	0.00330364	0.00366568	0.00427612	0.060008	0.01042	0.00743246	-0.00947721	0.00650891	-0.0158233	-0.000450522	0.00498957	-0.00750677	-0.00482657	0.010432	-0.034137	0.0060382	-0.000195592	-0.0146486	0.0118292	-0.0235654	-0.00592705	0.00668292	0.00191691	0.00402416	0.000704853	-0.00145564	0.0335214	-0.00263132	0.0117744	-0.0202153	0.00483372	-7.3673e-06	-0.00313854	0.0110458	0.00186434	0.0022135	-0.0163045	0.0040448
VVMO6_RS01320	0.00475128	0.000332722	0.0136661	-0.00456981	0.000618717	-6.7943e-05	-0.00455634	-0.00246771	-0.0175213	-0.00106965	0.00447795	-0.00852478	0.0250377	-0.00506016	0.0146118	-0.00361604	0.0078481	0.000240352	0.00311186	-0.00910008	0.00139942	-0.0120519	0.0119168	-0.0055271	-0.00436325	-0.00141766	0.0012254	-0.0190776	-0.00019102	-0.000829964	0.00125314	-0.00276197	0.0104841	0.00237784	-0.00703053	-0.0158244	0.0031565	0.00565018	-0.00429581	-0.00439721	0.0079335	-0.00222433	-0.00286617	-0.00450419	0.00344419	-0.0178069	0.0025359	-0.00616227	-0.000231219
VVMO6_RS01325	0.0010139	0.0025553	0.00409454	-0.00551839	-0.00927733	-0.0168349	-0.00137971	-0.00184065	-0.00663131	-0.0021318	0.00300704	0.00504014	0.0174331	-0.00532809	0.00116598	-0.0107657	0.00402882	-0.0104353	0.00134455	-0.0242123	-0.000287618	-0.00479647	-0.00242527	-0.0130828	0.00283321	-0.0112452	-0.000119281	0.00111447	0.00535739	-0.00225173	-0.00819725	-0.00257051	0.00275934	0.00231662	0.00506809	0.00266465	0.00520921	0.0134957	0.000172966	-1.13794e-05	-0.000672168	0.000623277	-0.00753903	0.00536549	-0.00786101	-0.0111566	0.00213478	-0.00285186	-0.00114589
VVMO6_RS01330	0.000735095	-0.0010872	0.00330854	0.00615388	-0.00550615	0.000752201	-0.00854639	0.00723506	-0.00448503	0.000917502	0.00937424	0.00686799	0.0122502	-0.00037503	0.00197372	-0.0165811	-0.00324103	-0.0121374	0.00163043	-0.0126799	0.00309241	-0.00963061	-7.77621e-05	-0.016695	0.00639056	-0.011964	0.00155304	-0.00251642	-0.000505127	-0.000239289	-0.0172111	-0.00357681	0.0030568	0.00612186	0.00550474	0.00435958	-0.00237809	0.00474616	0.00882947	0.00211891	-0.00643521	-0.00257604	-0.000292664	0.00299606	0.00930753	-0.00769327	0.00841481	-0.00421406	-0.00677508
VVMO6_RS01335	-0.00552224	0.00621719	-0.00200572	0.00262269	0.00899017	-0.000862545	-0.00239985	0.00191703	-0.00980468	0.000872919	0.011493	-0.0158529	0.00489889	0.0198507	-0.0119614	-0.00815833	-0.0063189	-0.00879375	0.0113403	-0.00676427	0.0011496	-0.00259212	-0.00557132	0.0039644	-0.00124593	-0.00825571	-0.00675879	-0.000462364	-0.00893431	0.00226738	-0.00351793	-0.0027404	0.00661846	-0.000854754	0.0107366	-0.00571765	8.53981e-05	0.00178309	0.00127728	-0.00677521	-0.00443232	0.000767645	-0.00358511	0.00100247	-0.0032878	0.000550376	0.00479286	-0.000645708	0.00295213
VVMO6_RS01340	-0.016352	-0.00364067	-0.0122724	-0.00283381	0.0157363	-0.0135127	-0.000281214	0.00577606	-0.00377966	0.00110952	0.0036233	-0.00147209	0.00507989	0.0174628	-0.0060922	-0.00435871	-0.0113817	0.00866553	0.0109365	-0.00241826	-0.00751221	0.00155334	0.00947989	-0.00287854	0.00672046	0.00531916	-0.0133152	0.00455041	-0.00674821	-0.00697615	-0.00428253	-0.0112343	0.00497583	0.00440155	-0.0149156	-0.020228	0.00225463	-0.00474411	0.00203764	-0.00218158	-0.00670066	0.000833188	-0.00793368	-0.00900426	-0.00344202	0.00663848	0.0109938	0.000625057	-0.0059076
VVMO6_RS01345	-0.00139592	0.00681296	-0.0100841	-0.00264501	0.0174206	-0.00817026	-0.00365405	0.000428211	-0.0100423	-0.00152195	0.000823424	-0.0126452	0.00164008	0.0100177	-0.0119791	-0.00813367	-0.00301146	-0.00263556	0.0048687	-0.00632614	-0.00721102	-0.00495238	0.00415075	0.000164272	-0.002519	0.00485281	-0.0119296	-0.00461435	-0.00619233	-0.00178393	0.0025697	-0.000713146	0.00760804	0.00326246	0.00510281	-0.0127763	-0.00220092	-0.00579424	0.000373363	-0.00354624	-0.00465667	0.0021363	-0.00621395	-0.00430776	0.00277553	0.0191335	0.00498603	-0.000631237	-0.00306079
VVMO6_RS01350	-0.00406499	-0.0020609	-0.00696969	-0.00958088	0.0135645	-0.00381128	-0.00374756	-0.0025175	-0.00207789	-0.000204299	0.0026007	-0.00559117	0.000533629	-0.00553123	-0.00815412	-0.000957802	0.007338	-0.0055617	0.00514166	-0.000252662	-0.00238202	0.00212883	0.000291892	-0.000104005	-0.0115593	-0.00508362	-0.00208949	-0.00670204	-0.0090019	-0.00238057	-0.000339582	0.00203676	0.00319483	-0.00319572	0.000959164	0.000184357	4.03235e-05	-0.00748205	0.0105661	0.00151732	0.00344112	0.00223793	0.0063947	0.00858767	0.00441719	0.0154215	0.000136167	0.00014693	0.00319506
VVMO6_RS01355	-0.00536079	-0.00259909	-0.00781043	-0.0164098	0.0154048	-0.00204956	-0.000924613	-0.000251886	-0.00457889	0.00146997	0.00895938	-0.00140441	-0.00305775	-0.00784259	-0.0082518	-0.0028132	0.00287292	-0.00601151	0.00628278	0.000457995	-0.00187524	0.000957154	0.00173067	0.000380856	-0.0125945	0.00346045	0.00208661	-0.00759411	-0.0124489	-0.00280489	-0.00774685	-0.00413314	-0.00261674	-0.00676145	-0.00206698	-0.00100279	-0.00429416	-0.00252598	0.00717924	0.00335216	0.00491539	0.00143719	0.00401	0.0102513	0.00169265	0.0131445	-0.00114647	0.00295142	-0.000665465
VVMO6_RS01360	-0.026355	-0.0093367	-0.000440584	-0.00535169	0.0234172	-0.00466549	0.00713592	0.0183409	0.00141389	0.0132084	-0.00385676	-0.00973349	0.00355284	0.0233726	0.00722274	-0.0078499	-0.00118422	0.0180959	0.00482978	-0.0038733	-0.013658	0.00244676	0.00189068	0.00895858	-0.0103919	-0.0127059	0.0151754	-0.011971	-0.0102235	-0.0232107	0.00922993	0.00513907	0.0129748	-0.0172504	-0.0362173	0.0173195	-0.0111329	-0.0119663	-0.00837766	0.0128632	0.0022619	0.00298203	0.000321834	0.0191894	-0.0108231	-0.0114969	0.00422761	0.000685795	-0.00556776
VVMO6_RS01365	-0.00196483	-0.00234462	0.0056987	0.00867212	-0.000835788	-0.00989629	0.00453618	0.00830268	-0.00418015	0.000746666	0.00118858	-0.0065315	-0.00578755	-0.00484517	0.0138504	-0.00388942	-0.00940183	-0.00822023	-0.00343187	-0.0080498	0.00109594	0.00867663	-0.000382121	-0.0100834	-0.014693	-0.00510106	-0.0119937	0.00342294	-0.00756999	-0.00226182	0.000697294	-0.011344	-0.00215997	-0.00643075	0.00459682	-0.0119903	-0.00624882	0.00352672	0.00711787	0.0060519	0.00455152	0.00669586	-0.00989466	-0.0146157	-0.0354438	0.00466602	-0.00141328	-0.000594955	-0.00399558
VVMO6_RS01370	0.00541532	0.0081198	0.0049983	0.0148969	-0.00156808	0.00511694	-0.0121271	0.004785	0.00916053	-0.00527253	-0.000793464	0.00344088	-0.00522179	0.0052056	0.00213803	-0.0105932	-0.00679615	-0.0086296	-0.000947776	0.00447105	0.00192403	-0.00459795	0.0193039	-0.0146945	-0.00426425	0.00364554	0.00305924	-0.00639867	-0.0184121	0.000275306	-0.0164634	-0.00306635	0.00235824	-0.00184363	0.015468	0.0126288	0.0439758	-0.00226629	0.0106747	-0.00547753	-0.0128785	-0.00677277	5.52907e-05	0.00160766	0.000185672	-0.0114729	0.00345844	-0.00155502	0.00266176
VVMO6_RS01375	0.0197223	-0.00425367	0.00270463	0.0307312	-0.00403245	0.0150325	-0.0162986	0.000864743	0.00369417	-0.00848608	0.0153523	-0.00256401	-0.00250747	-0.00363757	-0.00255277	0.00463994	0.00636574	0.00500574	0.00149159	-0.0195082	0.0135069	0.00105662	-0.000548481	8.74883e-05	0.00578444	-0.00574727	0.00493905	-0.000391517	0.00993926	-0.00767893	0.00404783	-0.0080302	-0.0254577	-0.0311078	0.00660974	-0.0247835	0.594253	-0.00256328	-0.000361369	-0.00576871	0.00683625	0.00592705	0.00273014	0.00102864	0.00236636	-0.0104046	-0.00468069	0.0127704	-0.000374473
VVMO6_RS01380	-0.011773	-0.100651	-0.00220076	0.0569104	0.0117932	0.0272978	0.0081321	0.000167568	0.0306953	0.00791562	-0.0030886	-0.0119633	0.00207354	-0.0063907	0.00408231	0.0208903	0.00200746	-0.00404835	0.026636	-0.0060645	-0.0143295	-0.00375468	0.0140841	0.0102688	0.0610367	-0.00589627	-0.0057029	-0.0232384	0.0934894	0.00876476	0.00351195	0.0177581	-0.0147717	-0.0603778	-0.00628153	-0.0600096	-0.286198	0.0171298	-0.00904594	0.00283624	-0.0155761	-0.0141742	-0.0165408	0.0340132	0.0191774	-0.00564357	0.00745411	0.0146118	0.0118188
VVMO6_RS01385	0.00985974	0.00520279	0.00129159	-0.0183749	0.00798177	-0.0298994	0.00668289	-0.0253841	-0.0102061	-0.00786592	7.36401e-05	-0.0149521	-0.01433	-0.00057525	-0.0106664	0.0166783	-9.29343e-05	-0.00658886	0.00980369	-0.00734439	0.00436417	-0.00685334	-0.00398506	-0.0101298	0.000891889	0.00806649	-0.00898339	-0.00334558	0.0118582	0.00285134	0.0050636	-0.014393	-0.000120295	-0.00715279	-0.0109044	0.0141616	0.0631582	0.00720491	-0.0126636	0.00284275	-0.00239443	0.00320514	0.0040639	-0.000489762	0.0132317	0.000598023	0.0116355	-0.00198235	0.000911939
VVMO6_RS01390	0.00255763	-0.00605449	-0.00395244	0.0101544	-0.00461808	-0.00447041	-0.000857186	-0.0118585	0.00790044	-0.00180786	-0.00171417	0.00735049	-0.00724174	-0.00208944	-0.0135291	-0.00899374	-0.00457113	-0.00874488	-0.0280624	-0.00391966	-0.0122279	-0.00240621	0.00513683	0.0123211	0.00965453	0.00422334	0.00190939	-0.0105072	0.00446891	-0.00967446	0.00169103	-0.00555568	-0.00482267	0.00573124	0.0127754	-0.00842061	-0.0185742	-5.74426e-05	0.0143006	-0.0059066	-0.00104621	-0.00284552	-0.00946043	-0.00104902	-0.00170329	-0.00289439	-0.00225356	0.013325	0.0074753
VVMO6_RS01395	0.00515325	0.00533981	-0.00619768	0.0011082	-0.000158196	-0.00149793	0.0145203	0.00822121	-0.0101195	0.000501649	0.00898645	0.000635436	-0.00640802	0.00296967	0.0167055	-0.00234181	-0.00984918	-0.00233329	-0.00826515	0.00294169	-0.0134477	-8.10964e-05	0.00703118	0.00481109	0.00580072	0.00910586	0.00538131	0.0278573	-0.0129594	-0.00673578	0.00952219	-0.00327818	0.00482545	0.00545029	-0.0203353	-0.0029996	0.0011643	-0.00040847	0.0019001	-0.00339862	-0.00110698	0.00121459	0.00050972	0.00390375	0.00729017	0.00356296	0.00254295	0.00473158	-4.37355e-05
VVMO6_RS01400	0.00267298	0.0168944	0.0062443	0.00334193	0.00807179	-0.00458663	-0.00392755	-0.00809592	-0.00730494	-0.00208562	-0.00661113	0.00430535	-0.0053504	-0.00763469	0.00884222	-0.00325637	-0.00348902	-0.00425637	0.00281501	-0.0141309	-0.000657417	-0.00954995	0.00608272	-0.00956713	-0.0139927	-4.90279e-05	-0.00625521	0.000583359	-0.00275969	0.00105382	-0.00604905	0.00814782	-0.000480628	-0.00934839	-0.00769213	-0.0138674	0.00289433	-0.0154128	-0.00161957	0.00650872	-3.99228e-05	-0.00164302	-0.00949935	0.00352616	-0.00842879	-0.00270414	-0.00810943	0.000240802	-0.00622915
VVMO6_RS01405	-0.000405561	-0.00573454	0.00178427	-0.0179701	0.00361121	-0.0079903	0.004317	0.0083372	-0.00261757	0.00118755	0.00255001	-0.000241002	-0.0023594	0.0118611	-0.0062853	0.0122428	-0.00318596	-0.00434812	0.00540036	-0.00414893	0.000425885	0.00274728	-0.00437101	-0.0202888	-0.0119417	0.00422183	-0.0158011	0.000213101	0.00157668	-0.00676226	0.00031447	0.00459403	-0.00718604	-0.000573435	0.0041372	-0.00986256	0.00778638	-0.00314128	0.0032246	0.00687698	0.00599029	-0.00181308	0.00094704	-0.00178989	-0.0100929	-0.00753949	0.00207196	-0.00912777	-0.00764563
VVMO6_RS01410	-0.0166204	0.000443268	0.0289765	0.0168861	0.0052113	-0.0266822	-0.00188505	0.0178439	-0.00531809	0.00316272	-0.00343339	-0.00478248	0.00301636	0.0108081	-0.000511871	0.0247872	0.00864657	-0.000206143	-0.00586365	-0.00703948	-0.00419705	-0.00421744	0.0136779	-0.00718467	0.00533201	0.033706	-0.00311041	0.0112228	-0.00437746	-0.0123893	0.00411688	0.0528874	0.0211137	-0.00673648	0.00301783	-0.0183131	0.0250948	0.00920646	-0.038734	-0.00808453	-0.00330707	0.0106821	0.0125363	-0.00679229	0.0192964	0.0264242	-0.0184728	0.00403315	0.00818893
VVMO6_RS01415	-0.00578972	0.0056677	0.0184968	0.0187647	0.00599455	-0.00190988	-0.00368695	-0.00580183	-0.00258392	0.0014772	-0.0078306	0.0112455	-0.0138592	-0.00558382	-0.00255792	0.0183356	0.00552758	-0.00934573	0.0060283	0.000416671	0.0100967	-0.00963606	0.0333305	0.00956701	0.00641838	0.0368859	0.018476	-0.000333814	0.00272071	-0.0100795	-0.00134448	0.0384684	0.00584968	-0.0182755	-0.00354275	0.00297451	-0.00283339	0.0102567	-0.00423254	0.00283528	-0.00753852	0.00331994	-0.0102777	0.0124191	0.00186743	0.0411683	-0.0149595	0.00623693	0.00663785
VVMO6_RS01420	0.000490303	0.0158442	0.00249594	0.0107825	0.00169304	-0.0016698	-0.00644606	-0.00843341	-0.0168577	-0.00572542	-0.00429841	-0.0151355	0.00617468	0.00529826	0.0449917	0.000770772	-0.0168862	-0.00405888	0.0100781	0.00259464	0.000984717	-0.000975144	-0.0221953	0.0110822	-0.00376099	-0.00365402	-0.00829136	-0.00489195	-0.00616894	-0.00189154	-0.00969443	-0.00555565	0.00701902	0.00265756	0.0142316	0.0144218	-0.00697983	-0.0069169	0.0131691	-0.00235237	0.00449281	-0.00830786	0.00230769	-0.0103189	-0.0267556	0.00720984	0.0145719	-0.00844925	-0.00238993
VVMO6_RS01425	-0.00214918	-0.00411744	-0.0044626	-0.00882284	-0.0137142	-0.012954	0.0298171	-0.0156157	0.00128845	-0.000205342	-0.0102214	0.00448614	0.00520441	0.0123892	-0.0224071	-0.0505137	-0.00818475	-0.00850437	0.0267877	-0.0181965	-0.00147966	0.0151178	-0.00456875	0.00561811	-0.00728705	-0.00732094	-5.64062e-05	-0.00757501	0.0110885	-0.00140394	0.00545313	-0.0118743	0.00159345	-0.00897342	0.0114111	0.00618456	0.0100443	-0.00766193	0.00503011	0.000782919	-0.00770813	-0.0020775	-0.000159022	-0.00423881	0.00151246	-0.00647676	0.00668673	-0.018767	-0.00853076
VVMO6_RS01430	-0.00290709	0.00862136	0.00989631	-0.00241126	-0.0026412	-0.023415	0.0226148	0.00126033	-0.00238616	0.00525814	-0.017719	-0.000885423	-0.00187707	-0.0211942	-0.0240087	-0.0363464	0.00438802	-0.00591672	0.0179705	-0.00983927	-0.000378561	0.00488266	0.00295196	-0.00455716	0.00509584	-0.0052747	-0.00831719	-0.0127802	0.00407545	-0.00452311	0.00172765	-0.010743	0.0120436	-0.00819739	0.00379352	0.00598138	0.0103978	-0.00460776	-0.000125232	0.0128014	-0.00953407	0.00437981	-0.00626628	-0.00387136	-0.00750991	-0.0160546	0.000148912	-0.00795575	-0.00617659
VVMO6_RS01435	-0.00355643	0.00920857	0.0110498	0.00545217	-0.0117904	-0.0135957	0.0193111	0.0292765	-0.00341608	0.00323562	-0.0174843	0.0242319	-0.00865067	0.00135487	-0.0160808	-0.0269089	0.0072565	-0.000409041	0.0168145	-0.00448102	-0.00308976	-0.0135886	0.00619621	0.00713199	0.0117235	-0.00756779	0.00416248	-0.0029399	0.00813822	-0.00791177	-0.00711085	-0.0136449	0.00387966	-0.0119251	-0.000506348	-0.00252804	0.00653265	0.00486154	0.00272976	0.0129833	-0.0189034	-0.00185878	-0.00337068	0.0136594	-0.00476295	-0.00512521	0.000904561	-0.0078588	-0.0225444
VVMO6_RS01440	0.0116982	0.00587521	0.0122281	0.00561696	0.00118742	-0.0217437	0.00260518	0.0298887	-0.0180064	-0.00356494	-0.0112819	-0.00044348	-0.00391068	0.0338084	0.000709788	-0.0331265	0.00339257	0.00306811	0.0146487	-0.00213007	0.0090818	-0.0114206	0.0221559	0.00434582	0.0298745	-0.00303032	0.000669874	-0.00374224	0.0120051	-0.00909285	-0.00833652	-0.0143647	0.010456	0.00472683	0.0198531	-0.00779763	0.00776581	0.00704419	0.0125109	-0.00259243	-0.012103	-0.00271953	0.00615907	0.00776864	-0.0117615	-0.00774902	0.00932355	-0.0277436	-0.0178104
VVMO6_RS01445	0.0012894	-0.00497839	-0.00324713	0.00114807	0.00248709	-0.0197387	-0.00146966	0.0217907	0.00509861	0.00102102	-0.00430165	0.00103027	-0.00300005	0.00493343	-0.00356587	0.008802	-0.00477129	-0.00580089	-0.000618653	0.00207823	0.00205574	-0.00209167	-0.0147208	0.00921337	-0.00741383	-0.00308407	-0.00487276	0.000971777	-0.00575306	-0.0137765	-0.000167024	-0.0161318	0.00164363	0.0100996	0.0124191	0.0193552	-0.0011627	0.000295674	0.00744646	0.0126802	0.00482153	0.0111706	0.00207696	0.00116871	0.0122937	-0.00406732	0.007803	-0.0127242	-0.00237622
VVMO6_RS01450	-0.00180379	-0.00163455	0.00627554	-0.000610115	0.018969	-0.0267836	-0.00780775	0.00718102	0.00665624	-0.000270401	-0.0146898	-0.00419009	0.00886632	-0.00389498	-0.0169228	-0.00286832	-0.00879588	-0.00264157	0.000183076	-0.00476771	-0.00646759	0.00984917	0.00629607	-0.00151263	-0.00922728	-0.0126388	-0.00468343	-0.00692485	0.0057686	-0.00709627	0.00377708	-0.00998283	0.0116127	0.0123342	0.00825656	-0.0119641	0.0111216	0.00317707	-0.000780444	-0.0108372	0.00139631	0.0044664	-0.00941388	-0.00417894	-0.00366217	-0.000403354	0.00841973	-0.0255343	0.00189949
VVMO6_RS01455	0.00130867	-0.00911724	-0.00603882	-0.0223152	-0.00415864	0.0211961	0.0114788	0.0162945	0.0024212	-0.00316957	0.0248221	-0.000801247	0.0130237	-0.0149032	-0.00096104	8.03689e-05	0.00334612	0.0233867	-0.011542	-0.0057464	-0.00555962	0.00562849	-0.00376758	0.0192227	-0.00954367	0.00107053	-0.021238	0.00686108	0.00109729	-6.23801e-05	0.00199122	0.0159558	-0.0108172	-0.00116062	-0.00340678	0.0116462	0.0147367	0.00680775	-0.000472039	0.0240285	0.0166283	-0.0170662	-0.00628451	0.00458477	0.0103525	0.000244521	-0.00985809	0.0171105	-0.0116548
VVMO6_RS01460	0.00461742	0.00994172	-0.00376122	0.000525506	0.0135923	0.00618486	-0.00148718	0.00402303	-0.000304321	-0.000759112	-0.00744929	0.00694321	0.031802	-0.00772427	0.00541565	-0.0054443	-0.00374025	-0.00280064	-0.018004	-0.00616194	-0.00238497	0.00280246	-0.0121905	0.00392408	0.0159576	-0.00663633	0.00333197	-0.017034	0.00073531	0.00502605	-0.0180076	0.00717122	0.00687861	0.000244315	0.0187656	-0.00245235	-0.0103135	-0.000651264	-0.00621322	0.00701383	-0.00687446	-0.000499408	-0.00375102	0.000631825	0.0126882	0.0135629	-0.00128491	0.00737831	-0.0129963
VVMO6_RS01465	0.011031	0.00707775	0.00539952	0.00564125	0.00216077	0.0149598	-0.00366967	-0.00997791	-0.00168726	-0.0070113	-0.0153777	-0.0091017	0.0293556	-0.000534835	0.00246611	-0.000141889	-0.0144226	0.00156521	0.00193055	-0.017139	0.00866976	-0.0182896	-0.0076534	0.00638021	-0.011063	-0.000844487	-0.0138525	0.00116621	-0.00557335	0.0095909	0.00352878	0.00121618	-0.0116097	0.00520769	0.0123929	0.00443751	0.0018409	0.00487982	-0.00340706	0.0118992	-0.00875609	-0.00659471	0.000643552	0.0116509	0.010175	0.00622444	-0.00145964	0.00209026	-0.00145256
VVMO6_RS01470	0.00137935	0.00306912	-0.00618955	2.30377e-05	0.00176908	-0.008016	-0.0121774	0.000962144	0.00316228	-0.000793438	0.00955788	0.000243489	-0.00199875	0.0121755	0.0170069	-0.0122879	0.00156648	0.00427118	0.00058165	-0.00661977	0.00287112	-0.00160307	-0.00527139	0.00348004	-0.00390183	0.00131648	-0.0220624	-0.00261537	0.00246238	-0.0111027	0.0157111	-0.00174787	0.00021349	-0.000299767	0.0044254	-0.00270432	0.000927441	0.00541817	0.00115175	-0.00901337	-0.00738208	0.0055663	-0.00147635	0.016651	0.0220698	0.00967907	-0.013583	-0.00437587	-0.000174523
VVMO6_RS01475	0.00587704	-0.00250419	0.00601606	-0.00868425	-0.00339409	-0.0134311	0.00166822	-0.0228666	0.00991209	-8.47507e-05	-0.00788652	-0.00892222	0.00917522	-0.00620705	-0.0339462	-0.00855815	-0.00477228	3.15555e-06	-0.00805363	0.000705256	0.000224242	0.0207362	-0.00780052	-0.00425401	0.0155246	-0.00227628	-0.00186516	-0.00254867	0.0121133	-0.00663131	-0.0119384	-0.00534214	-0.0328114	0.0079471	0.00164635	-0.00738347	0.00293407	0.00104965	-0.00131209	-0.00252437	-0.00477694	-0.00170092	0.000160993	-0.00600031	0.00603455	-0.00266925	0.00434528	-0.000835811	0.00261346
VVMO6_RS01480	0.00254843	0.000500765	-0.00153573	-0.00170318	-0.00140625	0.00391964	-0.0047563	-0.00694988	-0.00292091	-0.00170885	0.00174137	0.00327022	-0.00665339	-0.00200395	-0.0328837	-0.00726807	0.000145165	-0.000129434	-0.00290129	0.00218799	-0.00140856	0.0208016	0.00719402	-0.00196048	0.00277311	0.0057922	0.00368673	-0.00449995	0.00857015	-0.00164915	0.00284357	-0.00310125	-0.0149985	-0.00311178	0.00677536	-0.0144426	0.00333674	-0.00414137	-0.000264191	-0.00350017	-0.00424195	-0.00262463	-0.00557862	-0.00409937	-0.00191543	0.0130233	-0.00905142	-0.00729721	0.000133905
VVMO6_RS01485	0.0088163	-0.00177325	-0.0127166	-0.00243733	0.00627251	-0.00175136	0.00805269	-0.0134948	0.00316067	-0.000344613	0.00563429	0.00493241	-0.00972695	0.00171781	0.00130083	0.0188104	0.00477907	0.00860167	-0.01373	0.000130433	-0.00541694	-0.0150906	0.0245147	-0.00724857	0.00994691	-0.00208488	0.0125869	-0.0170965	-0.00867453	0.00453047	0.0110425	0.00883328	-0.0255542	-0.00612523	0.0164796	-0.00677205	-0.00273929	-0.0140064	-0.00693474	-0.00224865	-0.00220164	0.00185508	-0.0176761	-0.0167908	0.00521181	0.00808993	-0.0122404	0.00794801	0.00540154
VVMO6_RS01490	0.000302504	0.00293495	0.00234928	0.00567395	0.0112226	-0.0175429	-0.00247673	0.00882176	-0.00469288	0.00662142	0.00728651	-0.00085673	-0.00126017	-0.00739531	0.00120365	0.00367501	-0.00139844	-0.00405916	-0.000733188	0.00316305	0.0302242	-0.00312032	0.00967934	0.00294387	-0.00487672	-0.00191112	0.00412494	0.00966606	0.00501193	-0.016348	-0.000127575	-0.00604761	-0.00579325	-0.004619	-0.00810326	0.0107843	4.71309e-05	0.00444831	0.00560136	-0.00359423	-0.0108685	0.00128916	0.0104413	0.00412187	0.00582295	-0.00549266	-0.00090562	-0.00669927	0.0068285
VVMO6_RS01495	-0.00205965	0.0118645	-0.00855374	0.00709392	-0.00208963	0.00200919	0.00286515	-0.00460312	-0.00986174	0.00620577	-0.00109939	-0.00145651	-0.00112546	0.0151933	-0.0145984	-0.00389495	-0.00170155	-0.00134754	0.00590109	-0.0133407	0.00102517	-0.000689036	-0.0148676	0.00121713	0.00611681	0.000589046	0.0029713	0.0242924	0.00119538	-9.93025e-06	0.00258511	0.00147052	-0.00852436	-0.000638662	-0.0129295	0.00971867	-0.00288996	-0.00914049	0.010785	-0.0036477	-0.00656474	-0.00215795	0.00218323	0.00923754	-0.00802949	-0.00739162	0.00866316	-0.00636098	-0.00325195
VVMO6_RS01500	-0.00941041	0.0148357	-0.0124442	-0.011798	0.00108086	-0.00703397	-0.0135842	0.0222094	-0.0116537	0.0104299	-0.00279245	0.00227855	0.00151532	-0.00491954	0.0261202	-0.015287	0.00260602	0.00450982	0.00192909	0.0212449	0.0013563	-0.00341481	0.00145977	0.0160587	-0.0203822	0.0224747	0.00991737	0.00245175	-0.0180339	-0.00739	0.0349819	0.000372559	0.00366634	-0.0111173	-0.00533819	-0.0580196	-0.00912739	-0.00365454	0.00966195	0.00845324	0.0115372	-0.00470039	-0.00729835	-0.00431341	-0.017561	-0.001953	-0.00129995	-0.00374868	-0.00306408
VVMO6_RS01505	0.00282356	0.121092	-0.00408354	0.00123254	-0.00368487	-0.00233464	0.022534	0.00244473	0.0103081	-0.00317638	0.00622703	0.000815059	0.0131741	-0.00511081	0.026228	0.0205383	-0.00180827	-0.00788739	0.00515558	-0.000292031	0.00624744	0.0107056	0.0135505	-0.00406999	0.00161726	-0.00535253	0.000850291	-0.0184971	-0.0213731	-0.00737462	-0.00510531	-0.00671976	-0.0134099	0.00786678	0.000569435	-0.000229571	-0.00180196	-3.26354e-05	0.0320933	-0.00414559	0.000702161	0.00258257	0.000142963	-0.000280728	-0.00411885	0.00394805	0.0180779	-0.0145112	-0.00554316
VVMO6_RS01510	-0.00392307	0.04193	0.000988941	0.00575583	0.00883915	-0.0101872	0.0136526	-0.00087998	-0.00422152	5.69203e-05	-0.00264094	-0.00480094	0.0311854	-0.0070507	0.00426852	0.00726968	-0.00712709	-0.012161	0.00488424	-0.0184782	-0.0122074	-0.00729566	0.0219021	-0.000484024	-0.00557214	-0.00174907	0.00946427	0.00885201	0.000385702	-0.00856249	-0.013065	-0.0036119	-0.00135097	0.0065248	-0.00224082	-0.0145272	0.000599477	-0.00179395	0.0137768	-0.0031924	-0.00898033	-0.00148375	0.0047922	-0.00186542	-0.000269574	-0.00869474	0.00898656	-0.000819066	0.0021032
VVMO6_RS01515	0.00718152	-0.00297188	0.00301414	0.00347831	0.00515745	5.39595e-05	-0.00032943	6.35498e-06	0.00541631	-0.00667729	-0.00257832	-0.00737464	-0.00880584	-0.00301352	-0.00543229	0.00397601	0.0119992	0.003487	-0.010967	-0.00779488	0.00686159	-0.0154592	-0.0016577	0.00213416	0.00469907	-0.0161887	-0.017324	-0.00453894	-0.00831581	0.00405646	-0.00599435	-0.00737302	-0.00384745	-0.0128853	-0.00464333	0.0260549	-0.00210362	0.0164367	-0.00488299	-0.00181478	-0.00777534	0.00646747	-0.0183623	0.000154044	-0.00310933	-0.00430096	-0.00822204	-0.0112401	-0.00690419
VVMO6_RS01520	-0.000188014	0.00346048	0.00543403	-0.00790761	-0.00346853	-0.00130239	-0.00348139	-0.00167481	0.00922512	0.00124632	-0.00469388	-0.00946427	-0.00921724	-0.0200529	-0.0128141	0.00560125	0.00459704	0.00370874	-0.0205504	-0.0144285	0.0021471	-0.0124198	0.0195408	-0.0103789	0.00467568	-0.0108466	-0.0143813	0.00522525	0.000204047	0.00790678	-0.00334028	-0.00618552	-0.0092965	-0.00994996	-0.00249828	0.00795268	-0.00446861	0.00912374	-0.00151315	-0.0023795	-0.00286213	-0.00101037	-0.011069	0.00760908	-9.82995e-05	0.00734442	0.00520826	-0.0124121	-0.0141135
VVMO6_RS01525	-0.00220981	-0.00402495	0.00709024	-0.005706	-0.00932541	-0.00729963	-0.00320081	-0.00082867	0.0133688	-0.0047597	0.000113897	-0.0150575	-0.0050286	-0.0178356	-0.00467197	0.00580862	0.00476347	0.0167152	-0.0236518	-0.0179584	0.0100132	-0.00171166	0.00517153	-0.00780714	0.0127771	0.0042637	-0.0176239	0.00951823	-0.000866841	0.0110494	-0.0179038	-0.00463931	-0.000110245	-0.00802659	-0.0212383	0.0154182	-0.0135736	-0.00125541	-0.00917021	0.0098911	0.00436548	0.00266098	-0.00073781	0.00671024	0.00607037	0.0138893	-0.00359383	-0.0127972	-0.00357716
VVMO6_RS01530	0.00341316	-0.00292514	-0.00390935	0.0108019	-0.00720044	0.00232032	0.00216763	-0.00805173	0.0134548	-0.00756264	-0.00160089	-0.00233285	-0.00190631	-0.00112441	0.00387778	0.0151016	-0.000557557	0.0390937	-0.0038253	0.00523217	-0.00678334	0.0104306	-0.00148697	-0.000648025	0.00908476	-0.00653292	-0.0165123	-0.0108055	-0.0125381	0.0046252	0.0659396	-0.00457664	0.00995345	-0.00285389	-0.0298313	0.00769235	-0.0065467	-0.000434302	-0.00710147	-0.00949689	-0.00258236	0.00398567	-0.0078483	0.0149924	-0.00301819	0.017379	0.000832104	-0.012108	-0.0226294
VVMO6_RS01535	-0.00102114	-0.0080856	0.00507673	0.00873134	-0.00729202	-0.000870111	0.00367069	0.00641866	-0.00760631	-0.00240778	0.00364565	0.00911722	-0.00232607	0.0300456	0.0134406	-0.0122679	0.00104093	-0.000121742	-0.0079053	-0.00130964	0.0038924	0.00159961	-0.0398425	-0.0105354	0.0018079	-0.00604543	-0.0134527	-0.0156101	-0.0195172	-0.00142771	-0.0373019	-0.00731471	-0.0108826	-0.00150088	-0.00515077	0.0226084	0.000100342	0.00262232	0.0191356	-0.00349733	0.0127217	-0.00398089	-0.00813368	-0.0104777	-0.00556498	-0.010482	0.00448571	0.00421693	-0.00235867
VVMO6_RS01540	0.00220615	-0.00593081	0.0105076	0.0103864	-0.0129049	0.00695856	0.00104362	-0.00140088	-0.00188683	-0.00358693	0.00135388	0.0147346	-0.00930502	-0.0222135	0.000763641	-0.0144086	0.00205587	-0.007456	-0.00316038	-0.00386021	0.00466062	-0.00260131	-0.00284342	-0.0100269	-0.00454093	-0.0107807	-0.00165132	-0.00521884	-0.0129497	-0.00694338	-0.0153477	-0.00525519	-0.00230247	0.0024557	0.00819844	-0.0121027	-0.00201677	0.000490998	0.0129524	-0.0062303	0.00931197	-0.00372522	-0.00930674	-0.00477341	-0.00243168	-0.012765	-0.00457812	-0.00115672	0.0034343
VVMO6_RS01545	-0.00520637	-0.00139809	-0.00865903	0.0155184	-0.00283313	0.0026668	-0.00227166	-0.00336363	-0.00414705	0.00223186	0.00393275	0.00790847	-0.00341537	0.000569633	0.0174953	-0.000686568	-0.00405839	-0.00397618	-0.00683918	-0.000265729	0.00325219	-0.00496496	0.000810134	0.0031718	0.000816098	-0.00283335	-0.00972341	-0.00677838	0.00568873	-0.0108158	0.00551946	-0.008915	-0.00248204	-0.00856268	0.0090105	0.00269554	-0.00495095	0.00402211	0.00569305	-0.00952396	-0.00327785	-0.00537598	-0.00996722	-0.0057819	0.0068429	-0.00372022	0.00529003	0.00331426	0.00567243
VVMO6_RS01555	-0.00853658	0.00138254	-0.0173977	0.0883759	-0.0103822	-0.0211798	0.0126136	0.00300037	-0.028907	0.0104353	0.00160071	-0.00201831	0.0150961	0.0447775	-0.00804141	0.0141714	0.0191841	0.0133877	0.0516302	0.00614493	0.0113547	-0.0124175	-0.0164818	0.00829134	0.0143484	0.00452071	-0.00735228	0.023463	0.00627551	0.0171051	0.00619528	0.00748889	0.00261592	-0.0063264	0.0610894	0.0241128	0.0122144	0.0037884	0.00677251	0.0162831	0.0182777	0.109039	0.005993	0.00835895	-0.000658665	0.00150834	-0.00763466	0.0411348	-0.00247011
VVMO6_RS01560	0.00313006	0.0138209	0.0154626	0.00555931	0.0314079	0.00191525	-0.00326556	-0.0163221	-0.0153005	-0.00407609	-0.0244978	0.0121126	-0.00285718	0.0129122	0.0138767	-0.00115444	-0.00832853	0.0164128	-0.00526013	0.01402	0.00607484	-0.00712109	-0.0228495	-0.0277273	0.00578901	0.00665997	-0.0129391	0.00828887	0.0144876	0.0256633	0.0013861	-0.00380208	-0.00946931	-0.021632	0.0114502	0.014332	-0.00115778	0.00289883	0.000199766	0.0025729	0.00781061	0.0108542	-0.00836521	0.00420437	0.0120952	-0.0124852	0.0229218	0.01607	0.0116446
VVMO6_RS01565	-0.00999913	-0.00209296	-0.0135727	-0.00283909	-0.0027602	-0.0287115	-0.013271	0.0904483	0.00607644	0.00598812	0.00525825	0.00617315	-0.00648948	-0.000317087	-0.015746	-0.00853282	-0.0196849	-0.00747804	0.000281961	0.0198383	-0.0060984	0.00247184	0.00383642	-0.0178016	0.0314562	0.00369559	-0.00202518	-0.00184534	0.00402644	-0.00609046	-0.00562742	-0.00405911	-0.00943503	-0.00355192	-0.00366833	-0.00167416	0.00424037	0.000577672	0.0160229	0.00167703	-0.000432585	0.0119944	-0.00274015	-0.0107658	0.0257543	-0.0046564	-0.0204689	-0.00092701	0.0271752
VVMO6_RS01570	-0.00318706	0.00514027	-0.00524878	0.014982	0.00205539	0.00505842	0.00544186	0.0238417	-0.00671713	-0.00175442	-0.0305303	0.00469266	-0.00813314	0.00249369	0.001947	-0.00137167	-0.00529915	0.00499442	0.0121291	0.0227761	0.00845439	0.00235356	-0.00386878	0.00254281	-0.0262941	-0.00442684	-0.00804575	0.00615069	-0.00133323	-0.00644458	0.00139722	-0.00988215	-0.00265981	-0.015688	-0.00264584	-0.00726694	-0.000398384	-0.00669908	0.0021288	-0.0143754	0.0085367	-0.000718877	-0.00565729	0.00302766	0.00727183	-0.00856744	0.00032319	-0.0146218	-0.00134272
VVMO6_RS01575	-0.00393359	0.00495615	0.0093619	-0.000863305	0.008349	-0.0143612	-0.0111397	-0.0211615	-0.0112927	-9.12448e-05	7.33173e-05	-0.0113905	0.000467708	0.0132155	-0.0093579	-0.00965019	0.00587865	-0.00693586	-0.000458931	-0.0165004	-0.00153983	0.013282	-0.0315726	-0.0272029	-0.0146354	0.00166491	-0.00318811	0.0760036	0.0018155	-0.0121985	-0.0152778	-0.0132614	0.00122309	0.00271097	-0.0151952	-0.0112352	0.00622341	-0.00577223	0.00312863	-0.0217006	0.0233468	0.00441093	-0.000746709	0.00190041	0.000352573	-0.013676	0.00314488	-0.00135186	-0.00331125
VVMO6_RS01580	0.00849766	-0.00175271	0.00829482	0.00935358	0.0154678	-0.000581573	0.00544799	-0.00330105	-0.0174455	0.000683671	-0.00720911	6.63955e-05	-0.00133049	-0.0045189	-0.00831106	-0.00231637	-0.00846299	0.00297857	0.00437813	-0.00140782	-0.00411995	-0.000516144	-0.00684187	-0.0162076	-0.00231022	-0.0145603	0.00219004	-0.0126885	-0.00438856	-0.00633914	-0.040767	-0.00334352	-0.00161508	-0.00883905	0.0125113	-0.00350239	-0.00310312	0.00177265	0.00396432	-0.000356113	-0.00575911	-0.00128616	-0.00495966	-0.00410811	-0.0234612	7.53124e-05	0.00141775	-0.00681942	0.00714733
VVMO6_RS01585	-0.00805976	0.0129131	0.0129605	0.00389825	-0.00971532	0.00319634	-0.00539864	-0.0272749	-0.00552166	0.00397345	0.00472691	-0.000106466	-0.0156976	0.00597059	-0.00675047	-0.014494	-0.0203105	0.00568471	0.00169095	-0.0245018	-0.00360336	-0.00846731	0.00667207	-0.0170098	0.0110337	-0.00978224	-0.0118032	0.0133027	0.0191415	0.0307652	0.00123537	-0.00621398	0.0108358	-0.00156144	0.0314992	0.0122665	-0.0110431	-0.0182262	-0.110043	0.0138402	-0.00536342	-0.0130546	0.00516918	-0.00840208	0.0183117	-0.0131347	0.019115	0.00656734	0.00247553
VVMO6_RS01590	0.00125305	0.0255985	-0.01213	0.0157728	0.0557147	-0.00497528	-0.00876942	-0.022628	0.0089488	0.00921116	-0.0272722	0.00992324	-0.00209899	-0.00780698	0.00539141	-0.00839204	0.0083405	0.00964292	0.00143779	0.00892079	-0.00521032	-0.0180299	0.0225673	0.00162478	0.012403	-0.0122805	-0.0065926	0.0240145	0.0125034	0.00541689	0.00116015	0.00155073	-0.0237017	0.0127692	0.0344326	0.0107453	-0.0165415	-0.0166425	0.000264356	0.000142761	-0.0146052	0.00357206	0.0103329	0.00365836	-0.00283014	-0.00107	-0.00635903	0.0199975	-0.00355144
VVMO6_RS01595	-0.00065266	0.00927075	0.00140882	-0.00438343	0.0071853	-0.00097509	0.0108385	-0.0275822	-0.00150303	-0.000998437	-0.00368393	0.000245799	-0.00835088	0.00564158	0.0169178	-0.0154634	-0.00278066	0.00234486	0.0117203	-0.00214243	0.0010236	-0.0116601	0.00455612	0.00430516	-0.00414633	-0.00487486	-0.0189487	-0.00681942	0.00348944	-0.00147075	-0.00688691	0.00853407	0.0158922	-0.00348444	-0.00633777	-0.009541	0.00466868	-0.0127863	0.00802776	-0.00173261	-0.00474319	-0.00672064	-0.00597553	0.00153953	0.0176692	-0.000769227	0.00140395	-0.00368951	0.00844091
VVMO6_RS01600	0.000782561	-0.00678619	-0.00640971	0.00173434	0.00604108	-0.0059348	0.0133385	-0.00898414	-0.0173415	0.000229217	0.00997432	-0.00696018	0.0228872	0.00591177	-0.00550066	-0.00252256	0.0044271	0.0130278	0.0020809	-0.00640416	0.00572117	0.00570841	0.0250493	-0.0116436	0.00772512	0.00466293	0.000859578	-0.0319405	-0.0109935	-0.00141561	0.0010018	-0.00870281	-0.0120036	-0.00211387	0.0272183	-0.00259848	0.00220393	0.00769271	0.0109911	-0.0077024	0.0146829	0.00628161	0.000572041	-0.0178542	0.00681174	-0.0136497	-0.0176467	0.00438263	0.00194777
VVMO6_RS01605	0.00743985	0.000263192	-0.00417028	-0.00426455	0.00299764	0.0075049	0.0317058	-0.00361451	-0.0144707	-0.00219054	0.00367721	-0.000174515	-0.00301672	-0.00286032	-0.011235	-0.00918314	-0.0103357	-0.00276751	0.0160498	-0.0131901	-0.000426161	0.00657704	0.00895313	0.00644224	0.00327487	0.00507069	-0.00406561	0.0483099	-0.0141958	-0.00561887	0.0153989	-0.00153344	-0.0122787	-0.0107076	-0.00503653	0.0155685	-0.00694184	0.00240492	-0.00499724	-0.000646218	-0.0117658	-0.00198523	0.00332334	-0.00406684	0.00803638	-0.0132894	0.00106634	-0.00335473	0.00962885
VVMO6_RS01610	0.00151871	6.66765e-05	0.0104974	0.0102433	0.00198066	-0.00781219	-0.00851716	0.00139113	-0.00639816	0.00022248	-0.00626608	-0.00400215	0.0010109	-0.00904591	0.00843256	-0.0124514	0.0029094	0.000346361	0.0143787	-0.00808628	-0.00150651	0.0140145	-0.0128737	-0.000838571	0.0098922	0.00491426	0.00491165	0.00144366	0.00584157	-0.000591811	0.0186369	-0.00863743	-0.00657149	-0.00476898	-0.00120518	0.0173987	0.00542673	-0.000694092	-0.018038	0.00377505	-0.0109574	-0.00372371	-0.00897805	0.00101473	-0.0030987	0.00991162	0.000458644	-0.0178129	0.00475479
VVMO6_RS01615	0.0150495	0.010044	0.00464731	-0.00225434	-0.00424811	-0.0052956	0.00746463	-0.00671727	0.0074461	-0.0060081	0.00143065	0.0011575	-0.000444316	0.00198435	-0.00235575	0.00261173	0.00936872	-0.00159855	0.00344547	-0.00127574	0.172403	0.00496291	0.000152796	-0.00581222	-0.00878007	0.00895511	0.0219443	-0.00324887	0.00583294	0.0151179	0.00093185	0.00299066	0.013511	0.00826174	-0.00736832	-0.00231846	-0.000527798	0.00545691	0.0045173	0.00548089	0.00810375	-0.000316154	0.00322714	0.0016883	-0.00212443	0.00933519	0.00152732	-0.0012207	0.00656826
VVMO6_RS01620	0.00626792	0.0114795	-0.00378146	-0.0102279	0.00799459	-0.00467063	0.00494699	0.00671846	0.00631095	0.00663584	-0.0044578	-0.0107315	0.00361565	0.00538112	0.00244228	-0.00994921	0.00495776	0.0134807	0.0033854	-0.00516077	0.201379	-0.0102931	-0.0249135	0.0102558	-0.0127377	-0.00854312	0.0234223	-0.0143095	0.0175842	0.00992337	-0.00843364	0.000714436	-0.0014085	-0.0111697	0.00176558	0.0104647	0.00533763	0.00778991	-0.00655878	0.00842486	-0.00395111	0.0043118	-0.00536501	0.00956562	-0.00304636	0.00421971	-9.86327e-06	0.00524013	-0.000227622
VVMO6_RS01625	0.0122436	0.00881565	-0.00272827	-0.000885177	0.00790564	0.000559159	-0.0028244	-0.00252079	-0.00256587	-0.0014137	-0.0109463	-0.00917889	0.00335597	0.00297497	0.0239084	0.00987364	0.00156155	-0.0154297	0.0062253	-0.0110305	0.00138882	0.000752219	-0.00981337	-0.00885068	-0.0162607	0.0102022	0.00205248	0.0055249	0.00674818	-0.00190644	-0.020391	-0.00349832	0.0083012	-0.0123627	0.0248645	-0.0195211	0.00076168	0.00480117	0.00566314	-0.00893403	-0.000995059	0.00499073	-0.00546879	0.000730659	-0.00272503	0.00487685	-0.00451798	-0.0202097	0.000541386
VVMO6_RS01630	-0.00853864	0.00172437	-0.0214818	-0.00833455	0.00195916	-0.00983329	-0.000521237	0.0123398	0.00932007	0.00122838	0.00633459	-0.00865993	-0.00125532	-0.00601312	-0.00221935	0.0400069	-0.000457582	-0.00398556	-0.0078416	-0.00750651	-4.68598e-05	0.00545989	0.00161745	0.00950847	-0.00460885	0.00181601	-0.0094315	-0.00473837	-0.0106729	-0.0077187	0.00391198	0.00851903	0.00130903	0.00835846	-0.00574708	-0.00446136	-0.000557772	-0.0124257	0.00599649	-0.00121638	0.00586596	0.00676971	0.00673768	0.00189969	0.00351545	-0.0153422	0.000654925	-0.0076604	-0.00306684
VVMO6_RS01635	-0.000828342	-0.00140543	0.00370953	-0.000404402	0.000992222	-0.00919929	0.000929687	0.00249875	0.000283828	-0.00240865	0.00422039	-0.00675692	-0.00756998	-0.00429404	-0.00492617	-0.0082049	-0.000950608	-0.0115973	0.00266008	-0.0104484	-0.00358509	0.00299579	0.0020507	0.000788114	-0.000160433	0.000406762	-0.00303295	-0.00140225	0.00295056	-5.58718e-05	-0.00206226	0.0016447	-0.0055642	0.000142647	0.00371474	0.00343538	0.00253009	-0.00367949	0.0120594	-0.00241104	-0.00693146	0.000155025	-0.00273234	0.00660776	0.00455959	-0.00568946	-0.000126517	-0.00884483	0.0100681
VVMO6_RS01640	0.000850728	-0.00732413	0.013037	-0.00880069	-0.0023875	0.0200467	-0.00834962	0.0141465	-0.0200385	-0.00195293	0.0107985	0.0169034	0.00425918	-0.00870844	0.0437898	-0.00326417	0.000537453	0.0302419	-0.00136879	0.00265341	0.000126302	0.00494863	-0.0263549	0.00234124	-0.00659359	-0.00927056	-0.00215852	-0.00632498	0.00296677	-0.0113599	-0.0341884	-0.000792793	-0.0164001	-0.00638818	-0.000158703	0.0130869	0.00547746	0.00736671	0.0122668	-0.00111915	0.0129051	-0.0127068	0.000577163	0.00339032	0.00263837	-0.0215475	0.00254473	0.0169424	-0.0137111
VVMO6_RS01645	0.00295907	-0.00830598	-0.0135066	0.00868208	-0.00249601	-0.00919426	0.00558242	-0.00680842	-0.0139751	-0.000963341	-0.00585237	-0.00242544	-0.0117254	0.00612525	0.00262153	-0.0118174	0.0342039	-0.00900709	0.00473758	-0.000105752	-0.00745994	0.0120124	-0.00207176	-0.0112449	-0.000648601	-0.00253159	0.00974498	-0.0102136	-0.0144134	-0.0132117	0.00257527	-0.0142395	-0.0102091	0.00366439	0.00538799	-0.00310077	0.00373198	-0.00584293	0.00165302	-0.0180608	-0.0090988	0.00405742	-0.0204037	-0.00743545	0.0036724	-0.00978346	-0.00493725	0.00117729	-0.00162272
VVMO6_RS01650	-0.0139198	-0.0102021	0.0025389	0.0131757	0.00162823	-0.00299461	0.00237012	-0.012577	0.00500689	0.00887285	-0.00934777	-0.00720353	0.00676781	0.0147904	0.0373724	0.00338132	0.00228962	-0.00242497	-0.00401874	-0.0172997	-0.00392	-0.0136411	0.00203732	-0.00278026	-0.00620013	-0.0155388	-0.0172921	-0.0131786	-0.00600175	-0.00772889	-0.0156238	-0.000226634	0.00107086	0.00145578	0.0105165	0.00543727	-0.00141343	0.00798401	-0.00210472	0.00597593	-0.00273256	0.00139124	0.0110147	-0.00848277	-0.020999	-0.00298401	-0.0015207	-0.00688056	-0.00561776
VVMO6_RS01655	-0.00563919	0.00650994	-0.00682869	-0.0239054	0.000522795	-0.00371485	-0.00423732	-0.00942772	0.00575338	0.00961294	-0.00108751	0.00757325	-0.00430974	0.00802454	-0.0154977	-8.59477e-05	0.0125189	-0.00495444	0.00503021	0.00326488	-0.0137233	-0.0157452	0.01005	0.0010933	-0.0200226	0.0039579	-0.00454217	0.000229292	0.0196582	-0.000509665	0.0118668	-0.000407898	-0.00163719	-0.00891935	-0.00762749	0.00236734	0.0108486	0.00155166	-0.00312989	-0.00490063	-0.00557744	-0.00235185	-0.022818	0.000548034	-0.0156629	-0.00311781	0.00479383	-0.00958603	-0.0044432
VVMO6_RS01660	-0.0102221	0.0163761	-0.00658363	-0.0248618	-0.00204953	-0.00878096	-0.000776286	-0.00709151	0.0021073	0.010093	-0.00437963	-0.00370082	-0.00551266	-0.0124294	-0.00987302	0.00473506	0.00793314	-0.0129764	0.00569304	0.00809818	-0.00383243	-0.0117554	0.0132368	0.000642777	-0.0227006	0.00564207	-0.00712789	0.00383327	0.0137284	0.00808644	0.000194325	0.0035008	-0.000332422	-0.00977174	-0.00153464	0.00628803	-0.00342349	-0.00815057	0.00107462	0.00162619	0.00068934	0.00307571	-0.0234928	0.00134223	3.42979e-05	-0.00473503	0.00445937	-0.00267344	-0.00771603
VVMO6_RS01665	-0.00384424	0.00638105	-0.0155733	-0.0116485	-0.0016907	-0.00874139	0.0138396	0.00492535	-0.0042976	0.00367632	0.0138243	0.0113112	0.00332311	-0.00619431	-0.0138773	0.00372134	0.016151	-0.00226328	-0.000669723	-0.0131745	-0.00536047	-0.0123298	-0.00795662	-0.0146584	-0.00884378	0.00282375	0.00172808	-0.00138427	0.00626088	0.0119419	-0.00257327	-0.017676	-0.0110844	0.00999107	-0.0227552	0.00626134	0.00202583	0.0098379	0.00150434	-0.00254871	0.00547748	0.000300636	-0.00319608	0.00240422	-0.00849292	-0.00454694	-0.0057715	-0.00098069	0.00422281
VVMO6_RS01670	0.00601629	-0.01884	-0.0112136	0.000571004	3.0563e-05	-0.00929264	0.012876	0.00147366	-0.0291357	8.63223e-05	-0.0380214	0.0153104	-0.000352388	0.0186946	0.0309363	-0.0294372	0.0128295	0.00299321	0.0050957	-0.0192564	-0.00879338	-6.19721e-05	-0.0126713	-0.00170856	0.00703992	0.0155983	-0.0165786	-0.0018422	-0.0435715	0.00956528	0.011833	0.0243118	-0.00367311	-0.0130236	0.00907623	3.26506e-05	0.0294159	0.0243647	-0.0473793	0.00632931	-0.0182036	-0.00591252	0.00614454	0.0621016	0.0111691	0.0362238	0.0050202	-0.0108266	-0.00511661
VVMO6_RS01675	0.00286682	0.00780168	0.00585375	0.00953436	-0.000364345	0.00522385	0.0240819	0.00414499	-0.00830599	-0.00522964	-0.0153352	-0.0194915	-0.00203595	-0.00386974	-0.00838781	-0.0226626	0.0099183	-0.00695889	-0.0208297	-0.00421222	-0.0065044	-0.00611515	0.0130771	0.00753757	-0.0060113	-0.00127216	-0.0318871	0.00303386	0.0127714	-0.00694466	-0.00859704	-0.0114081	0.00658692	-0.0060016	-0.0151939	0.005892	-0.00755786	-0.0113034	-0.0136452	-0.00160485	0.00154241	0.000892646	0.00564119	-0.00307074	-0.0130681	0.0119517	-0.0153212	-0.00352391	0.00195321
VVMO6_RS01680	-0.000373892	-0.00286255	0.00452269	-0.00592418	-0.00557335	-0.00148795	0.0381602	0.000426559	0.00575938	-0.000283232	-0.00456042	-0.0049326	-0.0019629	0.0170146	-0.0228415	-0.00390413	-0.000993386	-0.00624036	0.00310154	-0.00254032	0.00874691	0.00496501	-0.0148765	0.00530574	-0.0254229	-0.00715678	-0.00241691	0.0161776	0.00881833	-0.0104125	0.00474407	0.00511483	-0.000504977	0.00690269	-0.00966871	0.00473436	0.00429526	0.0175939	0.00625209	-0.00455707	0.00715339	-0.00316707	0.00282278	-0.00582326	0.00433629	0.0103163	-0.0047461	-0.00046564	0.00841425
VVMO6_RS01685	-0.000738118	0.0171767	-0.00857146	-0.00759286	-0.000142942	0.00907073	0.253779	-0.00856933	-0.00586191	0.000426476	-0.00286824	0.0200336	0.00123593	-0.00728402	-0.0144772	0.00450025	0.0193882	0.00383511	-0.000575158	-0.0175331	-0.000499193	-0.00112452	-0.00488681	0.0185213	-0.0318726	-0.0148973	-0.000631505	0.00823311	0.013371	-0.00394161	0.00944503	-7.73339e-05	-0.000784337	-0.00803243	-0.00089746	0.000543922	-0.00568045	0.00263098	-0.00337759	0.0038197	-0.00392548	-0.00773075	-0.0199966	0.0173681	0.00102291	0.0134409	-0.00272813	0.00112922	-0.00209353
VVMO6_RS01690	-0.0112159	0.00912738	-0.0218129	-0.00451014	-0.0289768	-0.00630296	0.251474	0.00766221	-0.0118016	-0.00189158	-0.016777	-0.00331752	0.00658601	0.00544232	-0.0102729	-0.0203694	0.00125577	0.00536019	-0.00482692	-0.00542168	0.0138907	-0.00708952	-0.0178374	-0.00199722	-0.0326934	-0.0018908	-0.000489765	0.00669621	0.0112292	-0.00656774	0.00406266	0.00794072	0.0211332	-0.00294645	-0.00422723	-0.00841895	0.00682883	-0.00162459	-0.00836511	-0.0115499	0.0139315	-0.00292409	-0.00155719	-0.00249375	-0.00259165	0.028183	-0.00608673	0.00196351	-0.00483432
VVMO6_RS01695	0.00167175	0.0134647	-0.0223011	0.0216567	0.0028368	2.70784e-05	0.208033	0.00413086	-0.0194651	-0.00670339	-0.00153559	-0.00623976	0.000389622	0.00640913	0.000790182	-0.0372061	-0.0106135	-0.00806986	0.00939726	-0.00355446	0.0213072	-0.00813359	-0.0141054	-0.0134389	-0.0493652	0.0291019	-0.0260087	0.000256348	0.0048918	0.0163749	-0.00363909	0.00276239	0.01654	0.0186236	0.0169318	0.00878802	0.00127312	0.00378291	-0.00382225	-0.0240861	0.00175863	-0.00496971	0.0087534	-0.0452873	0.00111595	0.0262465	0.0142534	-1.88128e-05	-0.00934122
VVMO6_RS01700	-0.0010418	0.0123477	-0.00327809	0.00468654	-0.0184284	0.0113146	0.21201	0.00916663	-0.00204826	0.000130088	-0.0126692	-0.00430599	-0.0119563	0.00416134	-0.00560539	-0.00709862	0.00985418	-0.00879116	0.0124986	-0.00778044	-0.000228533	0.0010019	-0.00465213	0.00226822	-0.0261927	-3.22398e-05	-0.00365921	-0.00515816	0.0151104	-0.0100361	-0.00834782	-0.0153335	0.0029625	-0.00284307	-0.00303441	-0.00777931	0.00090361	0.00810006	-0.000496139	-0.00560562	-0.00409044	-0.0119927	-0.00730963	0.0107204	0.00191761	0.0109257	0.00710132	-0.00442859	-0.00854574
VVMO6_RS01705	0.00832215	0.0407396	0.00388503	0.000632939	0.00488717	-0.011227	-0.00225839	-0.00262928	-0.00257772	-0.00722506	-0.0253475	-0.00223976	-0.00761092	0.00300143	0.00058732	-0.00419852	-0.00233205	-0.00040765	0.0276256	-0.00232529	0.0129852	-0.0243527	-0.0261687	-0.0154106	0.00259262	0.00377412	-0.00977999	-0.00132331	0.0120527	-0.0117776	0.00288212	0.00706207	-0.015672	-0.01071	0.00621643	0.00205827	-0.000831937	0.0212199	-0.00202037	-0.0138441	-0.000849115	-0.0014148	-0.00894011	0.0119454	-0.0128661	-0.00860253	0.0139022	-0.00508495	0.00547806
VVMO6_RS01710	-0.00299279	0.0247786	-0.0101444	0.00611183	-0.00377211	0.000570456	-0.00800544	-0.00372523	0.000745721	0.00169985	-0.0191351	0.00358287	-0.00451648	0.00555643	-0.0148783	0.00305307	0.00485811	-0.00831367	0.015411	-0.00299077	-0.00730761	0.0147048	-0.0114866	-0.013268	-0.00534036	0.00476268	-0.00107199	-0.00805717	0.0185097	-0.00546082	0.00854074	0.00479487	-0.00749656	-0.00991043	-0.000963639	-0.0152127	-0.00495836	0.00537162	-0.0118861	-0.00311358	-0.000776494	0.000797969	0.00226267	-0.00539223	-0.000837909	0.00408978	-0.00260474	0.00462799	0.00302215
VVMO6_RS01715	-0.00119415	0.00307281	0.000809896	-0.00234569	0.00382137	-0.00981326	-0.00523312	0.00334091	-0.000626803	-0.00103824	0.00320051	-0.008885	0.0228918	0.00941345	-0.0105093	-0.0043826	0.00594351	-0.00842765	0.00125297	-0.00713531	3.92946e-05	-0.00109788	0.00784829	0.00536334	-0.00748939	-0.00462985	-0.00834295	-0.00607184	0.00583637	-0.000330215	-0.00679723	0.00859851	0.00571408	-0.0029584	-0.00639076	-0.00358703	0.00263477	-0.00393816	-0.00388056	-0.00328912	0.00295916	0.00502645	-0.0010987	0.00449357	-0.0146251	-0.00086079	-0.00740379	-0.00403498	0.00362433
VVMO6_RS01720	-0.000903206	0.0114853	0.0125994	-0.0151008	-0.0185535	0.0149227	-0.00464643	-0.00788743	0.00972091	0.00263035	-0.00324287	-0.00240612	-0.0176817	0.00636314	-0.0165452	0.00279217	0.00851941	-0.00536579	-0.000353917	-0.00192839	0.000742422	0.00610876	-0.00352329	-0.012429	-0.0213607	-0.000144222	-0.0180226	-0.00139538	0.0207997	-0.011988	-0.020905	-0.00529705	0.0152414	0.00228842	0.00658802	0.0310155	0.0096688	-0.0092532	0.00307998	0.00139361	-0.0168333	-0.010569	-0.0110787	0.0164089	0.0190547	0.0155564	0.00366262	0.00821496	-0.00227492
VVMO6_RS01725	0.00535919	-0.0211909	-0.00245381	0.0182424	0.00238485	-0.00903186	0.0122056	-0.00382757	-0.00499114	-0.00276601	-0.00357504	-0.00903263	-0.010551	-0.0138375	-0.00268255	0.00416498	-0.0109204	-0.000322851	0.00972797	0.00282415	0.0139722	-0.00331152	0.000711341	0.00668059	-0.0112291	-0.0119835	-0.00468012	-0.00886546	-0.00928486	-0.0064128	0.00325237	-0.00457751	0.00688213	-0.00207186	-0.000442029	0.00783266	0.00952776	-0.0246278	0.00687492	-0.00287918	-0.0260251	-0.00504664	-0.00343621	0.0177078	-0.0016714	-0.0149797	0.0112909	0.0132751	-0.00227668
VVMO6_RS01730	-0.0110354	0.0066418	0.00584319	0.00527115	-0.00860062	-0.00831344	0.000213853	-0.00630028	0.00193555	-0.00174554	-0.0104571	0.00505077	-0.00507248	0.0192028	-0.00189762	-0.00163462	0.000386738	-0.00586242	0.00130118	0.00116115	0.00980263	0.00340272	0.0051244	-0.0230436	-0.00172764	-0.00754158	0.0201467	-0.0250714	-0.0020222	-0.00639139	0.0213094	-0.0186851	0.0439408	0.000123696	-0.00268351	0.0122518	0.0144097	0.0479	0.00182623	-0.0323349	-0.0238317	-0.00351693	0.00883939	-0.00259553	-0.0207524	-0.0171682	0.00437027	0.000657536	-0.00598947
VVMO6_RS01735	0.00891926	0.0119103	0.000738286	0.0158761	-0.0224023	-0.019047	-0.0149567	-0.0180107	0.00242757	-0.00029695	-0.00867162	0.00416861	-0.0204508	0.00391799	-0.0169145	0.00835079	-0.00485425	0.0012217	0.0019408	-0.00327063	0.0125913	0.00690003	-0.0101917	-0.0075572	-0.0023142	-0.00577806	0.00330121	-0.00906544	0.0040499	-0.00576813	0.00464895	-0.0103221	0.0294566	0.0235338	-0.00261926	0.028357	-0.0313144	-0.0350075	-0.00200621	0.0104404	0.0117655	0.0023426	-0.0212371	-0.0139981	-0.000312211	-0.0115547	0.0235719	0.00154353	-0.00199436
VVMO6_RS01740	0.00877699	0.00228943	-0.000835713	0.0024878	-0.00112854	-0.000552271	0.00653559	-0.0190854	-0.00459177	-0.00243862	0.00581949	-0.0093593	-0.00649301	-0.015458	-0.00548273	-0.00199617	0.00301152	-0.00232436	0.0103496	-0.00142501	0.00340999	-0.00104646	0.00212792	-0.00222722	-0.0177596	-0.00581756	-0.0140027	0.00348823	0.0107572	7.35581e-05	0.00610486	-0.00226161	0.0119208	0.00126295	0.00276885	0.0195649	0.00132538	0.00182336	0.0015286	-0.00590468	-0.00927111	-0.000430263	-0.00611963	-0.00696359	0.000789791	0.00560939	-0.0085199	0.00436356	0.00544863
VVMO6_RS01745	0.0011287	-0.00544594	0.00980613	-0.00140109	-0.0061272	-0.00916222	0.00286408	-0.00726108	-0.00449815	-0.0057987	-0.0102521	0.000362944	-0.00433255	-0.00324226	0.028042	-0.0013674	-0.00359563	5.64435e-05	-0.00553813	-0.0152201	0.00323496	0.00546597	-0.0040953	-0.000538704	-0.0132427	-0.00768748	-0.00733864	-0.00307514	-0.00350478	0.00466158	-0.0091326	0.00506347	0.000401495	0.00232824	-0.00779805	-0.0141533	-0.000722225	-0.0152117	0.00440357	-0.00266602	-0.000635788	-0.0010998	0.00432881	0.000296949	-0.0188968	0.00316149	-0.00188569	0.000446004	-0.00773966
VVMO6_RS01750	0.00342364	-0.00547912	-0.00515726	-0.00701659	-0.00116151	-0.00139807	0.00158216	-0.010606	-0.00218959	-0.00286628	-0.00312807	0.00298993	-0.00604831	0.000937959	-0.00493857	0.00834467	-0.00428544	-0.00133295	0.00707556	-0.0093711	0.00340115	0.00138172	0.000897498	-0.00968052	-0.00796792	-0.00466874	-0.00916351	-0.0129802	-0.0068605	-0.00352161	0.00565029	-0.0107659	-0.00437972	-0.0050476	0.00883189	-0.00908602	0.000677874	0.00443789	-0.00351112	-0.00288935	0.00246502	-0.00118168	0.00388778	-0.000310875	-0.0108032	-0.00526616	-0.00172559	-0.013489	0.00437128
VVMO6_RS01755	0.00196449	0.00564368	-0.0110568	0.00201895	0.0104555	0.00366092	-0.00977774	-0.00434431	0.00282467	-0.00143954	-0.000666171	0.00252116	-0.00208826	-0.0023603	-0.0118679	0.0104398	-0.00505659	-0.00693523	0.00543778	0.00159715	0.000259444	-0.0161555	0.00246276	0.00281274	-0.0122927	-0.00974937	-0.00363411	0.00512398	0.00580305	0.00251296	-0.00807693	-0.00402365	0.00372553	-0.00511669	-0.000574213	-0.00207378	-0.00294742	0.00247754	-0.00928292	-0.00166766	7.06411e-05	0.000218255	-0.00073851	0.000503324	-0.00134972	0.00159032	-0.00123773	-0.00413092	0.0020873
VVMO6_RS01760	0.00443301	0.00279771	-0.0195765	0.000346652	0.00860556	0.00408896	-0.00470448	0.00433761	0.00542218	-0.00142289	-0.00245712	0.015152	-0.00452589	-0.00959306	0.0289619	-0.00313685	-0.00978808	0.00197589	0.00585878	-0.00102128	-0.00233956	-0.0163993	-0.00717227	0.00456242	0.00454956	-0.0123094	0.00416768	-0.0143857	0.00120854	-0.0010818	-0.0235476	0.00346383	0.00053019	0.00225144	0.0152573	0.00981339	0.00380858	0.00927755	-0.0132252	0.00732673	0.00290694	-0.00150089	0.00187602	0.00012418	-0.00263838	0.00245713	-0.00051862	-0.0020461	0.00408034
VVMO6_RS01765	-0.000865534	-0.00405554	0.0053434	-0.00395578	-0.00220297	-0.00882947	0.0046722	-0.00614004	0.00193633	-0.00327556	-0.0117382	0.00773998	0.00206552	-0.0170839	0.0244201	-0.00447597	0.000988585	-0.00149507	0.0198436	0.00392254	0.0090907	-0.00983994	-0.00605652	-0.00313211	0.00326963	0.00261445	0.0119106	-0.0140299	0.00168147	-0.0159689	-0.0108276	0.00862952	0.00992026	0.00333919	-0.0141445	-0.00507138	-0.00347877	0.0064229	-0.00225403	-0.0029868	-0.00246214	-0.00172957	0.0142963	0.00576889	0.0318023	-0.00092781	0.00438266	-0.00454326	0.0096011
VVMO6_RS01770	0.00107253	0.0063432	0.00908984	-0.00873	0.00416798	0.0125532	0.00911631	-0.00449812	-0.00100756	-0.00382181	-0.00350324	-0.00751326	-0.00655827	-0.00353902	0.0279673	0.00116197	0.00142982	0.000881656	-0.00230901	-0.00894618	-0.00244661	-0.00570305	0.0197	-0.00354408	-0.00445056	-0.00379695	-0.015055	-0.0121414	0.00292257	0.00243509	0.0128257	0.00542532	-0.0057661	0.00268234	0.000300442	-0.0103521	0.000711783	0.00193638	0.011773	-0.0169972	-0.00239823	-0.00653468	0.00577885	-0.0148657	0.00181567	-0.0169088	-0.000119859	0.00515203	-0.0032927
VVMO6_RS01775	0.00152765	0.0160928	0.0131559	-0.0147523	0.00296431	0.0127435	0.00257772	-0.000791904	-0.0109958	-0.00151509	-0.00206161	0.000741466	-0.0113663	0.00560536	0.0290973	-0.0051878	0.0074614	-0.003087	0.000294433	-0.0117008	-0.00138035	-0.00558652	0.0272338	-0.00897264	-0.00422514	-0.000269328	-0.0097839	-0.0249341	0.00300589	0.00336868	-4.48371e-05	0.00255409	-0.00584488	-0.000648764	0.00627975	-0.0239787	-0.000268064	0.00508073	0.00446371	-0.0217222	-0.00156398	-0.00994235	0.00199627	-0.0226854	0.0012281	-0.0197506	0.00474819	0.00239326	-0.00588181
VVMO6_RS01780	-0.0125693	0.00721315	0.00659981	-0.0194857	-0.00147461	0.0165787	0.00791599	0.00585343	0.00134626	-0.00280364	-0.00077887	0.020034	-0.00976473	-0.0192297	0.0243581	-0.0126589	0.00548212	0.0329916	0.00415844	-0.00499675	-0.00511755	-0.000623114	-0.00579976	-0.00974733	0.00755573	-0.000805448	-0.0113636	-0.0133302	0.00957319	-0.00369801	0.000638601	0.00732655	-0.0063646	-0.000863116	-0.0270191	-0.00102355	0.00129975	-0.00106135	0.0062436	-0.00754379	-0.00740076	-0.0104175	0.00434867	-0.0185652	0.000487145	-0.0112831	0.00761126	0.00584818	-0.0106576
VVMO6_RS01785	0.00372561	0.0104027	0.01376	-0.00536598	-0.00417967	0.0147563	0.00125311	0.0045209	0.000369002	-0.00235883	-0.00379833	0.00177501	-0.0109442	0.000685638	0.00599915	-0.00242246	0.00706093	-0.00982612	0.00218431	-0.0027426	-0.00352465	0.00150983	0.0139746	-0.00989518	0.00151496	-0.00282317	-0.00520634	-0.00102654	0.00864055	-0.00432535	-0.0074184	-0.00796051	0.00213633	0.000253234	-0.00133161	-0.0043927	-9.7504e-05	0.000859806	0.0108542	-0.00461565	-7.30426e-05	-0.00800253	0.0016214	-0.0152538	0.0039671	-0.00892963	-0.000676245	-0.00015453	0.00393433
VVMO6_RS01790	0.0045134	0.00322993	-0.0115745	0.00227329	0.00654892	0.0100752	-0.0038324	-0.0109636	-0.0124012	0.00119702	-0.00896646	-0.00238539	0.0832129	0.0150386	0.0135006	0.00143886	-0.00788567	-0.00423126	0.00272401	0.000303939	0.00950082	-0.00576552	-0.00597618	-0.00313625	0.0107495	-0.0156678	0.0114807	-0.00897329	-0.0119018	0.00440535	-0.0164042	-0.0102344	-0.00629632	-0.0148428	0.0108739	0.00228336	0.00668579	-0.00281322	-0.00738795	-0.00751913	-0.0199136	0.00134612	-0.000532326	0.00334199	-0.00295615	-0.00651008	-0.00528679	0.0101203	-0.00606552
VVMO6_RS01795	0.00225836	0.00841585	0.00234645	0.00694239	0.00167079	0.0027753	-0.0024404	0.00152474	-0.00195318	-0.00150292	-0.00291811	0.00334959	0.0062423	0.00509174	-0.00882916	-0.00353318	0.000127255	-0.00337494	0.00382472	0.00212358	-0.00179617	0.00566171	-0.00737331	-9.0698e-05	0.00104555	-0.00334994	-0.000660287	-0.00404545	-0.00326903	-0.00270545	-0.00181795	-0.00873521	-0.0027981	-0.00759642	0.00540798	-0.00253347	-0.000802435	-0.000893128	-0.000606603	0.00172512	-0.00445402	0.00139448	-0.00928385	-0.00704598	0.00316258	-0.00199178	-0.00772566	-0.00230951	-0.0020511
VVMO6_RS01800	-0.00303348	0.00507484	-0.00110078	0.0176364	0.013416	-0.0119627	-0.000374995	-0.0018227	-0.00974119	0.00315984	-0.00400865	0.0060592	-0.010525	-0.00857405	-0.0181144	-0.00863157	-0.00537355	-0.00596783	-0.0136152	0.00959874	-0.0116239	-0.00633927	-0.00121691	0.000891066	-0.00432897	0.000220603	-0.00546332	-0.00441673	-0.00823516	0.00160162	-0.0125746	0.00290915	0.00158776	0.00106777	0.0139867	-0.00938176	-0.000668156	0.00541951	0.00540791	0.00275843	0.00105745	0.00212286	-0.00373965	0.0222816	0.0124678	0.00352463	0.00235308	0.00294193	0.00437834
VVMO6_RS01805	-0.00588866	0.00888262	-0.00745397	-0.00206895	0.00352002	0.000340729	-0.00321686	-0.00184203	-0.00928352	0.00260736	-0.00300239	-0.0015958	0.00681856	-0.0145855	-0.0010165	-0.00256223	-0.00217909	-0.00688482	-0.00151483	0.00428795	-0.000559642	0.000248853	-0.00640964	-0.0016603	0.00891829	-4.93871e-05	-0.000374253	-0.00218286	0.00458835	-0.00587126	-0.00586381	-0.00930363	-0.000497683	0.000419339	0.00392182	0.00301342	0.00506432	-0.00505535	-0.00069951	-0.00794405	-0.0039524	-0.00226001	-0.00515815	-0.00720903	-0.000847793	-0.00243587	0.00508549	1.25263e-05	-0.00432883
VVMO6_RS01810	0.00302398	-0.000636271	-0.00727867	-0.00527709	0.00291178	-0.0019754	-0.0031074	-0.00236132	-0.00635979	-1.70683e-05	-0.00526627	-0.00350993	-0.00323052	0.00939515	-0.0159727	0.0103448	-4.5165e-05	-0.00182421	-0.00123891	0.00130612	0.0065689	0.00426408	-0.00509679	-0.0078453	-0.0129066	0.00528212	-0.00679148	0.000290379	0.00400484	0.00160229	0.00217829	0.0151005	-0.00354464	0.00270126	-2.63869e-06	0.00297761	-0.00153725	0.0074628	-0.00898605	-0.00839575	0.00416	0.00471034	0.0157906	-0.020184	0.0103098	-0.0105503	-0.0123722	0.00209948	0.0202592
VVMO6_RS01815	-0.00416057	-0.00276829	-0.00725057	-0.00512386	-0.00467219	-0.00234242	-0.00499519	0.00967571	-0.0126438	-0.00198298	-0.00560855	-0.00795885	-0.00211073	0.0134831	-0.00435338	-0.00751198	0.00873106	-0.00230686	9.73237e-06	0.00380801	0.00374034	0.00289334	0.00250885	-0.00469132	0.0101598	-0.01068	-0.0152591	-0.00457089	0.00126351	0.00134973	-0.00464698	0.00282498	0.00264923	-0.00230069	-0.00604991	-0.00635583	-0.00941369	-0.012497	0.00691039	-0.0073026	0.00415385	-0.000428511	-0.00116955	-0.0012714	-0.00424884	0.00553436	0.000739977	-0.0111903	-0.00761734
VVMO6_RS01820	0.00743208	-0.00253012	0.00707564	-0.00123508	0.0215465	-0.00190917	0.00667173	0.0142014	-0.00381558	-0.00147628	-0.00329984	-0.00525982	0.000152932	-0.00462823	0.00442654	0.00991508	-0.00110927	-0.00227517	0.0179325	-0.00837796	-0.0110304	-0.00109628	0.00117551	-0.00130635	0.000486685	-0.00598925	-0.000216004	0.0298701	-0.0117691	0.000587922	0.00492777	0.000262312	0.0126344	-0.00121325	-0.00299032	0.00160542	-0.00235381	-0.00146948	0.00279838	-0.00721536	-0.012494	6.943e-05	-0.00537881	-0.00908798	0.000989784	0.0116457	0.00442803	-0.00629321	0.00598825
VVMO6_RS01825	0.000197274	0.00203935	-0.00374709	0.00483051	0.0052104	5.02031e-06	0.0066869	0.00260295	-0.00261571	0.00142708	-0.00835797	-0.000426892	-0.0106455	0.00717062	-0.00991741	-0.00294022	-0.00343583	-0.00645101	0.00665599	-0.0135615	-0.0027098	-0.00610996	-0.0107386	-0.000113318	-0.00699513	-0.006397	-0.0112074	-0.00612305	-0.00394932	0.00957759	-0.0128753	-0.00173783	-0.00569091	-0.00269966	0.0133161	0.00765989	-0.00204125	0.00319955	0.00440747	0.000711548	-0.00813357	-0.00662841	-0.0122425	-0.00232668	-0.0219882	0.000192078	0.00407182	-0.000383252	0.00729815
VVMO6_RS01830	0.00230002	0.000719673	-0.0054098	0.00103905	0.00464415	-0.0070574	-0.00109151	-0.00975251	-0.0105489	-0.00793429	0.00805856	-0.00351341	-0.00196081	-0.00457865	0.0375299	-0.0142342	0.00653104	-0.00655599	-0.00970783	-0.0124546	0.00693429	-0.0129355	-0.00363534	-0.0065485	0.00792877	0.00435606	-0.0258054	-0.0119179	0.0129422	0.00234644	-0.0020773	0.00410575	0.00485781	0.00818892	0.00558932	-0.00381297	-0.00411591	-0.00337087	0.00574989	-0.00401153	0.0010788	-0.000305724	-0.000599235	-0.00207113	0.0146435	-0.010839	-0.00860042	-0.00166359	0.00484253
VVMO6_RS01835	0.0042579	-0.0168881	0.0132289	0.00897784	-0.000565879	-0.0217315	0.0300105	-0.0155222	-0.0184011	-0.013594	-0.0124021	-0.029492	0.0422304	0.0153189	0.0238266	-0.000159302	-0.00882349	0.00585259	0.0144005	0.00912368	0.017716	0.0127064	0.0139352	0.0752831	0.00977608	-0.00604968	-0.0116342	0.0290833	0.00170731	0.00500538	0.00396909	0.0186642	0.00187088	-0.00431372	-0.00941187	-0.00275568	-0.00216929	0.0109329	0.0165903	0.0261314	-0.00856068	0.0029661	-0.0129184	0.00342769	-0.0313516	0.0100707	-0.00305045	-0.00608457	-0.000826987
VVMO6_RS01840	0.0045808	0.00273718	0.011021	0.00561122	0.0168426	-0.00331816	0.00852745	-0.0194081	-0.00504105	-0.00724412	-0.015755	-0.0115274	0.00892492	-0.0012972	0.018764	0.00801463	0.00192249	-0.00821075	0.0142703	-0.00264685	0.0121117	0.0019297	0.00751817	0.0490158	-0.000126097	0.00650206	-0.00149536	-0.0182775	-0.00423538	-0.000851698	-0.00852996	0.00949719	0.00961748	-0.00956374	-0.00455492	-0.00913203	0.000111607	0.00194899	-0.000905191	0.00226149	-0.0138217	-0.00191468	-0.00301837	-0.00410605	-0.00227528	0.0141189	-0.000925823	-0.00907102	0.0117529
VVMO6_RS01845	-0.00510408	-0.0226697	-0.0184486	0.00366529	0.000889127	-0.0256374	0.0111344	-0.0101593	-0.0216185	3.89532e-05	0.00740498	-0.0108438	0.0135406	-0.00178181	-0.00460761	0.0123882	-0.0132617	0.0236884	0.0154647	-0.0126987	0.00508269	0.00676204	-0.00632334	0.0656791	0.00835047	-0.00157443	0.013216	0.00884187	-0.0256771	0.0154303	0.0115834	-0.00252797	0.00445972	-0.0120482	-0.035513	0.00414983	-0.0218893	0.016761	-0.0465328	0.019063	-0.0157375	0.015244	0.00717396	-0.0145565	-0.00631336	-0.0168366	0.00490927	-0.0137089	-0.00368148
VVMO6_RS01850	0.0106858	0.0215452	0.00172717	-0.00675815	0.0167351	-0.00265809	0.00952475	-0.00354684	-0.00693554	0.00126619	-0.00653593	-0.0108571	-0.00540277	0.00150754	-0.0187184	0.00568839	0.260467	-0.00208907	0.0121916	0.00155613	-0.0040069	0.0150024	-0.00399336	0.0191174	0.00678617	0.00448793	-0.00708777	0.0159841	0.00662435	0.00104823	0.00489931	-0.00424719	-0.00270216	0.00773722	0.0265831	-0.00584789	0.0121898	0.0267625	0.0144351	-0.00883259	3.53645e-05	-0.00567311	-0.0129479	-0.00734399	0.0153414	-0.0176962	0.021384	0.00639228	0.00534662
VVMO6_RS01855	0.00557408	0.0164978	0.000218108	0.000476218	0.0133748	-0.00227905	0.00471417	0.0128135	-0.0113524	-0.0119773	-0.00163989	-0.00786623	-0.0046962	0.0120948	-0.00904644	0.011302	0.209852	0.00259331	0.00754002	-0.00587221	0.00794245	-0.0135729	-0.00459519	0.0168672	0.0119631	0.00236749	0.0149132	-0.00232221	0.00817535	-0.00288308	0.0102277	-0.000264408	-0.00801674	0.0035949	0.00223792	0.0133611	-0.00240604	0.00735564	0.00156429	-0.00703131	-0.00953429	-0.00288664	-0.00574502	-0.00102534	0.012158	-0.0252477	0.01421	0.0157497	-0.00226655
VVMO6_RS01860	0.00730387	0.00858104	0.00298119	0.00441665	0.00261024	0.00151802	0.00477511	0.00913265	-0.00922226	-0.00789302	-0.00763642	-0.00755982	-0.00940707	-0.00471493	0.00083316	-0.00666096	0.195723	-0.00259579	0.00737482	-0.00850407	-0.00349597	-0.0232729	-0.011541	0.0218841	-0.0235797	-0.0025144	0.0470985	-0.0104389	0.0133452	-0.0135563	0.00322481	-0.0064679	-0.00867685	-0.00865059	-0.010659	0.0146213	-0.0100109	-0.0108721	-0.00960204	0.0111501	-0.0236359	-0.00235586	-0.00531851	0.00288182	0.0125679	-0.01253	-0.0104711	0.0105696	-0.0188857
VVMO6_RS01865	0.0275556	0.00303017	0.00359083	-0.00629103	0.00510986	0.0160546	-0.00390271	-0.0158085	-0.00325974	7.20017e-06	0.00102868	-0.00549669	-0.00853842	0.0105848	0.00103369	0.00252036	-0.0109512	0.00620064	-0.00147892	-0.00842628	-0.00477571	0.00224044	0.00344438	-0.000119586	-0.00358723	0.00132563	0.00166845	-0.00226108	0.00757611	0.00369918	0.245932	0.0085171	-0.00520494	-0.00217991	0.0280128	0.00661725	0.00256219	-0.00218832	0.00181795	6.3655e-05	-0.0155736	-0.00872689	-0.000818016	-0.00231208	0.00767988	-0.00567031	-0.00434062	-0.00217123	0.00509055
VVMO6_RS01880	-0.0414608	0.0242505	-0.0122246	-0.00317079	0.0081689	0.00991413	-0.0175531	0.00477459	-0.0162956	0.413347	0.00421177	0.0505328	-0.000183389	0.0206047	-0.0316684	0.023428	-0.0129238	0.0165129	-0.00611683	-0.00528882	0.00212943	0.00273784	0.00936668	-0.0330172	-0.0155088	-0.00287572	-0.0119367	-0.0914382	-0.00256425	-0.00354575	-0.0453544	-0.0175805	0.00837541	0.0165857	-0.108951	0.00640822	-0.0415228	-0.0160304	-0.0100217	-0.0164302	-0.00835354	-0.00151328	0.0048196	-0.0257085	0.000243808	0.0118113	-0.00303104	0.0036913	-0.0219227
VVMO6_RS01890	0.228263	0.00645635	-0.0010658	-0.0142285	-0.0128484	0.0129061	-0.00561803	0.0073308	-0.0136507	0.0936023	0.00743156	0.00204246	-0.00290416	0.048478	-0.00280687	-0.0186473	0.0263922	-0.0107977	-0.00394669	-0.0136461	-0.000813265	-0.00560797	-0.0207806	0.0689963	0.020975	-0.0079956	-0.0412281	0.0747735	0.00746595	0.000821004	0.0641931	-0.00677419	-0.00314423	-0.0218727	0.0991102	-0.044761	-0.00117949	0.0129068	0.00621609	0.00584906	0.0127867	-0.0065609	0.00275226	0.0179323	-0.026061	-0.00671194	0.00278716	0.0106994	-0.0076374
VVMO6_RS01905	0.155348	0.0103124	0.0338711	0.0136459	0.00878871	-0.0260125	0.00277194	-0.0304043	-0.00166879	0.265497	-0.0107827	-0.0440398	-0.0167014	0.0023911	-0.00113971	0.033264	-0.0234405	0.00197111	-0.00371264	0.027079	-0.000720612	0.00320363	-0.0687432	-0.23545	-0.00159795	0.0334332	0.0195243	0.00210232	0.0248975	-0.018501	-0.0316129	-0.00228993	-0.0154751	0.0137568	-0.0610626	0.00910162	0.0518366	-0.00851555	0.000344342	0.0128847	-0.0199706	0.000134324	0.00151724	0.0072881	0.00934005	-0.000855742	0.0191694	-0.0364154	-0.0705963
VVMO6_RS01925	-0.00960702	0.00436153	-0.0031916	0.00208751	0.00353573	-0.015823	-0.00463949	-0.0142117	-0.00708904	0.0073997	-0.00839416	-0.00497515	-0.0108011	0.0118163	-0.00693619	-0.00991053	-0.0129624	0.00223025	-0.00231824	0.015087	0.00704395	0.00130034	5.42423e-06	0.00460972	-0.000711147	0.00659436	0.0124582	0.00740894	-0.00766393	0.0522113	0.00808955	-0.00263381	-0.010974	0.0022069	-0.00127839	0.00442479	0.00235932	-0.00377751	0.0102013	0.0064571	-0.00611012	0.00385454	0.00161712	0.005046	-0.00487405	-0.0189141	-0.00340369	0.00339265	0.00149416
VVMO6_RS01930	-0.00634473	0.0011799	-0.0104618	0.00867715	0.00581512	-0.0118129	0.0040402	-0.0158276	-0.00957514	0.00460977	-0.000331109	-0.00274282	-0.00465426	0.00364188	-0.0040586	0.001739	-0.00870696	0.000973813	-0.00105757	0.0108902	0.0017045	0.0106897	-0.00987068	0.004805	0.0090679	0.0125164	0.00462591	-0.0125948	-0.0106839	0.024238	0.000992522	-0.00124204	0.00650907	-0.000914175	0.0157786	0.00276689	-0.00822967	0.00836208	0.00727667	-0.00383607	-0.000617295	0.00552084	-0.00478327	0.00718669	-0.0137068	0.000302473	-0.00404967	0.00149663	0.013673
VVMO6_RS01935	-0.00102835	-0.0060472	0.00307955	-0.005741	-0.00573416	-0.00906593	-0.00286847	-0.00154455	-0.00411146	0.00157755	0.00202549	-0.00799872	-0.00885232	4.00503e-05	0.00304129	-0.0150539	0.00510835	0.000957202	0.00930619	0.0026881	0.00101684	-0.0168759	-0.0210419	0.00213447	0.0174806	-0.00438817	0.000961765	-0.00315415	0.00667737	-0.00726923	-0.00457152	-0.0118593	-0.0104159	0.0100338	0.00501943	-0.00480097	-0.00396105	0.00450811	0.00992457	0.000617795	0.00310929	0.00248771	0.00144644	0.00116548	0.000450729	-0.00200933	-0.00597499	-0.005375	0.0127867
VVMO6_RS01940	0.00308153	-0.00125204	0.00081578	-0.00124478	-0.0168751	-0.00536673	0.0105305	-0.0113023	-0.00128343	0.00172415	0.010404	-0.00473324	0.00159873	-0.00288987	-0.0134289	-0.00664526	0.00681875	-0.00102626	-0.00916831	0.0145043	0.00361313	-0.00125823	-0.00559177	0.000541689	0.00303528	-0.00417875	0.00104302	-0.00700702	-0.00672671	0.00190538	0.00249681	-0.0038839	-0.00172679	-0.00125494	-0.00455533	0.00478642	9.51396e-05	0.00863953	-0.00236341	0.00165006	0.00350478	0.00520667	-0.00424287	-0.0056325	-0.00240911	-0.00907954	-0.00808757	0.00583212	0.00743476
VVMO6_RS01945	0.00490672	-0.000273975	0.014482	-0.0026673	-0.0343653	-0.0224796	0.00180312	0.010806	0.0116102	-0.0135386	-0.0376918	0.00111319	-0.00643227	0.00682635	-0.0118106	0.00891947	0.0136165	-0.00695373	-0.0169364	-0.00857493	0.0100137	-0.00153912	-0.00247351	-0.00562452	-0.0131272	-0.011686	-0.00893466	0.0106988	0.00336911	-0.00070872	-0.00345088	-0.0085709	-0.00369533	0.016655	-0.00824093	0.00592985	0.00368368	-0.00113573	0.00140845	0.00815986	0.00796516	0.00137207	-0.00737523	-0.00596073	-0.0156871	-0.00504055	-0.00323654	-0.00174937	-0.004643
VVMO6_RS01950	0.000157193	0.0249237	0.0267395	0.011455	-0.0101028	-0.000221951	-0.0124004	-0.00662149	-0.00961514	0.000557847	-0.000163394	0.00487694	-0.0125229	0.0176877	-0.0145852	-0.00519452	0.00128155	-0.00795586	-0.0018749	0.0016873	0.000429825	-0.00268867	-0.00634404	-0.00142939	-0.00269293	-0.00812327	0.00245266	0.00311447	0.0199021	-0.00997817	0.00229043	0.0117093	0.00877056	-0.0128873	0.000419934	0.013076	-0.0110473	-0.00556695	-0.00208722	-0.00129305	-0.00343692	-0.00779089	-0.000574872	0.00841486	0.00372624	-0.000981224	0.000594689	0.00598901	0.0109799
VVMO6_RS01955	-0.00231926	0.000274449	0.00283626	-0.00138077	-0.00133552	-0.00689976	-0.00428984	-0.00455433	-0.00544528	-0.00132622	-0.00248936	-0.00565746	0.000613248	0.00177446	-0.00512245	-0.0086195	-0.00170982	-0.014663	0.0242581	-0.00474849	-0.00611941	-0.000527444	-0.00357228	-0.00153415	-0.0082924	-0.00264468	0.00281339	0.00547118	-0.00121814	0.000124292	0.00107821	0.00288389	0.000243574	-1.98816e-05	0.00314004	0.000561442	-0.00377596	0.00308316	0.00418478	0.00510846	-0.000346811	-0.00693526	0.00381796	-0.00116683	-0.00392	0.00869778	0.00770635	-0.00465957	0.00688776
VVMO6_RS01960	0.0102835	-0.00556623	0.00247446	-0.00324317	-0.0131084	-0.0250776	-0.00773345	-0.00560787	-0.000458268	-0.00298778	-0.00244681	-0.011259	0.00355462	-0.00168072	-0.011684	-0.000975721	0.0164296	0.00568262	0.103697	0.00168055	0.000383976	-0.0264776	-0.00949564	-0.0113349	-0.00203254	0.0077439	-0.00631777	-0.0104401	0.000605411	-0.00594183	0.00336211	-0.00737954	-0.0100574	-0.000157407	0.00473311	-0.00938234	0.000767819	-0.00418614	0.00940971	-0.00473433	0.00988379	0.00396483	-0.00628584	-0.0129444	0.0170507	0.0079654	-7.86797e-05	0.0016518	0.00949694
VVMO6_RS01965	-0.00652973	0.00227542	0.00692425	0.00215528	0.0161524	-0.00685881	-0.000507114	-0.00202068	-0.00668565	-0.0012647	-0.00380221	0.00523761	0.00216456	-0.00741017	0.00694546	0.00138894	-0.00595451	0.00237207	0.00749483	-0.0155623	0.00182527	-0.00258904	-0.0290112	0.017129	-0.00888501	-3.00958e-05	-0.0122993	0.00181529	0.0123939	-0.00539863	-0.00587386	-0.00186409	0.00135222	0.00134329	-0.00392677	0.0116948	0.00319253	0.00210536	-0.00761901	-0.00814778	-0.00272399	-0.000170537	0.000129359	-0.0393101	0.0191983	-0.0101041	-0.000118633	0.00445464	-0.00253859
VVMO6_RS01970	0.0251711	-0.00588115	-0.00760146	-0.0071318	-0.00299208	0.00649774	0.00873578	-0.0249619	-0.00893309	-0.00638152	-0.00324577	-0.000455531	-0.00109471	-0.0297973	-0.00482885	-0.00578439	0.00405377	0.00486392	0.0132807	-0.00743912	0.0117094	0.00321476	-0.00166299	0.00223415	0.00351879	0.00376753	0.00732757	-0.0116603	0.0032392	0.010259	-0.0158775	-0.00443321	0.00355439	-0.00894015	0.00932442	0.0313584	0.00261228	-0.00410905	0.00960124	0.00459841	-0.0175592	-9.48544e-05	-0.0100466	0.0108934	0.0097977	-0.00452776	-0.0184182	0.00426334	0.00797318
VVMO6_RS01975	0.000454951	-0.00185454	0.00807693	0.00280129	0.014194	-0.00789993	0.00059623	0.00747263	0.00515462	-0.000200356	-0.00230583	0.00373364	0.00111478	0.00819117	0.0184678	0.00312891	-0.00387234	0.000984696	0.000379629	-0.0130775	0.00459758	-0.00599746	0.000826763	-0.00989627	-0.0192201	-0.00525243	-0.00072484	0.0138589	0.0180157	-0.00328202	-0.00301765	0.00952836	-0.00908247	-0.00130696	0.00194463	-0.0125077	0.000769513	0.00451051	0.00117539	-0.00927523	-0.00242834	0.00646304	0.00651695	0.00351011	0.00477904	-0.0111831	0.000448191	-0.00481827	-0.0059699
VVMO6_RS01980	-0.00384301	0.00302006	0.00250733	0.000456496	-0.000716226	0.00108181	-0.00849126	-0.00407488	0.00632908	0.000395962	-0.024618	-0.00488793	0.000184742	-0.00874238	-0.0071836	0.00323217	-0.00391921	-0.00222505	0.00557071	-0.0112599	0.00959118	-0.00570698	0.0123323	0.00471272	-0.00527817	-0.0016332	-0.00878559	-0.000161366	0.00641768	-0.00355142	0.00986596	-0.0131809	-0.0103662	-0.00220675	0.0288853	0.025709	0.00356849	-0.000762015	-0.00495888	0.00481262	0.00730605	-0.00900747	0.00312065	-0.0145225	-0.0127532	0.00112996	0.00705531	-0.00281762	0.0103655
VVMO6_RS01985	-0.00937561	0.00162629	0.00572964	0.00617351	-0.00863486	0.000267183	-0.0182195	-0.0136828	0.00587401	0.00567173	-0.0103456	-0.00350086	-0.00307885	-0.0124159	-0.00758217	0.00562291	-0.0103211	0.000626646	0.0101693	-0.0217855	0.0148822	0.00729025	0.0162006	0.0296147	-0.00415357	-0.00633946	-0.00322307	-0.0022012	0.000811085	0.0155358	-0.00253321	0.00220234	-0.00399335	-0.000555956	0.0169872	0.0136183	0.0155291	0.00571594	0.00473973	0.0117632	-0.00630101	-0.00690543	-0.00677905	-0.0306375	0.00593105	0.000423263	0.00869864	-0.00201434	0.00622996
VVMO6_RS01990	-0.00241761	0.00595031	-0.000194332	-0.00726664	-0.0131869	-0.00535234	-0.01289	-0.00420663	-0.00371188	-0.0013345	-0.00234346	-0.0254721	-0.0105145	0.00327174	-0.00844959	0.0116679	-0.00518055	-0.00528016	0.00681857	-0.00827784	0.00658518	-0.0153728	0.000617714	0.0201326	-0.00741037	-0.00915061	-0.00192396	0.00374345	0.0071564	0.0202902	0.0189757	-0.0134879	-0.00359876	0.00451366	0.00803546	0.0143068	0.005564	-0.00483305	0.00276026	-0.0029269	0.00825682	-0.00610426	-0.0122521	-0.0262575	-0.0128554	0.00239886	0.0033917	0.0062365	0.00488264
VVMO6_RS01995	-0.00601738	-0.0129309	-0.00946998	-0.017254	-0.0045958	-0.0050521	-0.0153043	-0.0101663	-0.0181022	0.00766459	0.00503165	-0.0228078	0.00174054	0.00966689	0.000852254	0.0114753	-0.000812517	0.00658176	-0.00635166	-0.00249275	0.000978818	0.00232242	-0.00239339	0.029995	-0.00672504	-0.0105699	-0.0112987	-0.0209173	-0.00375307	0.000891838	-0.0331985	-0.00477383	-0.0165627	0.00111619	-0.0152644	0.0120664	0.0102729	-0.00395532	0.0134769	-0.0120155	-0.00669235	0.00055604	-0.00931765	-0.00484672	0.00787274	-0.0116174	-0.00257162	0.00898163	0.0101192
VVMO6_RS02000	-0.00125391	-0.00325516	-0.0111817	-0.0113403	-0.0104662	-0.00654013	-0.0118071	0.00214276	-0.00588035	-0.00320213	0.000186568	-0.0222682	-0.0032816	0.000339143	0.00364308	0.00696725	-0.00338646	-0.00651604	0.00433658	-0.0036814	0.0143781	-0.00143275	-0.00159106	0.0209009	-0.0086639	0.00170954	-0.00166415	-0.0016002	0.00278939	0.0144563	-0.000755418	-0.00400116	-0.00458195	0.00589342	-0.00553148	0.0088619	0.00162486	0.00104544	0.00932951	0.00561239	0.0127517	-0.00244986	0.000925521	-0.0233645	0.00772103	-0.00166228	0.00139213	0.00176509	0.00691989
VVMO6_RS02005	0.00670706	0.00567121	-0.0141355	0.00240238	0.00747811	0.00308068	-0.0208879	-0.00695924	-0.00247558	-0.00289167	-0.00961819	-0.0166278	-0.00735651	-0.000846114	-0.00280531	0.012962	-0.00316802	-0.00782366	-0.00397473	0.00678105	0.00315316	-0.000244759	0.017052	0.0303027	-0.00118592	-0.00205222	-0.0111661	0.0106643	-0.0128482	0.0119861	-0.00350086	-0.00600816	0.0013515	0.0186909	-0.00589953	0.00436101	0.00207066	0.00194478	0.00504222	-0.000631959	0.00553386	-0.00550289	-0.00316766	-0.0290325	-0.00143948	0.000762073	0.00547095	0.000512421	0.00820243
VVMO6_RS02010	0.00470445	0.00635201	-0.0146012	-0.000870817	0.00654688	-0.00359361	-0.0202685	-0.00218061	-0.00271354	-0.00196216	0.0034928	-0.0176799	-0.00438652	0.00661683	0.00208721	0.00815258	-0.00307071	-0.0121377	0.00954664	0.00548875	0.00280141	0.00798822	0.00967535	0.0230233	-0.00024844	0.00293135	-0.00628219	-0.00651842	-0.00715593	0.0142535	0.0034722	-0.00740759	0.00689044	0.0141559	0.000174693	-0.00814869	-0.00295562	0.00985094	0.00224473	0.00823437	0.0083753	-0.00355283	-0.0082826	-0.0199753	0.0103035	0.00386483	-0.000444859	-0.008518	0.00748817
VVMO6_RS02015	0.00336032	-0.00514193	-0.0101841	-0.000605626	0.000805161	-0.000544274	-0.0130709	-0.0060586	-0.00293842	-0.00403046	0.00379778	-0.0201196	-0.0076092	-0.00861438	0.00514705	-0.00197971	-0.000431723	-0.00398981	0.0069274	0.00863607	0.00356383	0.00234656	0.00884897	0.0254215	0.000916593	0.00194374	-0.011299	-0.00798257	-0.0054837	0.00557698	-0.00565008	-0.00123805	-0.00201284	0.00616106	-0.00445049	0.000475122	-0.000503359	0.00560705	0.00622646	0.00822132	0.00251677	-0.00492508	-0.00101686	-0.0122283	0.0039778	-0.00329361	-0.00346553	-0.0049295	0.00795134
VVMO6_RS02020	-0.000949263	-0.00316289	-0.00825002	0.00752474	0.00496565	0.00694338	-0.0237336	-0.003802	-0.00946447	-0.000263008	0.0104079	-0.0197948	-0.00428795	-0.00813399	-0.00658124	-0.00648996	0.00197277	-0.00314547	0.0126787	0.00693679	0.00460141	0.00254695	0.00391574	0.0341021	-0.0111458	-0.000943696	-0.0124735	-0.00732824	-0.00481165	0.00507627	-0.00590328	-0.000154226	-0.00446307	0.00338441	-0.0034631	0.00208414	0.00383965	0.00328701	0.0093319	-0.0051547	-0.00575486	-0.0124445	-0.00354388	-0.0209171	-0.00565001	9.17466e-05	0.00356446	-0.00776197	0.00470057
VVMO6_RS02025	0.00462472	-0.00196129	-0.000753424	0.0188351	0.0109187	-0.00148921	-0.0128499	-0.0176352	-0.0093037	0.000300809	-0.00265386	-0.00591784	-0.00169616	-0.0484948	-0.00540088	0.000364786	0.0058569	0.00228349	0.0226839	0.00319271	-0.00213587	-0.0020696	0.0199081	0.0266473	-0.0030479	0.00793842	-0.0117483	0.0161313	0.00767656	-0.000597486	-0.0136483	0.00921791	0.00259683	0.00474612	-0.00960206	-0.00122168	-0.0161702	-0.00286655	0.000289993	-0.00506928	0.00311531	-0.00379562	0.00263666	-0.0210355	-0.0290513	0.0148036	0.00795753	-0.023942	0.0102933
VVMO6_RS02030	0.0015776	-0.00797126	-0.00117556	0.0103253	0.0133221	-0.00298061	-0.0113313	-0.00193505	-0.0160367	0.0031431	-0.00249268	0.00454526	0.00314942	0.00992193	-0.00449154	0.00272501	-0.00892873	-0.0101019	0.0335437	-0.0160012	0.0066349	-0.000269415	-0.00422872	0.0504997	-0.0036139	-0.0076424	-0.0127226	-0.00806605	0.00239593	0.00899238	-0.00796454	0.000831259	0.00429767	0.00208263	-5.02995e-05	-0.00539278	-0.016974	-0.000792416	-0.00586909	0.00823143	0.00103999	-0.00462048	0.00335699	-0.0271403	-0.00346481	0.0101428	0.00730192	-0.0080648	0.00627539
VVMO6_RS02035	-8.76946e-05	-0.0124614	0.00494237	0.0077627	0.00880273	-0.00282956	-0.0086755	-0.00679769	-0.0104321	-0.000642372	0.00815263	0.00907533	-0.00298136	0.0117141	-0.0125726	0.00190039	-0.0043147	0.000163151	0.0230777	-0.0126746	0.00833905	-0.000664851	0.00447667	0.050638	-0.0064994	-0.00893466	0.00195643	0.0211401	0.0042981	-0.000918129	0.00289392	0.00293395	-0.00028893	-0.000437299	-0.00472828	0.00435462	-0.00397307	-0.00205641	-0.00349387	-0.00652315	0.00582619	-0.00312303	0.00600202	-0.0162483	-0.0057804	0.00108488	0.000127349	-0.0123226	0.0369426
VVMO6_RS02040	8.78104e-05	0.000330139	-0.00516433	-0.00594558	-0.00935871	0.00733266	-0.0183155	-0.00405841	0.00826513	0.00492669	0.000516356	0.0120911	-0.00695568	-0.00566116	-0.0117574	0.0101229	0.00173094	-0.00214589	0.0180372	-0.00729567	0.0049685	-0.00455463	0.00888775	0.0348442	-0.00545042	-0.0220778	-0.000162619	-0.00663503	-0.00176111	0.0106648	-0.002037	-0.00979559	0.0025486	-0.00874635	-0.0132434	0.00860571	-0.00987719	-0.00727474	-0.008153	0.00350387	0.0063137	-0.00244193	0.00289023	-0.00894242	0.00263921	0.002563	-0.000761723	-0.00247491	0.0213033
VVMO6_RS02045	0.000507281	6.53999e-05	-0.00453519	-0.00400475	-0.00218599	-0.0062811	-0.0168467	-0.00352336	-0.0120627	0.00443946	0.00775164	-3.61128e-05	-0.00693342	-0.0377986	-0.00414204	-0.000689223	0.00089	-0.00353695	0.0163015	0.000161032	0.00454174	0.00602355	0.00325073	0.0398061	0.00167942	-0.0140204	-0.000105706	0.000695403	-0.000111183	0.00362518	-0.00709863	-0.00923057	-0.000130529	-0.00637531	-0.0058612	0.00331039	-0.00318713	0.0139489	-0.00625422	-0.00194562	-0.000146962	0.00129583	0.00644455	-0.00607274	0.00764674	0.00510605	0.000142962	-0.00543166	0.0101747
VVMO6_RS02050	0.00840711	-0.000135947	-0.00775412	-0.00983142	-0.00645118	-0.0126484	-0.0286064	8.98006e-05	-0.00148659	0.000281164	-0.00224384	0.0010716	-0.00153121	-0.00808003	-0.00419638	0.0120418	-0.00445605	-0.00235981	0.00679651	0.00279915	-0.00244394	0.00431843	0.00600401	0.0206699	-0.00871478	0.00062452	-0.00172593	0.0010957	0.00975435	-0.000770115	-0.00290841	-0.0102171	-0.00474846	-0.000400801	-0.0173284	-0.00366168	-0.00287807	0.00761801	-0.00332867	0.0151087	0.0104553	-0.00111167	0.00283239	-0.00346269	0.0119398	0.0133547	0.0115135	-0.0040393	0.0130351
VVMO6_RS02055	0.00371631	-0.011989	-0.0114432	-0.00291441	0.0052635	-0.001751	-0.0239013	0.00794932	-0.0215403	0.00432798	0.0130993	0.0144801	-0.00164977	-0.00206573	0.000578048	-0.00157316	0.00142435	0.000945823	0.0196967	0.0102304	0.0178303	0.0097282	0.00612598	0.0351474	0.00532378	-0.00389069	0.000803244	-0.0269151	-0.00137633	0.00338428	0.00555916	-0.0119463	0.00706835	-0.00828595	-0.0161953	-0.00555779	-0.0112331	-0.00716734	-0.00210301	-0.00527606	0.00371605	-0.00695855	0.0102897	-0.0062817	0.0103059	0.0140312	0.00733076	-0.0107374	0.00542632
VVMO6_RS02060	0.00164942	-0.0066735	-0.0108107	0.000732929	0.000304454	-0.00798917	-0.00691274	-0.00829869	-0.0110234	-0.000343087	0.00224148	-0.00667624	-0.000823881	-0.00413953	-0.0072665	-0.00426731	0.00065704	-0.00935892	0.00927354	0.00313653	0.00518859	0.00164166	0.00728172	0.0219264	-0.00405589	0.00091006	-0.0043187	-0.000540155	-0.00656631	0.00334722	-0.00474294	0.00126987	-0.000941271	-0.00220484	0.0045575	0.00124607	-0.00268575	0.00761338	0.00206842	0.00123411	0.00420637	-0.00369526	0.00379472	-0.00459978	0.00623089	0.00819014	0.00358478	-0.0062272	0.0165706
VVMO6_RS02065	0.00294237	-0.00599213	-0.000587238	0.00415478	0.00190017	-0.00592056	0.000145106	-0.00466792	0.0031682	-0.00345642	-0.00200933	-0.000243465	0.0230621	0.0129073	0.00517173	0.0133388	-0.00346813	-0.00857539	0.000554515	-0.000930254	0.00066668	0.00573195	0.00370842	-0.00255835	-0.00209309	-0.00153572	0.00274637	0.00110362	-0.00036778	-0.00598113	0.000394113	0.000272875	0.00323589	0.00417858	-0.0126254	0.00183359	-0.00354175	-0.0020166	-0.00223069	-0.00269497	-0.00556852	0.00669917	-0.000111619	0.00395139	-0.000646295	-0.00872819	-0.0114948	-0.00673394	-0.00511044
VVMO6_RS02070	0.00137758	-0.00734492	-0.00534398	0.00348772	0.00557874	-0.00463498	0.00507298	-0.00944552	-0.00193861	0.00195997	0.0049522	-0.000545163	0.0128698	-0.0175091	-0.00628828	0.0173454	-0.00561713	-0.00203213	-0.00377509	-0.000541551	-0.00324307	0.00986289	0.0180459	-0.000350193	0.00244367	0.000812547	-0.00466512	-0.0214977	0.00268135	-0.0128938	-0.00904302	0.00052134	-0.000824832	-0.00706161	0.0014768	0.00131311	0.00256999	-0.00337021	-0.000395699	-0.00360491	-0.00552063	0.00136449	-0.0103924	-0.0010439	-0.021315	0.00288358	-0.00347461	-0.00968986	-0.00900778
VVMO6_RS02075	-0.0173948	-0.00104969	-0.010949	0.000804567	-0.00688703	-0.0128659	0.00310903	0.00127539	-0.00305289	0.00740766	0.00279488	-0.0122138	0.0140511	0.00997299	-0.0135125	0.00715799	0.00449646	0.0158228	-0.00210233	0.00297917	0.000232533	0.007471	0.0137371	0.00301108	0.00777552	0.00513334	-0.00715259	-0.00941498	0.00580029	-0.0162525	0.0336003	-0.00481106	-0.000867068	-0.0133653	-0.0120084	0.00443725	-0.000265362	0.00319152	0.0078981	0.00290105	-0.00511008	-0.00117908	-0.00504359	0.00995018	-0.00847116	0.00611507	-0.00603356	-0.00944817	-0.00863928
VVMO6_RS02080	0.00114783	0.00132328	0.00772608	0.00177791	0.00362351	-0.00345619	-0.00663432	-0.00249637	0.0019641	-0.000968288	-0.00900419	0.00195483	0.000773763	-0.00464479	-0.00306703	0.00136841	-0.00384823	0.00234565	-0.0102124	0.00121103	-0.00581352	-0.00624122	0.0130921	0.00262746	0.000874829	0.00246195	0.00441818	-0.00200135	0.000624769	-0.00697022	0.00312536	-0.0122741	-0.0104596	-0.00410538	0.00435101	0.0110747	0.00430713	0.0134491	0.00946957	-0.00338458	-0.00442093	7.46858e-06	-0.0110752	-0.000412381	-0.0138396	-0.00195929	-0.00207433	-0.00772566	-0.00606229
VVMO6_RS02085	0.000151254	0.00552658	-0.00495315	-0.00989744	0.00301648	-0.00994368	-0.00758426	0.00666308	-0.00171788	-0.00564577	-0.00347448	0.0020112	0.00598194	0.0133719	-0.0140124	-0.00205012	0.00300729	-0.00792059	-0.00759124	-0.00231524	-0.00444454	0.0115021	0.00178855	0.00762864	0.00267343	0.00674664	-0.00787117	-0.00163705	0.00788256	0.00340704	0.00722051	0.00220508	0.000193858	-0.000882969	0.00956045	-0.00386089	0.00409385	-0.0115168	0.00870217	0.00360337	0.000865878	-0.00155994	-0.00656898	-0.00468221	-0.00243489	0.00267626	-0.00407326	-0.00239765	-0.00754483
VVMO6_RS02090	-0.00322912	0.00867317	-0.0126212	0.000483882	0.00152155	-0.00346799	0.00172615	0.00792255	-0.0141356	0.00109648	0.000797198	0.0103471	0.00513906	-0.0071047	-0.00481603	-0.00735517	0.00288231	-0.00510345	0.00584884	0.000137458	0.00184564	-0.00827693	-0.00442226	0.0085959	0.00645181	0.00374927	-0.0188267	0.000476053	-0.00134854	0.00313994	0.00721644	0.00356343	-0.00754908	-0.00247707	-0.00605839	0.00652258	0.000756753	-0.00222007	0.0190611	0.00430863	-0.00165385	-0.00853696	-0.000738534	0.0019641	-0.00777204	-0.0008527	0.00101271	-0.00582478	-0.00397683
VVMO6_RS02095	0.00223217	-0.00259141	-0.00667242	0.0104018	-0.00653293	0.00889883	-0.00014475	0.0077027	0.00433132	0.00155413	0.000193369	0.0143652	-0.00352035	-0.0218438	-0.00490488	-0.00142315	0.00376217	-0.00262646	-0.000837741	-0.0030493	-0.00410788	-0.00414515	0.0214361	0.0159912	0.00562682	0.00282442	0.00276614	-0.00992183	-0.00554524	0.00375327	-0.00268605	-0.00166364	-0.00374333	0.0121933	0.00131275	-0.0129664	-0.00693972	0.00195978	0.029116	0.00385189	-0.00818387	-0.00852112	-0.000957516	0.00145051	0.00146751	-0.00118278	-0.00054803	-0.0108511	-0.00348617
VVMO6_RS02100	-0.00514248	-0.00642579	-0.00627056	0.00384665	-0.0172347	-0.000648834	-0.0078415	0.010856	0.00198056	0.00244199	0.000402941	0.00402297	0.00438953	0.00934482	-0.0125685	-0.00294381	0.00220653	-0.00328353	-0.00463481	0.000608801	0.00136118	-0.00517302	0.000515045	0.0219713	0.000989507	0.00912605	-0.00756551	0.00152775	-0.00222049	-0.00263395	-0.000666853	0.00795906	-0.00982233	0.00173656	0.00343994	-0.012795	0.00315124	-0.000989229	0.0178147	0.00278895	-0.00876349	-0.00658314	0.00169025	0.00876329	0.0142678	-0.0019187	0.000192373	-0.0130838	-0.00327033
VVMO6_RS02105	0.00827469	0.0172999	0.0041298	0.013823	-0.000353834	0.000461091	-0.00877075	-0.0046027	0.0162202	-0.00726598	-0.0293137	0.0144312	-0.0196539	-0.00514636	-0.0234466	0.0294771	-0.00399577	0.00839669	-0.0387381	-0.0159771	-0.0123215	-0.000647303	-0.0204352	-0.00261036	0.0127351	-0.0139916	-0.0244288	-0.00794161	-0.0293826	0.00225552	-0.00516511	-0.0013752	0.00767378	0.00590199	0.0211973	-0.0114484	0.00190352	-0.0125837	-0.017989	0.00722118	-0.00862771	0.00627861	-0.00647641	0.00980443	-0.00298849	0.0120537	-0.0228859	0.0249987	0.00571216
VVMO6_RS02110	0.00319258	0.0107444	-0.00694663	0.0110134	-0.00673679	-0.0043016	0.00149071	-0.0133671	-0.00750843	0.00154944	0.00295218	-0.00596258	-0.0217384	0.00407086	0.0294625	-0.000587755	-0.00361132	-0.00668159	-0.00309955	0.00847341	-0.00525457	-0.00231788	0.0221753	0.0168417	0.0193104	-0.0277863	-0.0150905	-0.00707039	0.00189064	0.00161025	0.00122934	0.00235339	-0.0172625	0.00865034	-0.00312902	-0.00607753	0.00242902	-0.000261274	0.0122242	-0.00404912	-0.00541938	-0.00675401	0.000609648	0.00141439	-0.00357426	0.00245971	0.000287821	-0.00441558	0.00979353
VVMO6_RS02115	-0.0041116	-0.00361751	-0.00839383	0.019416	0.0270153	0.00196313	0.0012596	0.0132944	0.0083631	0.0045882	-0.000118837	0.0019009	-0.0162747	-0.00377412	0.00431561	-0.000552624	-0.0142483	-0.00131161	0.00189096	0.00764836	-0.00515497	0.013636	0.00780426	0.0122892	0.0198633	-0.0110166	-0.0103683	0.000690137	0.00265227	-0.0111605	0.00692545	0.0046679	-0.00922626	0.0129835	-0.00978388	0.00542006	-0.000710679	-0.00141094	0.00605392	-0.00193732	-0.00143293	-0.00214539	0.00272302	0.00277777	-0.0124869	0.00788572	-0.00122469	-0.00503921	0.00535777
VVMO6_RS02120	0.00212935	0.00104514	0.000117171	0.00458892	0.015407	-0.00860246	0.00738642	-0.0111296	0.000589884	0.00101222	-0.00795603	-0.00378689	-0.0091554	-0.0173015	-0.00537246	0.00408268	-0.0129456	0.00669045	0.0136704	-0.0118592	0.0053325	0.00295579	-0.00171282	0.00200895	-0.00638799	0.0143195	-0.00172271	-0.00286606	-0.000949291	-0.000517824	-0.0199039	0.00650544	0.0108332	-0.00385839	-0.00935775	-0.00299729	-0.000547582	-0.0217455	0.00689785	0.000410018	-0.00430312	0.00100523	0.00678298	0.00225639	0.00137584	-0.0053276	0.013894	-0.0079522	-0.00517911
VVMO6_RS02125	-0.00430946	-0.00500132	0.0124605	-0.00325442	0.0123341	-0.0158974	0.00208651	1.14015e-06	-0.0143478	-0.00218715	0.00447731	0.00303056	-0.00306009	0.0257356	-0.00470655	-0.0066596	0.00949506	0.00627432	0.0104476	-0.012141	-0.00431409	0.00583721	-0.0176125	-0.00335443	-0.00656349	0.00186472	0.00566035	-0.0140451	0.00310673	0.000431262	0.00377594	5.23587e-05	-0.0143938	-0.00857391	0.0105378	-0.00168376	0.00594664	0.00156969	0.0123867	0.00616018	-0.0108203	-0.00299716	0.00888913	0.000570538	0.0197731	-0.0130326	-0.00923669	-0.00892113	0.00381669
VVMO6_RS02130	-0.0175899	0.0211198	-0.00260467	0.00904586	0.0113989	0.00329928	0.0158557	0.0155705	-0.00613792	0.00907272	0.00758294	0.0308053	-0.0123679	0.00251358	0.00807315	-0.0027431	0.00685557	-0.00966441	-0.00317753	-0.000137421	0.00522521	-0.0235765	0.0195013	0.00684531	0.00968188	-0.00306338	0.0185531	0.00767199	0.000590168	-0.00959327	0.00719659	-0.0239737	0.0200227	-0.0344131	0.0069461	0.010094	0.00619666	-0.00226372	0.00917779	0.0118174	0.00741997	-0.00797107	-0.0114624	0.00571004	0.140642	-0.00921616	-0.000191172	0.00340732	0.00148335
VVMO6_RS02135	0.0245605	0.00849554	-0.00906147	0.0192706	0.024096	0.00174039	0.00415987	0.0050989	-0.00490265	-0.00937363	-0.00383179	0.0257179	-0.0117635	0.00486558	0.0207191	0.00702952	0.00482828	-0.00462529	-0.00191789	-0.0190721	0.0122725	-0.0254946	0.0260794	0.00434563	0.00310676	-0.000783662	0.0100073	-0.00206358	-0.00345997	0.00514322	-0.00322358	-0.0159106	0.0225369	-0.028958	-0.000435747	0.021652	-0.0068196	0.00724584	0.0256671	-0.00799678	-0.00372781	0.000725287	-0.0170738	0.00370888	0.150565	0.00065187	-0.0032488	-0.0109585	0.00440578
VVMO6_RS02140	-0.00368161	0.0107212	-0.00729267	0.00435662	0.00579439	0.00657218	0.220498	-0.0276931	-0.00677522	0.00535151	-0.00481299	0.0179785	-0.010408	0.0161122	-0.00124075	0.000682642	0.0131947	-0.000436263	0.0218352	-0.0323681	-0.0125887	0.00188896	0.00900487	0.00815964	-0.0315709	-0.0072664	0.000741864	0.00100313	0.00788148	-0.0025515	-0.0106966	-0.00499004	0.0109316	-0.0112103	-0.00665627	-0.010897	-0.00982	-0.00340755	0.000190013	0.000586137	0.0131344	-0.00799791	-0.0071057	0.0127575	0.00525553	-0.00433458	0.00463714	-0.011565	0.0159572
VVMO6_RS02145	0.0032205	-0.0177539	0.0174041	-0.00636796	0.00445126	0.0114856	-0.0317008	-0.00621168	0.0151378	-0.0110135	0.0117779	0.00189391	-0.015155	0.0255564	-0.00545505	-0.0205363	-0.0131461	0.00662866	0.015678	-0.0211478	-0.00217656	0.00721287	0.0155613	-0.0122337	0.00713029	-0.0185832	-0.00444266	-0.00193998	-0.003492	0.0108614	0.00128989	-0.00883333	0.00999773	-0.0102526	0.0129058	0.0147564	-0.00945379	-0.00618767	0.00140565	0.0118617	-0.0116527	0.00244823	-0.0165873	0.00125417	-0.00723759	-0.0116592	-0.0121044	-0.0234715	-0.00291649
VVMO6_RS02150	0.00907451	-0.00351772	0.00431635	-0.00596351	0.00817056	0.0121587	-0.0165419	0.0113532	-0.00393721	-0.00116581	-0.0138241	-0.0109103	-0.000877575	0.0156776	0.0224129	-0.0054998	0.0043516	-0.00165472	0.0137661	0.0114517	0.000869201	-0.00206327	-0.0109262	-0.00802818	-0.00428781	-0.00255873	0.00967764	0.0163802	-0.00492238	-0.0114454	0.0158335	-0.00834658	0.00512761	-0.0047652	0.0253238	-0.0170926	-0.00352091	0.00440766	0.0118922	0.00127945	-0.00534784	0.00189048	-0.00935225	0.00152275	0.0175454	0.00796207	-0.0186697	-0.00697715	0.0101061
VVMO6_RS02155	0.0129037	0.00137602	-0.00593888	-0.00121914	-0.0122834	-0.00602392	0.00380912	0.00895773	0.00722996	-0.00794795	-0.0115891	0.00453016	-0.00318041	-0.00931494	0.0229464	-0.0132015	0.00767706	0.00549402	-0.0167559	-0.00958893	-0.00352776	0.00861452	-0.00674041	0.00192664	0.0182482	0.00673038	0.0157019	0.006616	-0.00479014	-0.00874317	-0.0132098	0.000262912	-0.0323142	0.00993309	-0.00690677	0.000493343	-0.0162921	-0.00132794	0.013307	1.91379e-05	-0.0163886	0.0114843	-0.00110494	0.0127336	0.0120233	0.00434349	-0.023213	0.0453548	-0.00629312
VVMO6_RS02160	-0.00231244	-0.00558458	0.012989	0.00756387	-0.00955726	-0.0275576	0.00110578	-0.00127601	-0.00356847	0.00380482	-0.00893633	-0.00104791	0.00548642	-0.00793408	-0.0114012	-0.0159619	0.00308882	-0.00283553	-0.00504055	-0.0131577	8.34993e-05	0.00162272	-0.00410455	0.0132808	0.00290522	0.000231082	-0.0223726	-0.0136704	0.00105252	-0.00992427	-0.0219019	-0.0150138	0.00839174	-0.00275422	-0.0134256	-0.0306436	0.00454776	0.00721951	0.00925153	0.0192443	0.000145447	0.0126342	0.0044512	0.00421594	0.00263248	-0.00650328	0.00230744	0.132398	0.000697175
VVMO6_RS02165	0.00636488	0.00229396	0.00247587	0.0160314	0.0196325	-0.0126049	0.00296686	0.0125838	-0.000711617	-0.00434509	0.0124474	-0.00812437	-0.000498507	-0.00500792	-0.0100997	0.00104296	0.0185132	0.00357021	0.00248949	-0.0050294	0.00346784	-0.00215614	0.0137025	0.0137978	-0.00133956	0.0249103	-0.0287592	-0.000677663	0.00160163	-0.00293275	-0.03542	-0.0060961	-0.0102651	-0.0141337	-0.00827203	-0.015842	0.0127744	0.000317656	0.0196054	0.0122126	-0.0124158	0.00538569	-0.00478634	0.0462227	-0.00664527	0.000323411	0.00566947	0.22419	-0.00662912
VVMO6_RS02170	-0.000232453	-0.0200777	0.00362167	0.00400511	-0.00465609	0.00371405	0.00640692	0.0114458	-0.00689159	-0.00557603	0.00182456	0.00676981	-0.0112903	-0.00733579	0.00704301	-0.0342858	0.00715813	-0.0107434	0.0005884	-0.00215496	0.00601933	0.000460863	0.034204	0.0129928	-1.01564e-05	0.0185709	-0.00630074	0.00633871	0.0255259	-0.0172721	0.00409271	-0.00896584	0.0308635	0.000229371	-0.00729841	-0.000961713	0.0021959	0.000880453	0.0338123	0.000720872	-0.0175545	-0.00690421	0.00891069	-0.0399067	0.0143103	0.00305548	0.000808457	-9.42842e-05	-0.00570845
VVMO6_RS02175	-0.00486963	-0.00732661	0.000225961	-0.0038499	-0.00872869	-0.0115393	0.0056908	0.0146685	-0.00822571	-0.00318506	-0.00649087	0.0114351	-0.0109281	-0.0086496	-0.00609829	-0.0464009	0.00331862	0.00564968	0.00504617	-0.0183776	0.00520088	-0.000906696	0.0332078	0.0048692	0.0113377	0.0146518	-0.0147866	0.00622215	0.0231813	-0.0123312	-0.0222525	-0.00128721	0.0276016	-0.00481438	0.00307415	0.0123424	0.00581	0.0042973	0.0419008	0.0126477	-0.0197625	-0.0109569	0.00231281	-0.0329031	0.0091785	-0.00120152	0.0131816	-0.00273506	-0.00446119
VVMO6_RS02180	0.0106488	0.00177841	-0.00089934	0.00458042	0.00711084	-0.0150451	0.00484363	-0.00146696	-0.00184655	-0.00534692	0.000159443	-0.00942584	-0.00305877	-0.00188012	0.00785408	-0.00208381	-0.000892712	-0.00485416	-0.00847123	-0.00131195	-0.00784623	-0.000358076	-0.00748256	0.0033773	-0.0069904	-0.00071879	-0.019624	-0.00357066	-0.000351986	-0.000126124	0.00477004	0.00289976	-0.00116734	-0.00450154	0.000588873	-0.00493494	0.00105024	-0.00246854	0.00175155	-0.00146237	-0.00466816	0.00573273	0.0047156	0.00361933	-0.0033	-0.00487956	-0.00503711	-0.00124842	-0.00818974
VVMO6_RS02185	0.00708537	-0.0138198	0.00119447	0.00636885	0.00664412	0.00142412	0.00288845	-0.0105471	-0.000280334	0.00257657	-0.00265148	-0.00359388	-0.0155806	-0.000113895	0.00161114	-0.018107	-0.0154369	0.0109924	0.00786003	-0.0167606	0.00791777	-0.00942707	-0.0198779	-0.00458514	0.00170743	-0.00228911	-0.0239713	0.00532858	-0.00754009	-0.00522964	0.0133149	2.19777e-06	0.00188982	0.00768995	-0.0170688	-0.0025078	-0.00669569	-0.0104973	0.00175889	-0.0168897	-0.00399843	0.000684224	-0.00377447	0.00322658	-0.0348205	-0.00742733	-0.012	0.000745244	-0.00303034
VVMO6_RS02190	-0.00168621	-0.0160883	-0.00417518	-0.00592129	0.0132582	-0.00397427	0.00201215	-0.000141149	0.00239196	-2.62949e-05	0.0041786	0.0193417	-0.0182621	-0.00030635	-0.0168562	-0.0038841	-0.00532937	-0.00316309	0.0129866	-0.0169338	-0.00221312	-0.0110009	-0.00183485	0.000486226	-0.00347366	-0.00303287	-0.0138714	-0.00365727	0.00411388	-0.0108001	6.0222e-05	-0.00543859	-0.00425475	0.00670678	-0.00420122	-0.00832096	0.00180788	-0.00607669	0.00104108	-0.00209969	-0.00086724	0.00314281	-0.00648447	-0.00580463	0.00850974	0.00823014	-0.00854932	0.000730191	0.00226422
VVMO6_RS02195	-0.000108072	0.00248407	0.00652286	-0.0016106	0.00381995	-0.0015466	-0.00454112	0.00768833	-0.00267529	-0.00205234	0.00180779	0.00401998	-0.00984984	-0.0105708	0.00333163	-0.00426916	-0.0017261	-0.00703303	0.00358053	-0.00501969	4.0778e-05	0.00963631	-0.00825932	0.0106504	-0.0090725	-0.00519248	-0.00840495	-0.00501849	0.00476661	0.00508181	0.0107	0.0129928	-0.0098656	-0.00531004	-0.00873058	-0.00669401	-0.000283031	-0.00378968	-0.00276287	0.0131528	0.000970703	-0.0011281	-3.47694e-06	-0.00316969	-0.0280069	-0.0018628	-0.00666746	0.00411362	-0.0114298
VVMO6_RS02200	-0.00135184	0.00908264	-0.0102703	5.456e-05	-0.00439831	-0.00481874	4.32231e-05	-0.00837527	-0.00775374	-0.0032802	0.00188531	-0.00381637	-0.0018071	-0.00225577	0.00151231	-0.00501076	0.0018091	-0.00726995	0.00524521	0.0016651	-0.00282738	-0.00479946	-0.00636191	0.00146637	0.00664699	0.00478987	-0.0162737	0.00831288	0.0129471	-0.0119978	0.00630361	0.0146485	-0.00788288	-0.0027284	-0.0127329	0.00779757	-0.00324572	0.000342692	0.000310453	0.00100346	0.000564354	0.000530289	-0.00299584	-0.00239384	-0.0198595	-0.000800665	-0.00424259	-0.000866182	-0.00579461
VVMO6_RS02205	-0.0171488	-0.00408925	0.00379361	-0.00843161	0.0212738	-0.00355897	-0.00666046	0.00295718	-0.00636326	-0.00440259	0.0137594	-0.00868936	0.00974039	-0.0040139	0.0304423	-0.00306895	0.00659323	-0.00881864	0.0077345	-0.0194268	0.0200972	0.0159821	-0.00293011	0.00238558	0.0230248	-0.0224694	-0.0224261	0.0181904	0.012988	0.0036071	0.0142968	-0.00686719	0.0122043	0.0007938	-0.00285277	0.0130421	0.0024809	-0.0149113	0.0056724	0.00856186	0.0117278	-0.000477456	-0.00129603	0.002391	0.0102982	0.00230531	-0.00031251	-0.00580029	-0.00434941
VVMO6_RS02210	-0.00143327	0.000791081	-0.00607123	-0.0194801	-0.006706	0.0105305	-0.00910392	-0.00969178	-0.00506856	0.00324785	0.000686122	-0.0292403	0.00241907	0.00198276	0.00127364	-0.0200849	-0.00608696	0.111384	-0.00128248	0.00407263	0.0146893	0.000390601	-0.0375263	0.0139038	-0.00526736	0.0102909	0.00145128	-0.00330365	-0.00267336	-0.0124881	-0.00783059	0.0024114	0.0207212	-0.00507919	0.000995751	-0.0148541	0.00159345	0.00697368	-0.0348536	-0.0058471	-0.0134303	0.00113936	0.0414301	0.00397483	-0.00395236	0.0189925	0.00271375	-0.0058249	0.0115287
VVMO6_RS02215	0.00415313	-0.0114005	0.0124448	-0.0173621	-0.016247	-0.00212602	-0.00954959	0.00665606	-0.0183009	-0.00432755	0.0153324	-0.0054297	-0.0141279	-0.00391841	0.00251332	-0.00276079	-0.0183589	0.00380126	0.0190974	0.0143744	0.00763704	-0.00259748	0.0118093	-0.00833078	-0.031481	0.00669711	-0.0111565	0.00163125	0.0211844	0.00827685	-0.00441868	-0.0151644	0.0196125	0.014459	0.0200471	-0.00989804	0.00256042	0.00504485	0.0102505	-0.00149984	0.0141614	-0.00217412	-0.0026047	0.00082654	0.0195128	-0.0309745	0.0103776	-4.01787e-05	-0.00646224
VVMO6_RS02220	-0.00771602	-0.00139601	-0.00771933	0.00389993	-0.0142297	-0.0120844	0.0148842	0.0113518	-0.0212095	0.00639226	0.0166039	0.0141463	-0.0114395	0.017647	0.00559834	-0.0103495	-0.00519362	-0.0012777	0.0270846	0.0203719	0.00270309	0.0105652	-0.000512971	0.0021925	-0.00301861	-0.00262647	-0.0113695	0.00721094	-0.0189184	-0.00438594	0.00408199	-0.0202047	0.0399233	0.00179495	0.0197446	0.00512798	-0.000373106	0.0182131	0.0253796	0.00908473	0.00230205	0.00908951	-0.00318466	0.0108324	-0.0241706	-0.0239031	-0.0137368	0.00092771	-0.0199345
VVMO6_RS02225	-0.00932563	0.0151604	0.00540311	-0.0134435	-0.0219911	-0.0250857	0.00398424	0.00981924	-0.0180716	-0.00114651	-0.00232542	2.76289e-05	0.0083742	0.0114373	-0.00572245	-0.0218691	-0.00195824	-0.00187649	0.0149952	0.0213712	0.00415929	0.0130067	0.0195237	-0.0162152	-0.00192206	-0.012911	-0.00459543	0.0146973	0.00591665	-0.0130734	-0.0140031	-0.0284516	0.011785	0.00736981	0.00320438	0.0040231	-0.00614741	-0.0305675	0.0163514	-0.0240984	0.00116924	-0.00338871	-0.0106023	-0.0203973	0.00575423	-0.0176055	0.0138219	2.23952e-05	-0.0152104
VVMO6_RS02230	0.00419529	0.0179546	0.00469534	-0.0126494	-0.040279	0.00226811	0.00796448	-0.0223812	0.022513	-0.0135917	0.000180186	0.0233043	-0.00894003	0.000225923	-0.00441594	-0.00315965	0.000274906	0.0281787	0.0120366	0.00785503	-0.0032018	0.00513404	0.0115118	-0.0153945	0.00119035	-0.00460339	0.00924475	-0.00518818	0.0276518	0.00838517	-0.0449662	0.0169211	-0.00151264	-0.00535108	0.0354831	0.0232479	-0.0212266	0.00041818	0.0121897	-0.00938169	-0.00231185	0.00669644	-0.00379895	-0.00274521	-0.0181232	-0.0276407	-0.00122844	0.00728644	-0.0135116
VVMO6_RS02235	-0.00821005	0.0074093	0.0131151	0.00139361	-0.0189962	-0.00780964	0.00766285	0.00082651	-0.00820941	0.00177757	-0.00299358	0.0051083	-0.00191617	0.00357779	-0.00592293	-0.00166203	-0.00822554	-0.00412347	0.00405835	-0.00131426	0.00586853	-0.00482292	0.0175584	0.00102215	-0.00122126	-0.00868937	-0.00784656	0.00247227	0.000947991	0.00493851	-0.00366783	-0.00555627	0.0101223	0.00804268	0.00486919	0.0172048	0.0090011	0.000700125	0.00233082	-0.00561154	-0.007725	-0.00286045	-0.00837295	-0.00349591	0.00829802	-0.00261185	0.00682347	0.00573315	-0.00323594
VVMO6_RS02240	-0.00201569	-0.00706447	-0.000329135	-0.0066058	-0.00942	-0.0154113	0.0112617	0.00289382	-0.0104588	-0.00200289	-0.0022017	0.00437308	0.00530455	0.00287004	-0.00505923	-0.00715184	-0.00540294	-0.00400693	0.00245699	0.00193957	0.00580648	0.0021826	0.00568105	-0.000942007	0.00346625	0.00461419	-0.00427338	0.00280664	0.00125759	0.0108132	-0.00914266	-0.00339042	-0.00179238	0.00219058	0.0112732	0.0131719	-0.0014156	0.0151546	0.00149577	-0.008699	-0.00692888	0.00244536	0.0013621	-0.00294022	-0.00635359	-0.00350016	0.0036043	0.00396197	0.00320616
VVMO6_RS02245	-0.00198414	0.00224524	-0.00569576	-0.00674325	-0.00290541	-0.0135518	0.00576781	0.0128037	-0.00372461	0.000294146	-0.00486551	-4.52196e-06	-0.00683838	-0.00289511	-0.00376375	-0.00100342	-0.00266416	-0.00283671	0.00535473	-0.00696564	-0.000312266	0.00374498	0.0045716	0.00641276	0.00352621	-0.00415339	0.00335553	0.00264809	0.00132883	-9.53805e-05	-0.00653255	0.00215964	-0.000896102	-0.00240657	0.0192058	-0.00125799	0.00167853	-0.00616936	0.0107998	-0.0040802	-0.00126236	0.000986413	0.00466603	-0.000486666	-0.000523923	-0.00627246	0.00568463	-0.00673299	0.00209382
VVMO6_RS02250	-0.00491227	-0.0143511	-0.00569575	-0.01476	0.00344335	-0.00728088	0.00629758	-0.00663931	-0.00206053	0.00268457	0.00143653	-0.0150679	0.00791009	-0.00426709	-0.00487633	0.00613981	-0.0143217	0.00647608	0.00107608	-0.00684051	-0.00374467	0.0116048	-0.00490848	-0.0168044	0.0061571	-0.00793714	5.41737e-05	0.0232135	-0.0113318	0.0798938	-0.00645439	-0.00298213	0.00218444	0.000616771	0.0094689	0.0163014	-0.014495	0.0128777	0.00582843	-0.0205831	-0.0113626	0.00377476	0.00657632	-0.00797489	0.0158311	-0.0176276	0.0103942	-0.00989061	-0.00429022
VVMO6_RS02255	-0.000877814	0.00244586	-0.00627836	0.00355094	-0.00744008	-0.00634576	0.00396034	-0.00027995	-0.00853715	-0.00128662	-0.00661977	-0.00505464	-0.00605392	-0.00880031	0.0148248	-0.00109198	0.00092623	-0.0065039	0.00306419	-0.0153972	-0.00579637	0.00123116	0.00402748	-0.00375107	0.00622875	0.00395104	-0.013057	-0.0104819	-0.00856992	0.02924	0.00443121	-0.00878749	-0.00961978	0.00558719	0.0050174	-0.00185555	-0.00106505	0.0162596	-0.00692772	0.0069358	-3.71968e-05	0.00109675	-0.00712763	-0.0168289	-0.0315911	0.00914334	0.00137307	0.00154829	0.00217931
VVMO6_RS02260	-0.0771547	-0.00322381	-0.0077771	0.0110984	-0.0194289	0.00948073	0.0161985	0.0170302	0.000766951	0.355867	-0.00724957	-0.0292922	0.0152318	-0.0099343	0.00689917	-0.00688688	0.0335007	-0.00792617	0.0085689	-0.0250507	0.00414297	-0.00362417	0.0448794	0.0396578	0.00545365	-0.0224418	-0.00906296	0.0368949	-0.0110118	0.0246751	0.0248067	-0.000867534	0.0262903	-0.0358811	0.0963392	-0.0298663	-0.0042597	0.00489611	0.00356497	0.00582243	0.0128837	0.00255069	-0.00360031	-0.00453708	0.00952189	-0.0104935	0.0133457	0.00265263	-0.0315067
VVMO6_RS02275	0.251578	-0.00960919	-0.00289942	-0.023345	-0.00518574	0.0161113	-0.00536807	-0.0122573	0.00493484	-0.00107085	0.00387051	0.00818871	-0.00400621	-0.0184704	-0.00375189	-0.0108506	-0.018054	0.00345541	-0.00752853	-0.00102004	-0.00579354	-0.00289903	0.011474	-0.0242201	-0.0187692	0.0205533	-0.00377655	-0.0123983	0.0127075	-0.0175214	0.0428698	0.0260728	0.00169506	0.00881634	-0.0738663	0.00978054	0.000888565	-0.0112807	0.00932973	0.0251953	-0.0121979	-0.0027889	0.0205119	-0.00255776	0.0343472	0.00708306	-0.00564896	-0.0174064	0.000483519
VVMO6_RS02285	-0.00567611	-0.0169035	0.00366618	-0.000519994	-0.000594944	0.0145068	-0.00140666	-0.00259448	0.0129925	0.00343767	0.00295218	-0.0131381	0.00946046	0.00516498	-0.00138151	-0.0121769	-0.01011	0.0531909	-0.00156541	0.00975751	-0.00742438	-0.00315455	0.134303	0.00301282	-0.00992572	-0.0012327	-0.0171311	-0.00102755	-0.0225616	-0.00117191	0.00597504	0.00116223	-0.00579616	0.0107266	0.000528196	0.0730273	-0.00315617	-0.00494359	0.00761692	-0.0020636	-0.00813878	-0.00119823	0.00461963	0.0144347	0.00637731	0.00923414	-0.00641926	0.00121421	0.0115488
VVMO6_RS02300	0.00270581	-0.00847103	-0.00869585	-0.0098459	-0.00402609	-0.0164392	-0.0103569	-0.0102049	-0.0113972	0.00159631	-0.00397866	0.0109679	-0.00582746	0.0174064	0.0026326	-0.0180049	-0.00341747	0.000295532	-0.0023537	0.0165575	0.00390468	0.00341059	0.00522165	-0.0125564	0.00762283	0.00693595	0.00649952	-0.00823559	-0.00580334	0.0688141	-0.00560023	0.00781098	-0.00370636	-0.0029055	-0.00187093	0.000512593	-0.00245266	-0.00156761	0.00484169	0.00148036	-0.000136013	0.00334312	0.00845973	-0.0154845	0.015595	-0.000531871	-0.0149007	-0.00848112	0.00375752
VVMO6_RS02305	-0.00498422	-0.00570501	-0.01497	-0.00159577	-0.0124702	-0.0175606	0.00869395	-0.0177369	-0.0200989	0.00243124	-0.000808375	-0.000713233	-0.00186854	-0.010895	-0.00784462	-0.00107686	-0.00398342	-0.00897427	0.00121242	0.0193072	-0.00604073	0.000832019	0.0173091	-0.0113749	0.0123733	0.0115559	0.0104448	-0.0104057	-0.00291914	0.046839	0.0144632	0.00284105	0.00899484	0.00467671	0.00620063	0.00856853	-0.00621029	-0.00475782	0.00261296	-0.00615125	0.00515471	0.00182892	0.00979431	-0.00689382	0.0197114	-0.00134461	-0.00258204	0.00234373	0.0154305
VVMO6_RS02340	-0.00310988	-0.0116076	-0.0368074	0.000695732	-0.00832367	-0.00309805	0.00517619	0.000179092	0.00774518	0.00178319	-0.000750612	0.0215173	-0.0164636	-0.00958648	-0.0068121	-0.00352255	-0.0111501	-0.00466134	0.0148935	0.00411841	-0.00102609	-0.0118319	-0.00406132	-0.0223072	-0.00328143	0.0106688	0.0103073	-0.00446312	0.00808942	0.0141132	-0.00611522	0.0140946	0.0097535	-0.00999061	-0.00849651	-0.010162	0.00232353	-0.00223732	-0.0002374	0.00994265	0.00465943	-0.00191836	0.00765461	-0.026373	0.0145114	0.0106212	-0.0177804	0.00307993	-0.00306015
VVMO6_RS02360	-0.00752205	-0.00777896	0.00286149	-0.000338375	-0.00482372	-0.00219506	-0.000143778	0.00408035	-0.00524314	0.0043339	0.000170973	-0.0113887	-0.00430699	-0.0115532	0.0183544	-0.00287662	0.00264007	-0.00392217	0.00397266	0.0030639	0.00195482	-0.0016175	0.00768339	0.00417472	0.00154846	-0.00271324	0.00568081	-0.0106928	-0.021202	0.00497097	0.0132569	-0.0113874	0.000925507	0.00426206	0.0124226	-0.0128776	-0.00530353	-0.0152821	-0.00717885	0.00230193	0.00395362	-0.00404111	-0.0120559	0.00631937	0.0161469	-0.00224527	0.0018958	-0.00587797	0.00480553
VVMO6_RS02365	-0.00326978	-0.00263217	-0.0121084	0.0137768	-0.00370533	-0.0087306	-0.0022123	-0.00170536	0.00158099	-0.00525127	0.00439254	-0.00955373	0.00470148	0.00831289	-0.0203996	0.0227395	-0.00961559	-0.000533609	0.00356759	0.00750081	-0.00333057	-0.00121566	0.0111577	-0.0120173	0.00781523	-0.0179638	0.00883751	0.0448444	-0.00125401	-0.0105876	-0.00177969	-0.0106314	-0.00451683	0.00188327	0.00566061	-0.0122545	-0.00135275	0.00236294	-0.007891	0.0107065	0.00406371	0.00411554	-0.0149612	0.00965379	-0.00600382	-0.012018	0.000808748	-0.00641977	0.00824352
VVMO6_RS02370	8.21756e-05	-0.0022217	-0.0104087	0.0207643	-0.0132776	-0.00357326	1.75885e-05	0.000204429	-0.00730748	-0.0046052	-0.00384685	-0.0246832	0.0068733	0.00405031	-0.0143342	-0.00190906	0.00995612	-0.013622	0.00309232	-0.00346566	-0.010297	0.00133145	0.0121905	-0.00390222	0.0214715	-0.00700791	0.0236624	0.00410981	0.00118272	0.00317296	0.0100381	-0.00890745	-0.010368	0.00768894	0.00088893	-0.00800562	0.00355933	0.0145497	-0.00570145	-0.00573061	-0.00233501	0.00053093	-0.00175472	0.00215624	0.00954714	0.0001058	-0.00947747	-0.00789633	0.00484858
VVMO6_RS02375	-0.00129164	-0.00525444	0.00344045	0.0194216	-0.012452	-0.00444777	-0.000911889	-0.00810979	-0.00329244	0.00150933	0.00863935	-0.0237812	-0.00369925	-0.015984	0.0399308	-0.0141472	-0.00847147	-0.0123134	0.00386294	0.00683679	0.00655932	-0.0251541	-0.0166627	0.00622516	0.0080316	-0.0202071	-0.0125731	-0.00354403	-0.00150751	-0.00347092	-0.00885623	-0.0223317	-0.00550681	0.00942915	-0.000266283	0.00882685	-0.00380401	0.00342019	-0.00403058	0.00604393	0.000483252	-0.00156698	-0.00440583	0.013075	-0.00403053	-0.00729874	-0.00866205	-0.00188031	0.00382843
VVMO6_RS02380	0.00952883	0.00660167	-0.00168402	0.00513989	-0.0134252	-0.00485468	-0.00957214	-0.0137089	0.00247855	-0.00135415	-0.0131971	0.0157796	-0.0158617	0.0107294	-0.0144468	-0.0091487	0.00198758	-0.00785544	-0.00532296	-0.00101401	-0.000458762	0.000884553	0.00702521	0.0206021	0.0141294	-0.00750668	-0.000400843	-0.00944136	0.000186116	-0.0148139	-0.00156074	0.00841147	0.00073464	-0.00320993	0.00263108	-0.00526278	0.00744129	-0.00420892	-0.000865393	0.00550111	-0.0113884	-0.0119181	-0.0117883	0.00327975	-0.00852611	0.0136367	0.00912166	-0.011326	-0.00675804
VVMO6_RS02385	0.00421598	-0.00180846	-0.00602772	-0.00651918	-0.00596485	-0.00226781	-0.00257468	-0.00537007	0.0107373	-0.00105884	-0.00767134	0.0102739	-0.0101161	0.00487985	-0.0267931	-0.00174035	-0.0014152	0.00526509	-0.00266738	-0.0147272	0.00436493	-0.00654751	-0.0111047	0.0184647	0.0153373	-0.00569859	-0.0160157	-0.0214028	-0.00500735	-0.00803779	-0.00461105	0.00618241	-0.0031275	0.00164712	-0.00453297	0.00253161	0.0162122	-0.00107843	0.00273887	-0.00102718	-0.00405433	-0.0102597	-0.0205972	0.00329064	-0.0350708	-0.00254807	0.00470833	-0.00999609	0.00526302
VVMO6_RS02390	0.00563133	0.012384	0.0102482	0.00739481	0.00114418	-0.0107651	-0.00127731	0.00712909	-0.0137003	0.000475526	-0.00295646	0.00231522	-0.00730291	0.00420647	-0.00436938	0.00603473	0.00387274	0.00301846	-0.00658922	-0.00373763	0.0127645	-0.000479165	-0.00838875	0.00155519	0.00559647	-0.00987212	-0.0141206	-0.0213089	-0.00571501	0.00174846	0.00374048	0.00152158	0.000265403	0.00581595	0.0046203	-0.00316268	0.00577964	-0.00459872	0.0032433	-0.00756671	-0.00236251	-0.00196208	-0.0113008	0.00191276	0.00227012	0.00284341	0.000639351	-0.00634181	-0.00192773
VVMO6_RS02395	0.0038854	-3.02917e-05	-0.00355478	0.00979978	0.00929926	-0.00410016	-8.46844e-05	-0.0106839	-0.00786031	-0.0025272	-5.15963e-05	-0.00147336	-0.00570307	-0.00624932	-0.00538636	0.00320482	0.00395783	0.00132305	0.00693693	0.000298936	0.0237828	-0.000530451	-0.00420725	-0.00021765	-0.00105539	-0.0105574	-0.00833594	-0.021138	-0.00311239	0.0042802	-0.00910108	0.00846005	-0.00103978	0.000388977	-0.0112453	-0.00789714	-0.00381747	-0.0183058	0.00129822	0.0110591	-0.00967928	0.00194997	-0.00653994	0.00237871	-0.00165764	-0.00612685	-0.015855	-0.00734831	-0.00170864
VVMO6_RS02400	0.0105428	0.00135801	-0.00865805	0.00955799	0.00791041	-0.0187775	0.005094	-0.0120383	-0.0112527	-0.00295994	-0.0103223	0.00573364	-0.00183793	0.0122824	-0.00638983	0.000612972	-0.00732565	-0.00366926	0.000735611	0.00703963	0.0299239	-0.00771295	0.00491599	-0.000835179	0.00796836	-0.00346896	0.00713365	-0.00638373	-0.00136446	0.0047062	-0.00759954	0.00867826	0.00942289	0.0105756	-0.00668576	0.0104756	-0.00800806	-0.0108829	-0.0095679	0.00851272	-0.000953701	0.00420821	-0.0029601	0.0016288	4.85043e-05	0.000452307	-0.00748411	6.06042e-05	-0.00340345
VVMO6_RS02405	-0.0064376	-0.0104677	-0.0121263	-0.0113373	0.00712213	0.00425614	0.00426746	-0.00784463	-0.0115624	0.00854878	0.0168699	-0.0303972	-0.00564806	0.00422493	-0.0198552	0.00740225	-0.00581728	0.000952951	-0.00998805	-0.00324217	0.0527319	-0.00471738	-0.00691818	0.0254457	-0.00086234	-0.00113571	0.000259195	-0.0148508	0.00237919	-0.00403802	0.0119179	-0.00500788	-0.00633121	-0.000944315	-0.0117955	-0.00490406	0.0064208	0.0345827	0.000568595	-0.0064687	-0.00646782	-0.00659287	-0.0168685	0.00449702	-0.0129871	-0.0148159	-0.00263583	0.00418189	-0.00376812
VVMO6_RS02410	-0.00162637	-0.00872923	-0.0111812	-0.00881255	-0.00323349	-0.00198976	0.00861427	-0.00987422	0.00147528	0.00746484	0.00600502	-0.000120096	-0.000699276	-0.0249864	-0.0194091	0.0021027	-0.00423359	-0.0108345	-0.00283304	0.00586399	0.0552227	-0.000713904	0.00428527	0.00729313	-0.000777193	-0.00297239	-0.00335223	0.00529431	0.000565054	-0.00896228	-0.0191081	0.00905626	-0.00493687	0.00391029	-0.0012186	0.000130905	-0.00512702	-0.00737591	-0.00515219	-0.00666788	-0.00320705	-0.00109937	-0.00341038	0.00730434	-0.00483726	-0.00942835	-0.0022789	-0.00164113	0.00926592
VVMO6_RS02415	-0.0150085	-0.0131047	-0.00575399	-0.00265728	0.00383773	-0.0163759	-0.0107182	0.0150354	0.0122263	0.0205206	-0.00208795	-0.00179547	0.00437046	0.00331299	-0.00873728	-0.0114149	0.000650143	-0.00874054	0.000657913	0.00291325	0.0867403	0.000683283	-0.00976285	0.0142301	-0.00112878	0.000224344	-0.00374526	-0.00705657	0.00372193	-0.00536528	0.00196551	-0.00101584	-0.00540086	0.00713189	0.012774	0.000403893	0.00951607	0.00233832	-0.00848392	0.00643843	-0.0165921	-0.0003502	-0.00329705	0.00374911	-0.000757187	-0.00594807	-0.00037627	-0.00926114	-0.00353849
VVMO6_RS02420	0.000127727	0.00115637	-0.000669381	-0.0016847	0.00394234	-0.0112966	-0.00745531	0.00186606	-0.005001	0.00412409	0.00496348	0.00176647	-0.00252648	-0.00308313	-0.00786479	-0.00301649	-0.000899005	-0.0031452	0.00186367	-0.00455095	0.0152302	0.00908624	-0.00165785	0.011503	-0.0109143	-0.0066311	-0.00384094	-0.0195392	-0.00904078	0.00663115	0.0104123	-0.000152871	-0.0074852	-0.0075669	-0.0018523	0.00576321	-0.000946291	0.00720635	0.00766952	-0.00592526	-0.00537606	0.000495633	-0.00850777	-0.00366771	0.00503608	-0.00896026	-0.00935049	-8.67645e-05	0.000994517
VVMO6_RS02425	0.000187779	-0.00374899	-0.00457554	0.000811288	-0.00146304	-0.0103276	0.00536619	-0.00824067	0.000260896	-0.00158402	-0.000961311	-0.00697713	-0.0058858	0.0108819	-0.01705	0.00426866	-0.0082352	-0.0124105	3.99305e-05	-0.00543508	0.0028839	-0.00555848	0.0162634	-0.00379833	-0.00477059	-0.00509079	-0.00136724	-0.00375696	0.00457348	0.0179246	0.00544691	-0.0030975	-0.006071	0.00338213	0.00270255	-0.00378609	-0.00469106	0.0170054	0.00587361	-0.00464741	0.000388537	-0.000196484	-0.00495414	-0.0029712	-0.00187048	-0.00791876	0.00163752	-0.00617092	0.00583915
VVMO6_RS02430	0.000486223	0.00290359	-0.00989259	-0.00277244	-0.00107095	-0.0119506	0.00125165	0.00240351	-0.0016112	-0.00303597	-0.00165659	-0.00698309	-0.00894924	-0.00435915	-0.0158176	0.00332948	-0.00883606	-0.012801	-0.00194707	0.0010089	0.00354629	-0.00659872	0.00472913	-0.00949862	-0.0137693	0.000462685	0.00889657	0.00104093	0.0056294	0.0108394	-0.00154727	-0.00408841	-0.000669238	0.00307479	-0.00249618	-0.00393993	-6.492e-05	-0.00151821	0.00505977	-0.00851244	0.00467195	-0.000872028	-0.00531381	-0.00209861	0.00867044	-0.00589708	0.00668244	-0.00751408	0.00238694
VVMO6_RS02435	0.0143839	0.00717252	-0.00239368	-0.00302408	0.0187281	-0.0004898	0.00430791	-0.000994509	-0.00900927	0.00402094	0.000325524	0.00552213	-0.00328575	-0.000797825	0.0135134	0.00329278	0.000293962	0.0147883	0.00461585	-0.00988589	0.0291887	-6.45879e-06	0.000737695	-0.0051228	-0.00519158	-0.0112645	0.00354344	-0.0172028	-0.0114957	0.00557602	-0.00350092	0.0126878	0.00336082	0.00185501	-0.0221402	0.000786727	0.000737559	0.00615747	-0.000526979	-0.0160237	-0.00696626	-0.00238981	-0.00674011	-0.00128162	0.00106897	-0.00303945	0.00462796	-0.00438814	0.00617511
VVMO6_RS02440	-0.00282377	-0.0105881	-0.000156001	0.00189254	0.0234861	-0.0135035	0.00266256	0.000155451	0.000553121	0.00272327	-0.00212697	-0.00282252	-0.00369546	0.0205371	0.000921023	0.00230773	0.00489659	0.00641673	-0.00219817	-0.0119936	0.0353625	0.00731645	0.0103573	-0.000941812	-0.0157056	-0.0166428	0.00786791	-0.0129814	-0.00623696	-0.00165006	-0.00280023	0.00190515	0.00815906	-0.00112464	-0.00402759	-0.0124805	0.00116554	-0.00486715	-0.0039051	0.00171137	-0.0114409	-0.000470923	-0.00468128	0.000952188	-9.40889e-05	0.00206773	-1.64023e-05	-0.0013787	0.00960972
VVMO6_RS02445	-0.00307219	-0.0114414	0.00504483	-0.00134894	0.00587578	-0.0141397	-0.0084623	-0.00693376	0.00641905	-0.00011405	0.00199344	0.00118494	-0.00851125	2.39409e-05	-0.00548691	-0.00328931	0.00219414	-0.00239593	-0.00428294	-0.00261626	0.0420288	-0.00816924	-0.000506494	-0.00229532	0.00470513	-0.00707367	0.00919828	-0.00833593	-0.0038874	-0.0047267	0.00542302	0.00188289	-0.000669316	0.00699099	0.00799041	0.0110926	-8.09582e-05	-0.0049152	-0.0090625	-0.00870523	-0.00470888	-0.00142983	-0.00550882	0.00240903	0.00967264	0.00973508	-0.00358797	0.000933366	0.0090941
VVMO6_RS02450	-0.00620748	-0.00432901	0.00683976	0.00819444	0.0130064	-0.0172752	-0.0100014	-0.0206111	0.0048997	0.00533937	-0.0175895	-0.00749914	-0.00297626	0.0101681	-0.00618823	-0.00133934	-8.95698e-05	-0.00333382	-0.00121519	-0.0030847	0.0652993	0.0053354	0.000601913	-0.0057018	-0.00959809	-0.0181935	0.019472	0.00949218	0.00337634	-0.0169382	0.00873837	0.00416853	0.0109726	-0.000117963	-0.00130694	-0.00777306	0.000341008	0.00615871	-0.00347484	0.00156771	-0.0278974	-0.000877952	-0.00325545	0.00534171	0.00224538	0.00145587	-0.000335966	-0.00669818	0.0059439
VVMO6_RS02455	-0.0129836	0.00128432	0.0120889	-0.00508376	0.0164644	-0.0021112	0.0218368	0.00558374	-0.00101983	-0.00246695	0.041919	-0.00415852	-0.0271247	0.0122843	-0.00223649	0.00220954	0.0162224	-0.00320799	0.00973372	-0.0113848	0.00349067	0.000774928	-0.00135658	-0.0192632	-0.00214318	0.00842682	-0.0147738	0.00427269	-0.00714058	-0.00907774	-5.48695e-05	0.0255758	0.0219342	-0.00549208	0.00762326	-0.00775937	-0.00527176	0.0140881	0.0215651	-0.00159399	-0.0215073	0.00296688	0.00509161	-0.0397691	-0.0116007	-0.0139271	0.004644	0.00904305	0.0140182
VVMO6_RS02460	0.00127893	-0.00597657	-0.008254	0.0144646	-0.00401689	0.0104079	-0.0132282	0.00333263	-0.0138747	-0.00353268	-0.00590158	-0.00704299	0.0422058	-0.00539332	-0.00844024	-0.00534081	-0.000997105	-0.00678848	0.00480794	-0.0146066	0.001539	0.00270064	0.00782588	-0.00479503	-0.000172252	0.00388314	-0.00691175	0.0134288	-0.000791699	0.000962553	0.0019762	0.00147953	-0.0111908	-0.000637069	0.00414878	0.00747701	-0.00291312	-0.0135833	-0.0106975	-0.00415224	0.00121844	-0.00274691	0.000869772	0.0157074	0.000789084	-0.00755454	-0.00697575	0.00353389	0.00018043
VVMO6_RS02465	-0.00241418	0.000641923	0.00413574	0.00121771	-0.00944823	-0.00923991	-0.0266379	0.00864035	0.0119405	0.000114607	-0.00574752	-0.000435531	0.00144219	-0.0255812	0.0142753	-0.0219468	0.00801888	0.0011497	0.0165615	-0.00266639	0.00737726	-0.00979272	-0.00284928	-0.0169155	-0.0107695	-0.00210593	0.00399184	0.000729648	0.00673648	0.00235599	0.00724988	0.00483231	0.00509824	0.0078137	0.00215198	0.00819072	-0.00743193	0.0345106	-0.00769633	0.0150025	0.0118268	-0.000292625	0.00997748	-7.51982e-05	0.00389407	0.00413259	-0.0171217	-0.00569077	0.00633872
VVMO6_RS02470	-0.00187255	0.00456849	0.0141434	0.0143777	0.0122685	-0.00592591	-0.0157229	0.0134521	0.00363055	0.00390456	-0.00111035	0.00792031	-0.0060954	0.00407692	0.00482134	-0.00354907	-0.00575397	-0.00579927	0.0206924	-0.0133892	-0.00700345	0.00341478	0.00694034	-0.0192383	-0.013735	-0.0116761	0.0130858	-0.00567722	-0.0102359	0.0706335	-0.0103327	-0.0131259	-0.0184926	0.0080187	0.00335741	-0.00254389	0.00289005	-0.0100308	-0.00754362	0.00383435	-0.00413109	0.000134458	-0.00578922	-0.00298498	-0.0238231	0.00694196	-0.0065098	-0.0197974	0.00116663
VVMO6_RS02475	-0.010598	-0.00169171	-0.0032673	0.000457746	-0.0158979	-0.0107879	0.00644013	-0.00991803	-0.0067527	0.00294167	0.00578062	0.00501876	-0.000987653	-0.0074001	0.0248463	-7.41655e-05	0.0165011	-0.00162358	-0.00580804	-0.001731	-0.00785475	-0.00499386	-0.00106232	-0.00724669	-0.0044888	0.00536909	-0.00867088	-0.00445178	-0.0070593	0.00460418	0.0174769	-0.0181417	-0.00614871	0.00797658	-0.0141273	0.00446061	0.00279326	0.00116044	0.00341801	0.000486808	-0.000570683	0.00399332	0.00219668	-0.00262163	-0.00366889	-0.00234437	-0.009589	-0.0108613	0.00370606
VVMO6_RS02480	-0.000199831	0.0165222	0.0205114	0.00188441	0.00944784	0.00244617	-0.0103933	0.0133315	-0.0034457	-0.00217158	-0.00402439	-0.000525669	-0.00882738	0.00105606	-0.00928738	0.0239864	0.00891864	-0.025815	-0.01612	0.00658157	-0.000537752	-0.00244224	-0.0146957	-0.00358155	-0.00807648	0.00781362	-0.0196654	0.00135145	0.011712	-0.00239621	-0.00168774	-0.011392	0.00272303	-0.010847	-0.0151147	-0.00645453	-1.04333e-05	0.00249583	-0.0098492	0.00486178	-0.00277597	-0.000623903	-0.00481922	0.0148067	0.00623469	-0.0114034	-0.00462824	-0.0136818	0.0186558
VVMO6_RS02485	0.00642803	-0.0124839	0.0136088	-0.0311307	-0.002301	-0.0174964	-0.00355578	0.0129378	-0.00518458	-0.00234337	0.00106498	-0.0359182	-0.000857218	-0.0104082	0.00540571	-0.0120938	0.0227059	0.0108461	-0.015442	-0.0145725	0.00376396	-0.00818885	0.00952838	-0.00755991	0.00713003	-0.0115866	0.00614283	0.0082505	-0.00282198	0.018625	0.00231188	0.00998957	-0.0111166	-0.000538861	0.011507	0.00157432	0.000259535	0.0236928	0.00638017	0.00456824	0.00190912	0.00830204	-0.00730345	-0.0199456	0.00825758	0.00862932	0.00615049	-0.0156157	-0.00235365
VVMO6_RS02490	-0.00511178	-0.0146671	-0.00174276	-0.0113228	0.00639541	0.00381414	-0.00229925	-0.00405504	0.0046525	0.00160356	-0.0259026	-0.00800006	-0.00176408	-0.000656957	0.00845429	-0.0112287	-0.00691926	0.00116786	0.00609486	-0.00800934	0.0052028	0.00136075	0.00934849	0.015896	0.00819109	0.0071062	-0.0111385	0.00582647	-0.0028369	0.00525181	-0.00707793	-0.000939143	-0.0170189	0.0107397	0.00131262	0.00415193	0.00598865	-0.00573748	0.00893713	0.000762628	-0.00904408	0.00117483	-0.00763988	0.00964589	0.013518	-0.00295476	-0.00588445	-0.00329153	-0.000621758
VVMO6_RS02495	-0.00355174	-0.00997362	0.00222072	0.00547546	0.00893095	-0.00173411	0.00346073	0.00873407	0.00597591	-0.000595459	-0.0204368	0.00274445	-0.00496836	-0.00199975	0.000226037	-0.0122333	0.00200224	-0.00148162	0.00935158	0.00781383	0.0245794	-0.00436696	0.00137751	0.0142783	-0.00284405	0.0128496	-0.0296858	-0.00188799	0.0180027	-0.00632328	0.00452924	-0.00708027	0.0206233	-0.00033442	0.0184446	0.0113475	-0.00490599	-0.0087084	-0.00140915	0.00291716	-0.00482641	0.00338383	0.00852212	0.000656513	0.0117417	-0.00511733	-0.0093015	-0.0106474	-0.0108378
VVMO6_RS02500	-0.00641754	0.00104987	0.00942159	0.000314242	0.00225655	-0.00358011	-0.00502413	0.0133086	-0.0135216	0.000711316	0.00300794	-0.00494999	-0.0078769	0.00531154	0.00266232	-0.00398721	-0.000457211	0.00206684	0.0110708	0.00787372	0.00985182	-0.00200574	-0.00174491	0.0111975	-0.0156256	-0.00268387	-0.0203578	-0.0113102	-0.00306778	-0.000908841	-0.00257878	-0.0152814	0.00458942	-0.0101567	-0.00349647	0.00517222	-0.00883261	0.00182394	-0.00409463	0.00152447	0.0103054	5.29152e-05	0.00155051	-0.00284669	0.0109264	-0.0143153	-0.000595021	-0.0153874	-0.00435196
VVMO6_RS02505	-0.00116558	-0.00601036	-0.00200414	0.00827157	0.00127112	-0.000519611	-0.00121736	0.00402344	-0.00785456	0.000454657	0.0101649	-0.000713751	0.0182745	-0.012777	-0.00296997	-0.0105751	-0.00135171	-0.00851996	0.0070599	-0.0131616	0.0111257	-0.0030893	0.00635701	0.0370396	-0.0105276	-0.00918941	0.00312824	0.00290751	-0.0141607	0.0054382	-0.0137861	0.0116288	-0.0171219	0.00773987	-0.00252356	0.00581895	-0.00356504	-0.00359986	-0.00845861	-0.00851272	-0.00194482	-0.00496428	0.0113357	-0.0224053	0.00335672	-0.0220136	-0.00188778	-0.00599525	0.00201448
VVMO6_RS02510	-0.00783084	0.00834699	0.00878183	0.0173348	-0.00295099	-0.000736861	0.0019439	0.00848727	0.000111915	0.000474773	-0.0205908	0.00127689	0.00997655	-0.0108291	-0.0161283	0.0929242	-0.00238093	0.0157366	0.0331863	-0.0175589	-0.0290281	0.0198602	-0.000264905	0.00536975	-0.0108238	-0.00491412	-0.0297039	0.0178349	-0.00374631	-0.0194798	0.028349	0.00555252	-0.00133513	-0.00648853	-0.00534893	0.0227908	0.00852101	-0.00194952	-0.0074771	0.00648519	-0.0182638	0.00708259	-0.00955831	-0.0280042	-0.012727	-0.0693725	0.00188168	0.0585612	-0.00237439
VVMO6_RS02515	0.00121575	0.004645	-0.00961015	0.00772574	0.00193985	0.00422053	0.0039492	-0.0133399	-0.00713442	0.00156599	-0.00900003	0.00684845	0.0116323	-0.00452208	-0.0078367	5.85531e-05	-0.00295131	-0.00441361	0.0184542	0.000409596	0.00511547	0.0030184	0.0102983	0.000994675	-0.00648466	0.00741445	-0.0100559	-0.00314217	-0.0126077	0.00254549	0.00308611	0.00204744	0.00577528	0.0159528	-0.00559315	-0.0173563	0.000736402	-0.00759189	0.0039128	0.00594053	0.00390177	-0.00329078	0.00430765	-0.0119313	0.00290071	-0.0150421	0.0029165	-0.00324627	0.0124935
VVMO6_RS02520	-0.00214949	-0.00714635	-0.0259716	0.0110841	-0.0129521	8.76257e-05	0.0107988	0.0019883	0.0067442	0.00466638	-0.000225003	0.00203526	0.135597	-5.7683e-05	-0.0136282	0.00361355	-0.00841461	0.000327141	0.018241	0.0199827	0.0133731	-0.0197651	-0.0153241	-0.00534274	0.000584322	-0.00778186	-0.00838183	0.0207525	-0.00215098	-0.00174959	-0.0102578	0.0135985	-0.00568656	0.010264	-0.000558626	-0.00512252	-0.00206746	0.000761399	0.00300896	-0.00513156	-0.0019197	0.00667504	0.0118606	0.0060931	-0.00270743	-0.00862123	-0.00747158	0.00512978	0.00370456
VVMO6_RS02525	0.00762062	0.000301059	-0.00562441	0.00385165	0.0179115	-0.00488505	0.00783091	0.0180824	-0.0133708	-0.00553951	-0.0259311	0.00325535	-0.00436915	0.0135644	-0.0111431	-0.0107485	0.0206871	0.000436354	0.0105093	0.0207818	0.000899303	-0.000858799	-0.00782555	-0.0148284	-0.00639265	-0.00360649	-0.00870447	-0.00470583	0.00620464	0.00200724	0.00501311	0.000614175	0.00114364	-0.00856995	0.00144575	-0.0085532	-0.00423585	-0.00126587	-0.00727256	-0.00265995	-0.00234468	0.000352651	-0.00774999	-0.010655	0.013304	0.00343391	-0.00649737	-0.00917257	-0.00722785
VVMO6_RS02530	0.00751531	-0.0212231	0.00960262	0.00233377	0.000494566	-0.0102623	0.00431642	-0.00460099	0.0102477	-0.00574093	0.00272181	0.0151526	-0.00703498	0.0172231	-0.000257169	-0.00177948	0.00459382	0.00441366	0.00670856	-0.00452997	-0.00275241	-0.00301011	-0.0102741	0.00314919	-0.00566079	0.0154637	-0.00975124	-0.00900986	0.000419378	-0.0017034	0.0104408	-0.0123196	0.00293926	0.00804777	0.00187844	0.0243507	0.00318133	-0.00557828	0.00442643	0.00368066	0.00279265	-0.0021111	0.00283015	0.000207687	0.0266087	0.000832178	0.00112138	-0.00814669	0.00100517
VVMO6_RS02535	-2.87296e-05	-0.00431165	0.0083299	-0.00326508	0.0216471	-0.0174382	0.0109463	0.0061892	0.00054942	-0.0131982	-0.00153998	-0.0109602	-0.0114518	0.0189476	0.00376978	-0.00346203	-0.00860717	0.00955954	-0.00576598	-0.0105014	0.000894144	0.000783553	0.00331315	-0.0133526	0.00764291	0.00501267	-0.00887907	-0.00724161	-0.0114951	0.00501912	0.0182415	-0.0169391	0.0122015	0.0126196	0.0159147	0.0112791	0.00969217	-0.00435538	-0.00106036	-0.00494326	-0.00925337	0.00304936	0.00286959	-0.00445245	-0.0305557	-0.00584825	0.00433197	-0.0122085	0.00119672
VVMO6_RS02540	-0.0109063	-0.010847	0.00770402	0.00604074	0.000690603	-0.0203711	-0.00036438	-0.00922629	-0.000868431	0.00264497	-0.0156589	0.00438633	-0.00468999	0.0275542	0.00171539	-0.009737	-0.00251247	0.00448016	-0.0070084	-0.00221093	0.0047577	-0.0147836	-0.00923534	0.00246138	-0.00767032	-0.00390523	-0.00120758	0.00502454	-0.0127306	-0.000984635	0.00256681	-0.00457351	-0.0154516	0.00381308	-0.00145138	0.0210923	0.00479618	-0.00533873	0.00740253	0.00299286	-0.00789699	-0.0035387	0.00418018	0.000857958	-0.0189653	-0.0110318	0.00751875	-0.000931476	0.00773823
VVMO6_RS02545	-0.000616392	-0.00419036	0.0123828	0.00550341	0.00390505	-0.00803038	0.00123434	0.00228981	-0.00318395	-0.00110535	-0.00542879	0.00298704	0.00562846	0.011517	-0.00197392	-0.0051313	0.00291908	-0.00118297	0.00903537	0.00716044	-0.00484159	0.00598384	-0.0237395	0.0077121	0.0101735	8.58155e-05	-0.0107414	0.0114424	0.00103854	-0.00453189	0.0203659	-0.00165961	-0.00783355	-0.00801163	-0.00539353	0.011553	0.00568683	-0.00446413	0.0075723	0.00287388	-0.00156728	-0.00387158	0.00551968	0.012647	-0.00494288	-0.00449378	-0.000231909	-0.00436802	-0.00714323
VVMO6_RS02550	-0.000381376	-0.00345023	0.00315708	0.000258743	0.000332826	0.00158693	0.0101816	-0.0058395	-0.00492177	-0.0019467	-0.00314102	-0.00167457	-0.000396847	-0.00189068	-0.00481159	0.001008	-0.000254518	0.000980626	0.00594273	0.00677549	-0.00144863	0.00378584	-0.0157999	0.000728443	0.00714581	0.000550855	-0.0159332	-0.00350771	-0.00443924	-0.0066262	0.00441026	0.00783132	0.000758831	-0.00336479	-0.000520357	0.0164838	-0.00086842	-0.00600881	0.00536562	0.00199711	-0.00568626	-0.00281291	-0.000916141	0.00200241	-0.00116692	-0.00582952	-0.00217184	-0.00644479	-0.0035783
VVMO6_RS02555	0.0012704	0.00125462	-0.00234497	0.00387402	-0.00481872	-0.00427497	0.00952449	-0.00543749	0.00249006	-0.0037401	0.00112116	-0.00077026	-0.00883892	0.0044382	-0.0140729	-0.00724816	-0.00319041	-0.00290782	-0.00121775	0.00805571	0.000779414	-0.0150271	0.00130167	0.0103751	-0.00112116	0.0123187	-0.0172702	-0.00784461	-0.00218108	-0.011412	-0.00315994	0.00472898	-0.00100352	-0.000452629	0.0147995	0.0147056	-0.00134764	-0.00218597	-0.00414748	-0.00804112	-0.0024597	-0.00189539	-0.000401992	-2.8331e-05	-0.00140344	-0.0119957	-0.000601957	-0.00283661	0.000359918
VVMO6_RS02560	0.0189212	-0.00425317	-0.0176555	0.0152076	-0.000723885	-0.00670503	-0.00471197	0.0018558	-0.0112175	-0.00722609	0.0120611	-0.00665556	0.00970698	0.00445999	-0.006168	0.0264543	-0.000532989	0.0354579	0.0320058	-0.0120674	-0.0152679	0.00061395	-0.018676	-0.000243658	-0.0377187	0.0350695	-0.0447881	0.063742	-0.000966423	0.00802261	-0.00767999	0.00325593	-0.0165524	0.0425476	-0.0241463	-0.000888894	-0.0152262	0.00771023	0.00447223	-0.00502485	-0.000253959	0.00380359	0.019259	-0.0226965	0.0298243	0.0239508	-0.00409862	-0.0156143	-0.00418248
VVMO6_RS02565	-0.0020051	0.00594317	-0.00335597	0.00891335	-0.000504955	0.00303056	0.00320618	-0.00947453	-0.0033132	0.00680886	-0.00389436	0.00431521	-0.00487004	0.0021127	0.000467811	0.00152722	0.00417935	0.0113476	0.00120151	-0.0137844	-0.00554815	0.00745357	0.012659	0.00572191	-0.000749129	-0.0048376	0.00767662	-0.00456112	0.0062541	0.00693578	-0.00437168	-0.00444907	-0.00355472	-0.00818306	-0.00765439	0.00963401	0.00039618	-0.00174625	-0.00360965	-0.01469	-0.00560337	0.00406416	-0.00962087	0.000970314	0.00252167	-0.005921	-0.00804207	-0.0123076	0.000219054
VVMO6_RS02570	0.000368312	0.00663661	0.00209665	0.00774406	-0.00108603	-0.000795466	0.0105892	0.000225311	-0.00344096	0.00118025	-0.0151928	0.0040444	-0.00605226	-0.00568987	-0.00564407	-0.00732042	-0.000256826	-0.00507071	0.00107188	-0.012284	-0.00361278	-0.00338281	0.0109618	-0.000777963	0.000274086	-0.00514999	0.0115222	-0.0102864	0.00168835	0.00228098	-0.00360146	-0.00558307	-0.00361462	-0.00287864	-0.00967273	0.00722923	-0.000904472	0.00121559	0.00705867	0.00529857	-0.00132564	0.00207	0.00334853	-0.000779397	0.00674571	-0.0101852	-0.00848186	-0.00791806	0.00285122
VVMO6_RS02575	-0.00217503	-0.000920996	0.0152309	0.00084499	-0.00168418	-0.00403715	0.00279972	0.000747121	0.00592088	-0.00425103	-0.00127127	-0.00398775	-0.00538089	0.00166665	0.0036516	0.018641	0.0121815	0.0139417	0.00489773	0.0125535	-0.0045588	0.00869355	-0.00770115	0.00777784	0.00184605	0.00833671	0.0115109	0.0150148	0.0111366	-0.0132706	0.0183011	-0.00017954	-0.00259515	-0.00555567	0.048214	0.00176414	0.00301142	0.0141078	0.00958453	0.0184181	0.00436628	0.000333576	-0.00768456	0.0028467	0.0013504	-0.00238409	0.000418606	-0.0153693	0.00611938
VVMO6_RS02580	-0.0274184	0.0202205	-0.0100524	0.0141353	-0.00995915	-0.00670136	-0.0110197	-0.0120584	0.00452968	0.00636064	-0.0350044	0.00348302	-0.00878949	0.00962597	0.000891751	-0.00198632	-0.00445306	0.0222508	0.0124344	-0.0232107	-0.0111601	0.0131239	-0.0225715	0.00395709	0.0310725	0.00437311	0.000792485	-0.0090653	0.0069513	-0.003724	-0.109775	-0.0050741	0.0168024	0.0136992	0.0270043	-0.0124579	0.000593021	0.0015917	0.0047133	-0.0521442	-0.000968741	-0.00507171	0.0023547	0.00359424	0.0212319	-0.00285763	0.0175503	-0.0137551	-0.00213931
VVMO6_RS02585	0.000549683	-0.0188448	0.00457746	0.00340266	-0.0100807	-0.00582094	-0.000506659	0.0053299	-0.00203789	-0.00271692	-0.00876218	-0.00342779	-0.000521472	0.0130259	0.00070593	0.00174199	0.0079732	-0.00636609	0.00806368	0.0108297	-0.00153342	-0.00457526	-0.000871118	-0.00149927	-0.0117463	-0.00708978	-0.00942454	0.0187729	-0.00463649	-0.000304839	-0.000830595	-0.00639703	0.00313471	-0.00830759	0.000675118	-0.000594605	-0.0023525	0.00475533	0.000473806	0.00446235	-0.001223	-0.00144466	-0.00204833	-0.00237366	0.00344801	-0.00810866	0.000471197	-0.000680961	0.00167304
VVMO6_RS02590	0.000632689	0.09696	0.00634509	-0.00300024	-0.002219	0.0102163	0.0249122	-0.0174152	0.00601517	-0.00433385	-0.00992039	0.00227663	0.00830837	-0.00346496	0.0129996	0.000361418	-0.0128783	-0.00140979	0.00424698	-0.0165056	0.00869769	-0.00234569	0.00150874	0.00467373	0.00739984	-0.0048446	-0.00435826	0.00156916	-0.00874257	0.01451	0.00891991	0.013135	-0.00434147	0.00301141	0.00776048	-0.00338972	-0.00282823	0.0016622	0.0115738	-0.00525681	-0.0132985	-0.000245043	0.00177772	-0.00816269	-0.0159098	-0.00519287	0.000621808	-0.00346461	-0.00187632
VVMO6_RS02595	-0.0054046	0.0940615	0.00358131	-0.00583697	0.00258486	0.00202482	0.0197027	0.00307961	0.0116196	0.000545452	-0.00721757	0.0142803	0.0129243	-0.0254145	0.0150936	0.000510167	-0.00777385	0.00224604	0.00384268	-0.00791645	0.0055878	0.00537253	0.000175582	-0.00296105	0.000429634	0.0012833	0.000265197	-0.0259187	-0.00367688	0.0119149	0.00690119	0.00882557	0.000953692	0.00335953	-0.00760394	0.00571	-0.00365451	-0.00463154	0.0143955	-0.000861318	-0.00583335	0.00280212	0.0138001	-0.00593649	0.00776102	-0.000613335	-0.00424544	-0.0102524	-0.00724004
VVMO6_RS02600	-0.00332045	0.0661194	-0.0062351	-0.00483204	0.0010985	0.003191	0.0200115	-0.0104295	0.0076256	-0.0011166	-0.00474303	-0.000124029	0.00770586	-0.013828	0.0128618	0.0182653	-0.00890003	-0.00235272	-0.00263009	0.0125171	0.00581461	0.00901926	0.00417375	0.0104619	0.00983527	0.0105603	-0.00898262	0.011638	0.000603851	0.00909061	0.000597363	0.0023746	-0.00283816	0.00849507	-0.0171939	-0.00173173	-0.00551194	-0.00257535	0.0100778	-4.33727e-05	0.00208905	0.00362101	-0.0012753	-0.00855871	-0.00310898	0.00472333	-0.00493349	0.00340834	-0.00427366
VVMO6_RS02605	-0.0152954	0.0695789	-0.00959767	0.0026679	0.00182152	0.00477714	0.0166999	-0.00939235	-0.00286988	0.00295689	-0.000773496	0.0122493	0.00596381	-0.0104949	-0.00680758	0.00562498	-0.00482176	0.016243	0.00247944	0.0148661	-0.000695933	0.0161547	-0.00739182	0.0117165	0.0171039	0.00826227	-0.00897081	0.00512777	0.00128441	-0.00400596	0.00940124	-0.000589818	0.00287221	0.00876178	-0.0087161	0.000109302	-0.000606131	0.00385317	0.0116326	-0.000167173	-0.00344406	-0.00262984	-0.00406078	0.000617018	-0.0208011	0.00337655	-0.00437217	-0.000648461	-0.00852025
VVMO6_RS02610	-0.000577483	0.0043261	-0.00693743	-0.00404697	-0.0023865	-0.00795943	0.00681246	-0.000634096	0.00156894	-0.000335197	-0.00408668	-0.00343654	-0.000485524	0.00623949	0.0238273	-0.00449165	0.00141321	-0.0057176	-0.00646389	0.00580653	0.000694215	0.00652182	0.00268775	0.00330227	-0.0102506	0.00115794	-0.0165069	-0.00241354	0.0109319	-0.009117	0.00626251	0.0143801	-0.000297562	1.47792e-05	-0.00486144	-0.00624099	0.00344512	-0.00216985	0.00204779	0.00251943	-0.00355259	0.00197113	-0.00396184	0.0041879	0.0150855	0.00407523	-0.00834542	0.00140059	-0.00524394
VVMO6_RS02615	0.00170072	0.0283824	-0.00693384	-0.00507481	0.00914449	-0.00981183	0.0116731	-0.0083105	-0.00193672	-0.00247334	-0.005083	-0.00073745	0.0101057	0.0131744	0.0264374	0.00592537	-0.00981871	-0.0143709	0.00675976	0.00939676	0.00849286	0.00519268	0.00369794	0.0062896	-0.0102479	0.00393327	-0.0154404	0.00439941	0.00359857	-0.00128176	0.0081954	0.0148635	-0.00874931	0.00567413	-0.00608572	0.016691	-0.00109795	-0.00929337	0.000433959	0.00491413	-0.000900986	-0.00268657	0.00477975	-0.00950914	-0.0221468	-0.00367755	0.0130025	-0.00418991	-0.0044589
VVMO6_RS02620	-0.0115851	0.016971	-0.00837584	0.0141596	0.0139294	0.00428831	0.00722636	-0.0221669	-0.004953	-0.000986755	-0.00623087	0.00151696	0.00507459	-0.0011749	0.017204	-0.0010753	-0.00445839	-0.00697183	0.00708467	0.0126412	-0.00290337	-0.00620342	0.0106372	0.00820752	-0.00219664	-0.00388372	-0.00767691	-0.0155131	-0.00322233	-0.0152282	-0.0094561	-0.000628163	-0.00478088	0.00457644	-0.000361234	0.0109687	-0.00779196	-0.0060217	0.00386636	-0.00457699	-0.00376524	-0.00428618	-0.0015626	-0.00862649	-0.00891287	0.000988877	0.0030784	-0.00933095	-0.00205513
VVMO6_RS02625	-0.00435665	0.010688	-0.0103	0.00600313	0.00711824	0.000155346	0.00298744	0.00044305	-0.00363839	0.00336302	0.00902498	0.00394586	-0.000102652	0.00384821	0.00485862	-0.00885343	-0.00137555	-0.00625823	0.0134289	0.0104994	-0.00480581	0.00338212	-0.00333558	0.0161931	-0.00286806	-0.00923215	-0.0175771	-0.0184014	-0.0109355	0.00105651	-0.00579049	-0.00131526	-0.0248333	-1.55416e-05	0.00246856	0.01764	0.00638853	0.00206478	0.012437	-0.0106086	-0.00975456	-0.00928651	0.000603519	-0.00939444	-0.0166068	-0.00481244	0.00746454	-0.013429	0.000243916
VVMO6_RS02630	-0.00414806	0.0140047	0.00399778	0.0149097	-0.00140049	0.0120167	-0.0043706	-0.00322573	0.00955612	0.000274872	0.00964898	-0.00840809	0.00602498	0.0144648	0.0123322	0.00908079	-0.00500403	0.00453973	0.0122261	-0.000581873	0.00362444	-0.00109047	0.0202047	0.00832962	0.00618181	-0.0327926	-5.49728e-05	-0.0109897	0.00294396	0.00376464	0.018799	-0.00468883	0.000546532	0.00162147	0.0155119	0.0130403	-0.00288836	-0.000163554	0.00681338	-0.014834	-0.00966103	-0.00522834	0.00241187	0.00160478	-0.0223795	-0.00438873	0.00500245	-0.00509021	-0.00778912
VVMO6_RS02635	-0.00113828	-0.00385203	-0.00722841	0.00698804	0.00480732	-0.0168825	0.0106876	-0.00853447	-0.000373294	-0.00250712	0.0019146	0.00580406	-0.000803949	0.00792845	-0.0117366	0.00317833	-0.00364724	0.00224203	0.0127629	-0.0145774	0.00243001	0.00130492	-0.00100802	-0.00903885	0.000993097	-0.0056646	0.00328967	-0.0194233	-0.000927251	0.00333542	0.0052357	-0.00678377	-0.00520905	-0.00279043	-0.00245566	0.014595	-0.00285481	0.000569919	-0.00311771	0.000773058	-0.0034057	0.00331106	0.0075516	-0.00333253	-0.00280043	-0.0105626	-0.00757459	-0.00744446	-0.00104783
VVMO6_RS02640	-0.00816548	0.00697333	-0.00956382	0.00496391	9.43769e-05	-0.0171829	0.00392774	-0.00647967	-0.00561282	0.00068371	0.00142797	0.000301051	-0.00203105	-0.0238899	-0.0228853	0.00173672	0.0036604	0.00273789	0.0100056	-0.0173411	-0.00108759	-0.0017887	0.00580868	-0.00740755	0.00614334	-0.000870778	0.0101131	-0.0102373	0.0068712	0.00227977	-0.0189315	-0.0106426	0.00468971	-0.00125429	-0.0123033	0.0131457	-0.00399529	-0.00541942	-0.00245801	0.00193524	0.00309158	0.00117494	-0.00302901	-0.000502715	0.00354394	-0.0136651	-0.00490032	-0.0166013	-0.000832418
VVMO6_RS02645	-0.000817917	-0.0129302	-0.0155145	0.0184606	-0.00467171	-1.44394e-05	-0.000858934	-0.0108999	-0.0023937	0.00206674	-0.00297861	-0.000835043	-0.0146577	-0.00178649	-0.00906061	0.00449386	0.000378268	-0.010929	0.00194215	-0.00210709	-0.0049709	-0.00596245	-0.00276281	-0.00431055	0.00543347	0.00633207	-0.00314709	-0.010996	0.00539908	-0.00117906	-0.0217246	0.00684317	-0.00303605	-0.0105879	0.0100879	-0.0105688	-0.00241414	0.0103668	-0.00530393	0.00788339	-0.02096	-0.00135366	0.00785965	-0.03719	0.020074	0.0187735	-0.00564941	0.00699753	-0.0102921
VVMO6_RS02650	0.0205233	-0.0207802	-0.0138714	-7.12663e-05	-0.0237733	0.0145518	0.00159888	0.00400313	0.0230269	-0.00521621	0.000277003	-0.000221349	-0.0223882	-0.0134034	-0.00810162	0.0134783	0.00612959	-0.00763304	0.000915683	-0.011365	-0.00428419	-0.00587696	0.012876	0.000816829	0.00995788	-0.0110061	0.0218277	0.00765006	0.00668535	-0.00783388	-0.000535552	0.00154284	0.0167703	-0.000753005	0.0128906	0.00461165	-0.0354397	0.0320689	-0.0193203	0.00317346	-0.0104751	0.00307646	0.00966263	-0.0386319	-0.0128218	0.0179207	-0.00702881	0.00488411	-0.0147086
VVMO6_RS02655	0.00393707	0.000210598	-0.00772642	0.0103165	-0.00292073	-0.00429337	-0.00352778	0.0218783	0.00262452	-0.00253951	-0.0119609	-0.00375982	-0.0166727	-0.0124812	-0.000262566	0.00906709	0.000367608	-0.00800388	-0.0030839	-0.00676954	0.00537507	-0.0211852	0.000775841	0.00151555	0.0200999	-0.00428472	0.00165983	-0.0101222	0.00308818	0.0144207	0.00522971	-0.00432823	0.00607528	-0.0011232	0.0130321	-0.00429916	0.00203503	0.0128184	-0.00524958	-0.00307143	0.00196463	-0.00305093	0.000862441	-0.021029	0.00172294	0.0206617	0.00663406	0.00447747	-0.0121585
VVMO6_RS02660	-0.00390693	0.00521636	-0.0105306	0.00189435	0.00116144	-0.0107732	-0.00713361	0.0154074	-0.00660734	-0.000386689	0.00640884	-0.00391296	-0.00343013	0.00258563	0.00539949	0.00900416	0.00504859	-0.00724308	0.00993418	-0.000803737	0.00307826	-0.00065892	-0.00213829	-0.00347401	-0.00217851	0.00122899	-0.000292413	-0.00190746	0.0123301	0.00280791	-0.00180149	0.00231407	0.0022986	-0.00894931	-0.00771588	-0.00151063	-0.00128881	0.00150744	-0.00100736	0.000781863	0.00396315	0.0035736	0.00120875	0.00529974	0.00586113	-0.000665326	-0.00254654	-0.00640541	-0.00361295
VVMO6_RS02665	0.00236988	-0.00230937	-0.0110752	0.006149	-0.00334323	8.32387e-05	-0.000524497	-0.00553614	-0.00438709	-0.000900413	-0.000794932	0.00155242	-0.00404169	0.000411829	-0.0100019	-0.00128123	-0.00361196	0.00471711	0.00618942	0.0103607	-0.00138363	0.00538771	0.0104	0.00320576	0.0118339	0.00273039	-0.0125833	0.0105487	0.00139682	-0.00962612	0.00295683	0.00180229	-0.00562528	-0.0042325	-0.000255885	-0.0057848	0.00147104	-0.00155255	0.00323542	0.0033025	-0.00402031	-0.00121819	-0.00126631	0.00524677	0.00178564	-0.000520881	-0.00188295	-0.00581325	-9.86671e-05
VVMO6_RS02670	-0.00718006	0.0195121	-0.0049836	-0.00207568	0.00075364	0.00459517	0.00714205	-0.00291887	0.000867607	0.00142904	-0.00332233	0.00162444	-0.000302518	0.00261071	-0.00995392	-0.00945189	-0.00166068	-0.00483363	0.00160653	-7.06897e-05	-0.00417899	-0.00261304	0.0090262	-0.00148475	0.0057356	0.00484875	-0.00792447	-0.00430455	0.00435877	-0.00869779	0.00385406	-0.00184889	-0.00111216	-0.0145944	-0.000591058	-0.00603481	0.00199518	-0.00129752	0.00871307	0.00320463	-0.0050875	-0.00144723	-0.00893214	-0.000447789	0.00373626	0.00461635	0.00191889	-0.0105553	0.00205696
VVMO6_RS02675	-0.0102581	0.0340497	-0.0150457	-0.0110228	0.0154323	-0.00198424	-0.0080204	-0.0108355	-0.0218017	0.00688106	-0.00717206	-0.00778182	-0.00629845	0.0130535	0.00755845	-0.0107404	0.000739005	-0.00237152	-0.00331979	0.00356151	-0.00188518	-0.00839735	-0.0165516	0.0082541	0.00460155	-0.0102127	-0.0147573	0.022651	0.00125292	0.0120255	0.0200515	0.0210227	0.00208939	-0.00478406	-0.019717	0.0105621	0.00340387	0.00707177	-0.00489926	0.00190958	-0.00392431	-0.00351692	-0.00623145	0.0178953	0.00110441	-0.00552907	0.00229839	0.00187227	0.00288354
VVMO6_RS02680	-0.000705135	0.00186549	9.19576e-05	0.0012768	0.00480145	0.00492001	0.00913052	0.0105783	0.00431974	-0.00335779	-0.0100991	-0.00126306	0.00242331	-0.00298587	0.0169705	-0.00530223	-0.00247214	-0.000788804	-0.00955813	-0.000935103	-0.00369526	-0.0139096	0.000948116	-0.000215706	-0.0105831	0.00728232	-0.00332892	0.00747177	0.000384436	-0.00687707	0.00106737	-0.0157728	0.00627806	-0.0030104	0.00458953	-0.00438727	-0.00761796	0.00642135	-0.000732952	0.00248812	0.00737603	-0.000634167	-0.00566775	-0.000331426	0.0227928	0.00609431	-0.000877889	0.00808959	0.0025605
VVMO6_RS02685	-0.000311414	-0.000774679	0.00231223	0.00748955	0.00149882	-0.00357674	0.0200953	0.0116891	-0.00064402	-0.00202926	0.00488106	0.00922129	-0.00133561	-0.0238181	-0.010856	-0.00734825	-0.00365569	-0.00840443	0.00808826	0.0187591	-0.0036446	-0.00790561	0.0108329	-0.00390903	-0.0154579	0.0105711	-0.00412289	-0.000234865	-0.000787252	-0.00811657	-0.002937	-0.0144033	0.0228062	0.00269194	-4.12866e-06	-0.0144123	-0.00792296	-0.000707742	0.00974364	-0.000841103	0.0109721	-0.000773238	0.009936	-0.00877405	0.0115413	-0.0104921	0.00350487	-0.00991967	0.00271287
VVMO6_RS02690	-0.00936197	0.00504049	-0.00883101	-0.00374874	0.0104001	-0.00440148	-0.00783709	-0.00013828	-0.00937321	0.00842251	-0.00673311	-0.00924153	0.0107231	0.0359358	0.0114151	0.000624142	0.00383637	0.0128151	0.0073169	0.00292713	-0.00956759	0.0130789	0.0153212	0.0167477	0.00115469	0.00246989	-0.00393417	-0.0172506	-0.000189014	-0.00901244	-0.00970068	0.000932278	-0.00564821	-0.00853173	0.0144332	-0.0211692	0.0104301	0.00905523	-0.000202641	-0.0126988	-0.00636531	-0.00164948	0.00316232	0.0012544	-0.0111024	-0.00427192	-0.00598431	-0.00204508	-0.00340538
VVMO6_RS02695	0.00359082	0.00502639	-0.00541806	-0.00680106	0.00151275	-0.00530956	-0.00309924	-0.00122257	-0.0130497	-0.000839205	0.0016173	-0.00353379	0.00883557	0.0131915	0.0069695	-0.00137833	-0.000290754	0.00410712	0.00485645	-0.00143028	-0.00544209	0.0118041	-0.00392663	0.00461318	-0.00972756	0.00872973	-0.00784037	-0.00992352	0.00726279	-0.00585156	-0.0132322	0.000707363	-0.00513425	-0.00608437	0.000818349	-0.00404635	0.00549194	-0.00581788	-0.000562433	-0.00441818	-0.00544941	-0.0025001	-0.00377662	0.00826827	-0.000402665	-0.00347382	-0.000208869	-0.00357667	-0.00503046
VVMO6_RS02700	0.00567288	0.00377693	-0.00646158	-0.012762	0.00293918	0.00640988	-0.00585895	-0.00415788	-0.0164718	-0.000699109	0.00235953	-0.00888148	0.0112582	-0.000593486	-0.00518612	-0.00596694	0.00245557	0.00235142	0.00676993	0.00376141	-0.00673094	-0.0037917	0.0065941	0.0136429	-0.00523369	0.00295851	-0.00679737	0.0369189	0.00458998	-0.00954909	0.0064876	0.00956348	0.0026325	-0.00834601	-0.000904618	-0.00533356	-0.00219452	-0.00615351	-0.00976151	-0.01175	-0.00481328	-0.00247058	-0.0028092	0.00516248	0.00459789	-0.00989673	-0.000300715	0.0036334	0.0034333
VVMO6_RS02705	0.00431426	0.00308717	0.00274094	-0.00113468	0.0117954	0.00357661	-0.00313606	0.00390073	-0.0176726	-0.00340569	0.00246952	-0.00131569	0.00202907	-0.0142255	-0.00954573	-0.00841922	0.00117351	0.00548833	0.00818144	0.00140052	-0.00838479	-0.0142333	0.00538485	-0.000640385	-0.00871228	0.0052476	-0.0119607	-0.0107083	0.00374693	-0.00273606	0.0107375	0.00647765	0.00104986	-0.00218576	-0.000867999	-0.00172473	9.76958e-05	-0.00748092	-0.0013097	0.00428736	-0.00381734	-0.00308505	-0.000491191	0.0022579	0.00420545	-0.0102211	-0.000735284	0.00186255	0.00333949
VVMO6_RS02710	0.0052514	0.00748045	-0.00242063	-0.00255139	0.00863504	0.00259333	-0.00518046	3.83058e-05	0.00041625	-0.00588798	0.000911504	-0.00555407	0.000395568	-0.00623299	-0.0113606	-0.00711821	-0.0064309	-0.00127299	0.00437432	0.00503965	-0.00593847	-0.0160424	0.00542525	-0.0131776	0.00288753	0.00466684	-0.0142039	0.0136632	0.0123841	-0.00199705	-0.00121083	-0.00369604	-0.011885	-0.00459101	0.00023381	-0.00782652	0.00237554	-4.37515e-05	-0.00198319	0.000969482	-0.00295031	-0.0031992	-0.00119669	0.000886116	-0.00939458	-0.00456328	0.00644642	0.00161297	-0.00703642
VVMO6_RS02715	0.000955553	0.00868207	0.00379216	0.0014492	0.0194585	0.00815619	-0.0108298	0.00804721	-0.0106238	-0.00202637	0.0073537	-0.00614892	0.00216233	-0.0074365	-0.000175753	-0.00287106	-1.77304e-05	0.00271433	-0.000178465	0.00661171	-0.0065145	-0.00793362	-0.0112692	0.00203441	-0.00464915	-8.46266e-05	-0.00497692	-0.00448966	0.00217943	-0.000651921	0.00474493	-0.00718038	-0.0108462	-0.00662753	0.0118533	0.0130383	-0.00407707	0.0131922	0.00267773	-0.00575883	-0.00822932	-0.00440592	0.0093559	0.000486114	0.00106901	0.00218546	0.0037761	-0.000942685	0.00360395
VVMO6_RS02720	0.00504748	0.00746587	0.00666281	-0.000493824	0.0063828	-0.00250163	-0.0072193	-0.00535079	0.00383475	-0.00389829	0.00683256	-0.00189263	-0.00138215	0.0219564	-0.0139017	-0.0029133	-0.0037762	-0.0107554	-0.000803177	-0.0161555	-0.0148383	-0.00200723	0.00468362	0.00222278	-0.0143399	-0.00310614	-0.000896002	0.0600771	-0.00882281	0.0184297	-0.00459482	-0.00250716	-0.0133909	-0.00617771	-0.0104001	-0.00778244	-0.0042535	0.00479917	-0.0100152	0.00771297	-0.00873472	-0.0021784	-0.00932272	0.011031	0.00580327	0.0074213	-0.00117385	-0.00794421	-2.78631e-05
VVMO6_RS02725	0.00534135	0.00400831	0.00503954	0.00253251	0.00632208	0.000513248	-0.0126292	-0.0143822	0.0160031	-0.00750599	0.00340557	0.00205104	-0.0022838	0.0074476	-0.0159374	-0.00472204	-0.00972567	-3.68275e-05	-0.0018196	-0.00464214	-0.00329293	0.0140875	-0.00753337	0.000338011	-0.0186852	0.00213457	-0.006037	0.0217066	-0.000571579	0.0240349	0.000197527	-0.0160438	-0.00682269	-0.00356685	0.0112718	-0.00985804	-0.0101119	0.0111187	-0.00339894	0.0110856	-0.0102616	0.00092286	-0.00935026	0.00398188	0.0021182	0.0061753	-0.00648263	-0.00631896	9.79558e-05
VVMO6_RS02730	-0.000886996	0.00400929	-0.0072316	-0.00457511	-0.00149937	-0.00429665	-0.00850197	-0.00115753	0.00216502	0.000186216	0.0122874	-0.0104619	-0.00622155	-0.00596015	-0.00143544	-0.000337717	0.00399906	-0.000737299	0.00489815	-0.00259237	-0.00367031	-0.00931636	-0.0142477	0.000443294	-0.0109314	-0.00658943	-0.00674304	-0.00686611	0.00791297	-0.00578976	-0.00774502	-0.00542975	-0.00692162	-0.00652212	-0.00301212	-0.00190753	0.00451535	-0.0019183	-0.0181378	0.00375976	0.00152838	-4.11712e-05	-0.0119335	0.00645844	0.00685464	0.00185066	-0.00553513	-0.0043613	0.00361491
VVMO6_RS02735	-0.00341003	0.00951707	0.00575798	0.00234914	-0.00226338	-0.0104431	-0.00538986	-0.0132896	-0.0124889	0.00146532	0.000600443	-0.00847044	-0.00421876	0.0209749	-0.0153724	-0.0167553	-0.00389523	0.000259421	0.00010006	-0.00928168	0.00654954	-0.00238935	-0.016208	-0.00359782	-0.00832137	-0.00274315	0.0121879	-0.00726866	0.00576147	-0.00275005	-0.000719869	-0.000262916	-0.0115458	-0.0034553	0.00319781	0.0158009	-0.000902233	0.0234902	0.000914525	0.00430857	0.00390808	-0.00193913	-0.00424967	-0.00526083	0.00731245	-0.00347071	0.00369691	-0.00388111	0.00525373
VVMO6_RS02740	-0.00286117	-0.0121801	-0.000736014	0.000196308	-0.0111135	-0.00990649	0.00994454	-0.00957819	0.00688679	-0.00393325	-0.000846651	-0.00710615	-0.00564139	0.00388964	-0.0139708	-0.00263689	0.000646145	-0.000112171	0.11354	-0.0112245	0.00236943	-0.0327226	0.0142819	-0.00837841	-0.00350266	0.0131605	0.00206982	-0.00302329	-0.00915778	-0.00891759	0.0026227	0.000323928	-0.00488429	0.0134848	-0.00393164	-0.00739892	-0.00966759	-0.00491739	0.00897452	-0.0037831	0.00345629	0.00542566	-0.00703416	-0.0127974	0.0155511	-0.0110993	-0.0088277	0.0166547	-0.00251821
VVMO6_RS02745	-0.00434768	-0.0175978	0.00361186	0.00245883	0.0103898	-0.00918915	0.0215344	-0.00207934	0.000504667	0.00227794	0.000904094	-0.0183196	-0.00543432	-0.0117882	-0.0135485	-0.0123036	-0.00350708	0.0057718	0.105023	-0.00407589	-0.0151546	-0.027443	-0.0110214	-0.000882931	0.00223612	-0.00265114	9.32627e-05	-0.016951	-0.00316404	-0.00114233	0.0172726	0.00367878	0.00597458	0.0238218	0.00496781	0.00900993	0.00605219	0.0010097	0.0116939	-0.0108785	0.000762962	-0.00337219	0.00110323	-0.0133174	-0.0206534	-0.0044376	0.0155854	0.00715026	-0.0122369
VVMO6_RS02750	0.00202805	-0.00654293	-0.00477671	0.00808164	0.0047177	-0.0025376	0.0112637	-0.0145177	-0.00268993	-0.000705637	0.00631197	0.00663597	-0.0111364	0.00118096	0.000725423	-0.00619504	-0.00372819	-0.00140962	0.00146294	-0.00327154	-0.0021388	-0.00300881	0.00591109	-0.00773222	0.00166496	0.00478667	-0.0104602	0.00127069	3.86063e-05	-0.0109713	-0.000439603	0.00266801	-0.00801878	0.000939162	0.00234447	-0.00232127	-0.00318368	0.00128171	0.00487623	-0.00335288	-0.00189381	2.87025e-05	-0.000924762	-0.00463458	0.0122703	-0.0118613	-0.00613763	-0.00514607	0.00238045
VVMO6_RS02755	-0.00298061	-0.0173025	0.00256082	0.00180491	-0.0152356	0.00745233	-0.00568771	-0.00789998	0.00605244	-0.000292373	0.000589226	-0.00160522	-0.00634303	0.00345333	-0.00195315	-0.013551	-0.00739846	-0.00882253	0.0157036	0.011493	0.001073	-0.00272828	0.00573911	-0.00217717	0.00495056	-0.00292668	-0.0050708	0.000576231	-0.0111408	-0.0176171	-0.00091781	-0.000981046	-0.00114686	0.00766981	0.0079191	-0.0234772	-0.00600881	-0.00151579	0.0164851	-0.0123352	0.00213021	-0.00203361	0.000649979	-0.00346968	-0.00844558	-0.00222366	0.00202205	-0.0103187	0.00433065
VVMO6_RS02760	-0.00117984	-0.0225633	-0.00490313	-0.00354822	-0.00267075	-0.000605499	0.00396497	0.0136001	-0.00287195	-0.00181191	0.00799774	0.00170071	0.00371303	-0.00323266	-0.0001543	0.000660918	-0.00988516	0.0199321	-0.000897046	-0.00443841	-0.011021	0.00265547	-0.0155905	1.23589e-05	0.011603	-0.00393055	0.00381336	0.0600539	-0.0195179	-0.0101982	-0.0128282	-0.00162282	-0.00376849	-0.00153729	0.00696756	-0.00622534	-0.00715117	-0.000286443	0.0173172	0.00712684	-0.00501228	0.00262322	0.00357652	-0.0013714	-0.00277189	-0.00483401	0.00210385	0.0058348	-0.00549742
VVMO6_RS02805	0.00645602	0.00359048	0.0120122	0.012971	0.00914574	-0.00158898	-0.00140308	-0.00219011	0.0165988	-0.00346954	-0.0153159	-0.0290777	0.00251459	0.00600371	-0.0278932	-6.12992e-05	-0.00107421	0.0226166	-0.00991739	0.0365511	0.00161826	-0.00265231	-0.0117313	-0.0169383	-0.000389297	-0.0112807	-0.0220387	-0.00128522	0.0208393	-0.0283896	-0.00105049	-0.00701628	0.0327009	0.0126625	-0.0115727	-0.00016776	-0.00112417	0.00158796	0.00571221	3.87212e-05	-0.00376786	-0.000539559	-0.00938931	-0.0124056	-0.00696541	-0.00159479	-0.000251585	-0.0104307	-0.00344099
VVMO6_RS02810	0.00262612	-0.00227938	0.0117398	0.013581	-0.000413881	-0.00990631	-0.00769575	0.00266896	-0.000626378	-0.000569399	-0.00956189	-0.00597685	-0.0008278	-0.00492803	-0.0289277	-0.00961731	-0.00806785	0.00415913	-0.0301914	0.0173096	0.00530678	-0.00255402	0.0074691	-0.0190268	0.00306001	-0.00235224	-0.00687515	-0.00177868	0.0184708	-0.022793	-0.00333878	-0.00643194	0.0441423	0.0050494	-0.00885526	-0.00472128	0.00170386	0.00893245	-0.000819781	-0.00281483	-0.00275298	0.00262963	0.00026184	-0.0102039	0.000390797	-0.0117092	-0.00829173	0.00232125	-0.00576032
VVMO6_RS02815	0.00149397	-0.00649383	0.0160467	0.0162476	-0.0237118	-0.0125373	-0.00756457	-0.00529168	0.00414636	0.00229998	-0.0116204	-0.00730799	0.00727815	-0.00386719	-0.0312304	-0.011964	-0.00240693	0.00359412	-0.0186433	0.0225266	0.0143785	-0.0175412	0.00715969	-0.0243768	-0.000818447	-0.00491608	0.000404441	0.00267067	0.0159276	-0.0233021	-0.0123449	-0.00653325	0.0463617	0.00191586	0.000982782	0.0037593	0.00774531	0.011659	0.00295303	-0.010326	-0.00469303	-0.00173995	-0.00111916	-0.010879	0.000810564	-0.0111868	-0.00194565	0.000688855	-0.000655454
VVMO6_RS02820	-0.00477869	0.00565299	-0.00486594	0.0068377	0.00273709	0.000652694	-0.00164697	-0.000982383	-0.00492803	0.00614485	-0.00830459	0.00821916	0.0310035	0.00269617	-0.0349357	-0.0126761	-0.00229764	-0.008207	-0.0134197	-0.00617139	-0.00266451	-0.00597079	0.00714539	0.000267065	-0.0034167	0.00374319	-0.00309632	0.0147451	-0.00802951	0.00152299	0.0025367	-0.000444646	-0.00452045	-0.000383653	0.0100741	0.00190857	-0.00391605	-0.00404661	0.00610641	-0.00134121	-0.00789587	-0.00369945	-0.00346564	0.00564157	-0.00663445	-0.00584308	0.00402864	0.00692169	0.00464142
VVMO6_RS02825	0.00334826	0.0417081	-0.00622712	0.00385657	-0.00199516	-0.00176111	0.00540956	-0.0204178	0.00338	0.00439847	-0.00740901	-0.00509053	0.0289902	0.00771873	-0.0309697	0.00566552	-0.00285568	-0.00518842	-0.0125906	-0.00390777	-0.0121021	0.0036995	2.94147e-05	0.0068565	0.00128745	-0.00351708	0.0087552	-0.00729613	-0.00765843	-0.000939459	0.00196637	-0.0134979	0.0126829	-0.00175499	0.0203124	0.00130201	0.00453944	-0.0186437	1.04403e-05	-0.00572977	-0.00119031	-0.00623014	-0.00976521	-0.0090193	-0.00965477	0.00461362	0.00188021	0.00240074	0.00165114
VVMO6_RS02830	-0.00563044	0.0649791	-0.00371682	-0.00502104	0.00989498	-0.00260956	0.00616975	-0.00969825	4.08357e-05	0.000413386	0.00709664	-0.0050583	0.0231573	0.0089647	-0.0227123	0.00176587	0.00213698	-0.010729	-0.0203684	-0.00169414	-0.00268717	0.0258014	-0.00479893	0.000829234	-0.000451668	0.00437178	-0.0104558	-0.000460539	-0.00632189	0.00485263	-0.00338458	0.00217748	0.00669747	0.00965507	-0.00452818	0.00150381	0.00371785	-0.0118273	0.014458	-0.00568336	0.00213095	-0.00318769	0.00291081	-0.00449923	-0.00452209	-0.00340391	0.00135017	0.00838231	-6.88817e-05
VVMO6_RS02835	-0.00281893	0.0256366	-0.00596062	0.0098945	0.00987138	-0.0132405	-0.00917142	0.000305494	-0.00501056	0.00811318	-0.00650465	-0.000854571	0.00659647	-0.0186359	-0.0195837	-3.91117e-05	0.00407495	-0.00449852	-0.0117911	0.00374012	0.034392	0.0216554	-0.00789154	0.00375585	0.00396733	-0.00971705	-0.00243766	0.00265157	0.00431924	-0.00537838	0.00265407	0.0129349	0.0157336	0.0107568	0.0140193	-0.00444566	0.00459801	-0.00680268	0.00257906	0.000534416	-0.00876809	-0.00256751	-0.000113745	-0.00240707	-0.023465	0.00131291	-0.000145144	0.00378478	-0.00161619
VVMO6_RS02840	-0.00790003	0.0156026	-0.00144919	0.0123756	0.00325758	-0.00867773	0.00074044	-0.00144567	-0.00356057	0.00604502	-0.00872526	0.00487991	0.00311223	0.00431717	-0.0190978	0.000387398	0.00926664	-0.00154162	-0.0136421	0.00223726	0.0198382	-0.000684446	0.00857132	0.00649538	-0.0051382	-0.00551803	-0.00728857	-0.01947	0.00217894	-0.0100068	-0.00286995	0.00996275	0.00397947	0.00636117	0.00271017	-0.00153881	0.0110142	-0.00455048	0.00078418	-0.0165584	-0.0124158	-0.00285182	-0.00867947	-0.00767118	-0.0283443	0.00242895	-0.000594446	0.00445236	-0.00487054
VVMO6_RS02845	-0.000259303	0.0147962	0.0159637	0.0101783	-0.00304084	-0.000793108	-0.00472716	0.0197876	0.000163641	-0.00445569	-0.00624867	0.0123552	0.00359951	-0.00324245	-0.0231727	-0.00847389	-0.00130627	0.00398396	-0.00315609	-0.0019049	0.0167761	-0.00189584	0.00531279	-0.00490016	-0.00785384	-0.000757412	-0.00665677	-0.00397108	0.0164992	-0.01037	-0.000368105	-7.06318e-05	-0.0036689	-0.000322828	0.0116104	0.0164441	0.00558997	-0.00286486	0.00983021	-0.00298067	-0.0130155	-0.00152539	0.00156073	-0.00277821	-0.00153226	-0.00472862	-0.0053509	0.00243585	-0.00911372
VVMO6_RS02850	0.00354185	-0.00516926	0.0078865	0.0079669	0.0117012	0.00132806	-0.00653601	0.0201677	-0.00425033	-0.00774653	-0.00677216	-0.00134311	0.00116319	-0.0172961	0.00234813	-0.013972	0.000592296	-0.00880641	0.00823395	0.00284758	-0.0102915	-0.00731355	-0.00527209	-0.00517845	-0.00165146	0.000997038	0.00404502	-0.00110347	-0.00573966	-0.00327876	0.00570858	-0.00547598	-7.84825e-05	0.00146619	-0.00070018	-0.00240341	-0.00218197	-0.0123908	0.00144808	-0.00295688	-0.0119111	-0.00388662	-0.00986794	-0.00396827	-0.00487761	0.0103563	0.00582955	-0.0193387	-0.00590176
VVMO6_RS02855	0.00674337	-0.00939522	-0.00136516	-0.00429091	-0.00161995	-0.00682587	-0.00819711	0.0118431	-0.00824915	-0.00463848	-0.00136873	-0.00480811	0.000671337	0.00282361	0.00715087	-0.0163508	5.76599e-05	-0.00520596	0.016966	-0.00330878	0.0101834	0.00607569	0.00441501	0.000937309	0.00392824	-0.00195129	-0.00654296	0.000693333	-0.016267	0.0031439	-0.0178026	-0.00409187	-0.00611028	-0.00290334	0.00633353	-0.00123855	-0.00515764	-0.000510991	-0.00256812	0.00264926	-0.00967198	-0.00338365	0.000676119	0.0045034	-0.0051365	-0.00693454	0.000979988	-0.00345512	0.00348903
VVMO6_RS02860	-0.00088416	-0.00744474	-0.0097341	0.00464029	0.00209882	0.00157174	0.00264541	-0.004356	0.00344233	7.1318e-05	0.00168841	0.00618288	-0.00361676	0.00525559	-0.00116275	-0.00252822	-0.00312949	0.000439414	0.00186313	0.000316705	0.0113523	0.0062545	-0.00615381	-0.00365418	-0.00332304	0.00466167	-0.00488846	-0.0113984	0.000656218	-0.00788498	-0.00780227	0.0101218	-0.00322864	0.00466122	0.0171317	-0.0153283	0.000186237	-0.00172931	0.00125217	-0.00771379	-0.00995686	-0.00177331	-0.00220557	-0.00273888	0.00743148	-0.00447597	-0.00611754	-0.00341229	0.00247588
VVMO6_RS02865	-0.00530945	-0.0076166	-0.00302605	-0.00366296	-0.00808471	0.0140471	-0.00564176	-0.000780648	0.00214231	0.00225963	0.0137008	0.0122534	-0.00752351	-0.00161294	0.00912013	0.00157144	0.000806325	0.0277533	-0.00264998	-0.00545223	0.00522978	0.0021996	-0.0102864	-0.00510942	-0.00425325	-0.00915885	-0.00778313	-0.0203766	-0.0017963	-0.0111444	0.0161673	-0.00245651	0.00164489	-0.00411769	0.00438186	-0.00912161	-0.00297767	-0.0108392	0.00960013	0.00717863	0.00264897	-0.0064621	-0.00784965	-0.0110846	-0.00958473	-0.00998837	-0.00642573	0.000221183	-0.00814295
VVMO6_RS02870	-0.00306984	-0.00843771	0.0076387	-0.00290397	-0.0119055	0.00226468	-0.00352278	0.0082676	0.00314177	0.00129914	0.00689973	0.00269115	-0.00629266	-0.00377748	-0.0044763	-0.00201963	0.00591658	-0.00769584	-0.00865914	-0.0015189	-0.00417009	-0.00396649	0.00817417	-0.00986615	-0.00463972	-0.00259183	-0.00428275	-0.00164552	0.00211685	-0.0133527	-0.0101278	-0.00714899	-0.00169103	0.00429978	0.00296922	-0.0146283	-0.00180263	-0.00382672	0.0151709	-0.0118734	0.00335809	-0.00335589	-0.00458077	-0.00770507	-0.000539951	-0.00881171	-0.00321139	0.00429554	-0.00390734
VVMO6_RS02875	-8.20744e-05	-0.00838834	-0.000853568	0.00298911	-0.0107586	0.00282293	-0.00347432	0.0068993	-0.000818847	0.00146229	0.0115738	0.00246236	-0.00663836	0.00548508	-0.00902504	-0.00559202	0.00500257	-0.0111334	-0.000556828	0.00892977	-0.00136328	8.20477e-05	0.00162201	-0.00284309	0.0035598	-0.00306658	-0.00546816	4.20533e-05	0.00206974	-0.0163021	-0.00373256	-0.00727876	0.00448996	0.00451185	0.000581026	-0.0172032	-0.00307788	-0.00294928	0.0143191	-0.010535	-0.00170322	-0.00115325	-0.00175077	-0.00581531	-0.00482558	-0.00929234	-0.000684863	-0.00390315	-0.0061061
VVMO6_RS02880	-0.00519547	-0.0130476	0.00533165	0.00286999	-0.0101541	0.0106795	0.000322363	0.00739755	0.00309989	-0.00316187	0.0168603	0.00990201	-0.0101925	-0.0111489	-0.0105445	-0.0100253	-0.00303297	0.00420326	0.00250508	0.0137271	-0.00105399	0.00141167	-0.00393394	-0.00314837	0.00639658	0.00509451	-0.00430967	0.00894208	0.00529055	-0.0169939	0.0126436	-0.0110451	-0.0041812	-0.00249645	-0.0231983	-0.00616055	-0.00350633	-0.00575496	0.0246049	-0.000675992	-0.00383133	-0.00115456	0.00394469	-0.0143999	-0.0148707	-0.0051193	-0.00721852	-0.00512932	-0.0114891
VVMO6_RS02885	-0.00160493	-0.0108678	0.010671	0.00636107	-0.00723991	0.00664772	-0.0026573	0.0255118	0.00143766	0.0122393	0.00589419	-0.0129549	-0.000991409	0.0335023	0.00466138	0.00115873	-0.00941917	-0.00308295	-0.0258885	-0.003373	-0.0151274	0.0144569	0.00329793	0.00277505	-0.00255372	-0.0240061	0.0125344	0.0179158	-0.0295402	-0.0215841	-0.00647053	-0.000407263	0.0066331	-0.00909087	-0.0418903	-0.0285401	-0.00802939	0.00677282	0.00779832	0.0130304	-0.00641248	-0.000135592	-0.02266	0.00143993	0.00337422	-0.00450704	-0.0029521	-0.00653556	-0.0100145
VVMO6_RS02890	0.00417693	-0.0149122	-0.00980043	0.0123629	-0.00251487	0.00205885	-0.00865113	0.0053989	-0.0144484	-0.000588187	0.00996997	-0.00682576	0.00101009	-0.0151088	-0.00315082	0.000936753	-0.00310444	-0.00858292	-0.00238393	0.000876026	0.00258252	0.0154489	-0.0077232	-0.00798562	0.00677609	-0.00910683	-0.00869251	-0.003519	-0.0143889	0.00405646	-0.00854575	-0.000614018	0.00138671	0.00485846	0.00778411	0.00358445	0.00361474	0.0108612	0.00070732	-0.00844917	-0.00335397	-0.000117352	-0.00539429	0.0032563	-0.00473849	-0.00453307	0.00361263	-0.0110584	-0.00199229
VVMO6_RS02895	-0.000496325	-0.00921912	0.000675884	0.000274775	-0.0108072	0.00037327	-0.00642695	0.00612469	-0.00154073	-0.00309433	-0.00230718	-0.0112325	-0.00269009	-0.00312528	0.00250746	0.00438542	-0.00670172	0.00192461	-0.010594	0.00972367	0.000918157	-0.0095373	0.00307694	-0.00120715	-0.00319498	-0.000957221	0.0138682	0.00165012	-0.00561307	-0.00990445	0.00376419	-0.00201162	-0.000113822	0.00489966	-0.0107627	0.00223535	-0.00274227	0.00464345	-0.00331156	0.00738339	0.00595548	6.79713e-06	-0.0139641	-7.62613e-05	-0.0204987	-0.00908905	-0.00333981	0.00758188	-0.001283
VVMO6_RS02900	0.0147618	-0.0100295	0.0116089	0.00274338	-0.00142623	-0.000177198	-0.0060736	0.00820352	-0.0133733	-0.00158925	-0.00494478	-0.0132122	0.00743847	0.00335676	0.00398249	-0.00737851	0.00764668	-0.0102092	-0.00817688	0.00292692	0.000401958	0.00597596	0.00603227	0.00754126	-0.0027839	-0.00254216	0.0154345	-0.00772143	-0.00316145	-0.000801983	-0.00807034	0.00131666	0.0100928	-0.00189676	0.0026081	0.00554143	-0.00259743	0.00750299	-0.00364667	0.00862978	0.00438278	0.00543199	-0.00483322	-0.0137248	-0.0160871	-0.0097145	-0.00430794	-0.00869204	-0.00176596
VVMO6_RS02905	0.000380621	-0.00912959	0.00927349	0.00348645	-0.00818539	-0.00127283	-0.00921565	-0.0166824	-0.0155404	0.00122615	0.00403022	-0.00915924	0.0114144	-0.0277651	-0.00131827	0.00597217	0.00987766	-0.00299886	0.014163	-0.0118665	0.00537167	0.00501818	-0.00111875	-0.00364669	-0.0011554	-0.00413998	0.0121391	-0.00168911	-0.000553833	0.00940417	-0.0221753	-0.0202511	0.00795582	-0.0047138	-0.00268741	0.00429241	-0.00518655	0.0262301	0.00897646	-0.000276784	0.00462196	0.00173892	-0.00200682	0.00625189	0.0141044	-0.0024635	-0.00890746	-0.00394046	0.00560313
VVMO6_RS02910	-0.00201418	-0.0181873	-0.0095782	-0.000235089	0.0101263	0.0190925	0.00398629	0.0130408	-0.00716168	-0.00641483	0.00577758	0.00396943	0.00133843	-0.00287127	0.00790237	0.0130601	0.00502647	-0.0114088	0.0125226	0.00151827	-0.00638463	0.00429355	0.00898407	-0.0177503	-0.00446481	-0.00798403	0.0167235	0.000887923	0.00345277	0.00501262	0.00125421	-0.0109291	0.00846443	-0.00835313	0.0074538	0.0050886	-0.000679532	0.0929985	-0.0147742	0.00201635	0.00684006	-0.00514324	-0.0010181	0.00570236	-0.00149643	-0.00842016	-0.00581822	0.0112363	-0.0160464
VVMO6_RS02915	0.0109508	-0.0151423	0.000333762	0.0146387	-0.0162118	0.000330859	0.00581553	-0.0191221	-0.014907	-0.00575043	-0.00426567	0.00818441	0.00478418	-0.0107835	0.00961377	-0.0013512	-0.00142596	-0.00454467	0.00969498	0.00189421	0.00893628	0.00187633	-0.00328904	-0.0114906	-0.0139256	0.00701106	0.00984744	-0.00423341	0.00238017	-0.00888758	7.51393e-05	-0.00136104	0.00698546	-0.00104656	0.0237672	-0.00552348	-0.0123909	0.0282319	0.00746931	0.00312933	-0.00517422	-0.0027106	0.00145249	0.0121974	0.0142634	-0.00588495	-0.00493391	0.00361759	-0.00214259
VVMO6_RS02920	-0.00067391	-0.0103198	-0.007802	-0.00864631	0.00467115	-0.00598973	-0.00194188	-0.00200891	-0.00894415	-0.00318925	-0.00461011	-0.00440796	-0.00302004	0.0148327	0.0118918	0.008904	-0.00368004	-0.0151057	0.0172358	-0.00625936	0.00594021	0.000224136	-0.0216419	-0.0201696	-0.000399754	0.0141751	-4.8789e-05	-0.00691703	-0.000712857	-0.00384695	-0.00225583	-0.00824999	-0.00406869	0.00256274	0.00200984	-0.0391333	0.00189983	-0.0216252	0.00458258	0.00732638	-0.00598663	-0.000621676	-0.000180894	0.0017833	0.0201493	-0.00914845	-0.000430164	-0.0156656	-0.00145563
VVMO6_RS02925	-0.00364933	0.00239437	0.000642237	0.00399134	-0.00513953	0.0108358	-0.00179144	0.00243871	-0.00827428	0.000794613	-0.00254326	-0.00492179	-0.00325771	0.0125968	-0.0106016	-0.0074857	-0.00293168	0.00908107	0.00173299	0.00136549	-0.000547895	0.00792347	-0.0134348	-0.00653707	0.0142409	-0.0135356	0.00522714	0.0112613	-0.000445563	-0.000418886	0.0208863	-0.00033277	-0.0155641	-0.0013161	0.00782982	0.0280999	-0.000851797	-0.0124557	0.00495664	0.00935308	-0.0147418	-0.00508227	0.0035471	0.00591899	0.000543808	0.00508982	-0.00544389	-0.00414985	0.0132857
VVMO6_RS02930	-0.000263281	0.0186789	0.0172226	0.0156366	0.0116209	-0.00202933	0.0052506	-0.00929932	-0.0130209	-0.00425265	-0.00892577	-0.00689883	0.00609452	0.0180805	0.0156476	-0.00288344	0.00070645	-0.0164609	-0.0368547	0.004626	0.00874032	-0.037462	0.00907858	0.00733044	0.0258365	-0.000967574	0.0653855	-0.00685603	0.0217791	-0.0252842	0.0192382	-0.0168493	-0.0469126	0.0105181	0.0141923	-0.0045421	0.00399038	-0.00562945	0.00380838	-0.00838354	0.0014196	-0.000334294	-0.00385478	-0.00146646	-0.0144922	-0.0068737	0.00494897	0.0397905	-0.00517462
VVMO6_RS02935	0.00677379	-0.00651364	0.0350408	0.0298925	0.0194594	0.00724125	0.00701474	0.0052427	-0.00749956	-0.00530712	0.00451639	0.0186746	-0.00466309	-0.00900077	0.00140337	-0.00285895	-0.0023386	-0.0223613	-0.0346754	-0.00836414	0.013103	-0.0039206	-0.00342336	0.0175252	0.0110153	0.0101642	0.0653364	0.00865268	0.0233639	-0.00631648	0.000448404	0.004399	-0.0384432	0.00294158	0.00608344	0.0379717	0.00479494	-0.00288534	0.0121089	0.0065149	0.000655358	-0.000228863	0.00707447	0.00936033	0.00922976	-0.0102393	-0.00114659	0.0341743	0.00894675
VVMO6_RS02940	0.0040724	-0.0057316	0.0244718	0.0372784	-0.00988068	0.00766352	-0.0111684	0.00426634	0.00432143	-0.00396055	0.00792758	0.0315049	-0.0103858	-0.00132932	-0.0188956	-0.0100441	-0.0014255	-0.0377362	-0.0267977	-0.00186365	0.0086727	0.00424396	-0.00389443	0.0172899	0.0220454	0.00123384	0.0840244	-0.00389304	0.0137767	-0.0122597	0.00332915	0.00266823	-0.0315658	0.000397111	0.0094253	0.0277775	0.00301353	0.000738538	0.00111899	-0.00169495	-0.00161275	-0.00248117	0.00740611	0.0129617	0.00602653	-0.0030489	-0.0070012	0.0246723	-0.00440229
VVMO6_RS02945	-0.00097216	0.00403398	0.00678456	0.0161152	-0.0137133	0.0105739	-0.0180121	0.00491038	-0.00750455	-0.00182115	0.000209725	1.25842e-05	-0.00136723	0.0026267	-0.0208263	-0.0242606	0.00497198	-0.0262092	-0.0109633	-0.00706167	-0.00538504	-0.00257003	-0.0154741	0.01695	-0.00100631	0.00520309	0.0612273	-0.00308055	0.0169889	-0.0118498	-0.000875293	0.00538336	-0.00906139	-0.00603305	-0.00306737	0.0260445	0.00304509	0.0027807	0.00366067	-0.00832793	0.00768936	-0.00257921	0.00688813	0.0257531	0.0112894	0.00397167	-0.0120799	0.00431926	-0.00234323
VVMO6_RS02950	0.00901368	-0.00538545	-0.018224	0.00310385	0.029875	-0.0084249	-0.000108398	-0.0215776	-0.00231523	-0.00714628	0.0126515	0.0143512	-0.0136206	0.00870788	-0.00225341	0.000566578	0.000283894	0.0266694	0.0241197	-0.014048	0.0186473	-0.0103047	-0.0091468	-0.00323753	-0.00103837	0.00805299	-0.00659251	-0.00581177	-0.00144698	0.0249737	-0.00584432	0.00758865	0.00343048	-0.00461583	0.00896701	-0.0271964	0.00474098	-0.00911121	0.0536514	-0.000752413	-0.00967418	-0.00404554	-0.0152543	-0.00779363	0.00813563	-0.00795487	0.00611689	-0.0210996	0.00766234
VVMO6_RS02955	-0.004585	-0.0133259	0.000127339	0.0118705	0.000388437	0.00876309	-0.00814808	-0.00422291	0.0062045	-0.00198004	-0.00101079	-0.000292256	-0.00333569	-0.00675706	-0.00126085	-0.0113694	-0.0041318	0.002485	0.00037335	-0.000655473	0.00224169	-0.000304392	-0.00807725	-0.0187414	-0.0140691	-0.0305948	0.00721193	-0.0122846	-0.0125505	-0.00303667	0.0129808	-0.000536091	0.0029945	-0.00519403	0.00706355	0.0112125	0.000119128	-0.00237592	-0.00372721	0.00604537	-0.0143081	-0.00656141	-0.00817531	-0.00428463	-0.000510468	-0.000435357	-0.00687447	-0.0051322	0.00655574
VVMO6_RS02960	0.00826603	-0.00942587	-0.0382654	0.00204277	0.00340943	0.00734168	0.0124921	0.000324732	-0.000553035	-0.0105334	-0.0140566	0.00843299	-0.00777298	-0.0138493	0.00377644	-0.0210127	-0.027988	0.00544618	-0.00282946	-0.00079142	0.012053	-0.0140959	0.00614607	-0.0115159	0.000472577	0.00114564	0.01553	0.0170055	-0.00421005	0.00264961	0.00508548	0.00234527	-0.010183	-0.00504073	0.0157258	0.0050497	-0.0112387	0.000748166	0.00659005	0.00431981	0.00521515	-7.48667e-05	0.0019293	0.010635	0.00535419	-0.0202772	-0.00396585	-0.00649045	0.00888152
VVMO6_RS02965	-0.00578174	-0.00349969	-0.0211691	0.00532082	-0.0157919	0.0104825	-0.00912379	-0.00634689	-0.00172325	0.00730087	-0.0078056	-0.000293774	0.000638971	0.00338514	0.00632711	-0.00493471	0.0161284	-0.00258037	0.00457344	0.0120442	0.00755269	0.00425582	0.00691912	0.00587597	0.00666306	-0.00425082	-0.00767682	-0.00691806	0.00401338	-0.0069004	-0.0108204	-0.00874945	-0.00233325	0.00440323	-0.000254226	-0.00577675	-0.00511522	-0.0196735	-0.00691202	0.0139318	-0.00943853	-0.00599296	-0.00166138	0.00445369	0.0440278	0.000772056	-0.0120902	-0.00685184	-0.00842655
VVMO6_RS02970	-0.00237293	0.00399835	-0.0185543	0.000514857	0.00406974	-0.00204785	-0.00204219	0.00616659	0.0137069	0.00397035	-0.00185036	0.00576729	0.00145723	0.00754563	0.0109489	-0.00325688	0.00357565	-0.00657265	0.00749611	0.0108854	0.163648	0.00453214	-0.0149629	0.00635783	0.00138663	-0.00575584	0.00781182	0.00377977	0.00188908	-0.0164414	0.0193399	-0.00627648	0.000774752	-0.00495051	0.00313178	-0.0209489	0.0012446	-0.00236377	-0.00331307	0.0201877	-0.0233004	0.00500744	-0.00237851	-0.0104055	0.00471896	0.000676096	-0.00553727	0.00216589	-0.0123217
VVMO6_RS02975	-0.00434616	0.0103925	-0.012419	0.0119893	-0.0112017	-0.0127588	0.00606861	-0.0183524	-0.00138407	0.00793017	-0.00693515	0.011518	-0.00912732	-0.0393648	-0.0053927	-0.010552	-0.00654033	0.00452643	0.0105132	0.0138028	0.114061	0.0121805	-0.00856768	-0.00204704	0.0115678	-0.00798489	0.00480237	-0.00947436	-0.00391591	-0.017389	0.0147693	0.0115143	-0.0057526	-0.00107896	0.0224667	-0.0198068	0.00161017	0.0016797	-0.00258744	0.00452178	-0.0295613	-0.00034881	0.000920837	0.00650822	0.00266769	-0.015645	0.00529739	0.0037806	-0.00778353
VVMO6_RS02980	0.00515151	-0.00291123	0.00164258	0.00729628	0.00553699	0.00236909	-0.00775258	0.00513454	-0.00223682	-0.007189	-0.00707879	0.00406309	-0.00343214	-0.0186927	-0.00493047	0.000514142	-0.00522676	-0.00355136	0.00547334	-0.00886685	-0.004276	-0.00461541	0.00683973	-0.018827	-0.00679828	0.000264933	-0.00374486	0.015638	-0.000756079	-0.0048852	0.00509597	-0.00403428	-0.00642084	0.00114442	-0.010474	0.00334659	-0.0019161	-0.0120744	0.00136435	0.00229495	-0.00434336	-0.00842771	0.00473272	0.00440792	0.00274025	-0.0076879	0.00359044	-0.00465368	0.00409399
VVMO6_RS02985	0.00146718	0.000266253	-0.00466874	0.00153578	0.00263093	-0.00603987	0.00617476	0.00558478	-0.0112115	-0.0020534	0.000394253	-0.00123337	-0.000942837	0.00764039	0.00162176	0.0158186	0.00648257	-0.000187483	-0.00139044	0.000120982	-0.000888627	0.0103041	0.0155518	-0.00473192	-0.00822495	0.00103796	-0.00745522	0.0120463	-0.00237897	-0.00414588	-0.00607391	0.00516135	-0.00393965	-0.0110474	0.00238527	0.00507354	-0.0115215	0.00485964	0.000910744	0.00167729	0.000781188	-0.000306083	0.00421122	0.00519655	-0.000503526	-0.00791951	0.00226118	0.00373877	0.00558181
VVMO6_RS02990	0.000514338	0.000484072	0.0019703	-0.00889193	0.00561141	0.0025313	0.00256182	-0.00207253	-0.00379727	-0.00246637	0.00121986	-0.00933737	-0.000332498	-0.0187178	-0.0032682	0.00114962	-0.00258369	0.00130286	8.01321e-05	-0.00100572	0.000199576	-0.00647119	0.00827805	-0.00880808	-0.00712273	-0.00696502	-0.0107061	-0.00439532	0.00325848	-0.00794533	0.0105649	-0.00402471	-0.0053001	-0.0021173	-0.00206932	-0.00101401	-0.00355926	0.00358329	-0.000597586	-0.00667194	-0.00103433	-0.00204976	-0.00230129	0.00522706	-0.0024425	-0.00922626	-0.00319033	-0.00202236	-0.00221451
VVMO6_RS02995	0.00610415	-0.00785338	0.000955976	0.00393625	0.000152923	-0.00531795	0.00119302	0.0097706	-0.00124542	-0.00230317	0.00115688	0.000720015	-0.00363282	0.00184083	0.0123997	-0.000150167	-0.00294849	-0.00493282	-0.00480752	-0.00224147	-0.0038518	0.00749048	-0.000950822	0.00156243	-0.00542116	-0.00823322	0.00460507	-0.00196258	-0.00881167	-0.00323322	0.00943749	0.00338012	0.00336435	-0.00380368	0.0111812	-0.000791979	-0.00393396	0.00167921	-0.00130212	-0.00186314	-0.00454566	0.0045859	-0.00251611	0.00811616	0.00117236	-0.0058415	-0.00386233	-0.00746493	-0.00510134
VVMO6_RS03000	-0.00344697	0.000212126	-0.00649722	-0.00284364	-0.00114664	-0.00121776	-0.010082	-0.0052994	-0.00561032	0.000472098	-0.0162433	-0.00205211	0.00428193	0.0121365	0.0206721	0.0040855	-0.00273123	-0.00169798	0.00157117	-0.0139574	0.0145722	-0.00233619	0.0130926	-0.000318018	0.00268034	-0.00641848	-0.00809139	0.00352308	-0.00832423	-0.00137277	0.00904149	-0.00248923	0.00744743	-0.00625846	0.0186136	0.00103197	-0.00291406	-0.00298919	-0.00560746	0.000556705	-0.00483844	-0.00387764	-0.00665677	0.010688	-0.0435502	-0.00184746	0.00509662	-0.00113534	0.00797975
VVMO6_RS03005	-0.00333088	-0.00416179	0.010393	0.00839662	-0.00359259	0.0101023	-0.0110072	-0.000240498	0.00593022	0.0028431	0.00049199	0.00260719	0.00105639	0.00279973	0.0170673	-0.00192796	-0.00991772	-0.00622902	-0.00847024	-0.00230032	0.0301807	-0.00065346	-0.0134877	-0.00106743	-0.00500732	0.00545779	-0.0248166	0.0113939	0.0162791	-0.00159939	0.00403488	-0.0018795	0.00689469	0.00898005	0.0240573	0.00876667	0.00700369	-4.7186e-05	-0.00296939	0.00834624	-0.00403714	-0.00563801	-0.0087207	-0.00548822	-0.00202776	0.00214522	0.0065682	0.00431044	-0.00507842
VVMO6_RS03010	-0.00988015	0.00816762	0.00629623	-0.00664392	0.00658162	0.00529719	-0.0167577	0.0133987	0.00193833	-0.00546912	-0.00142123	0.00867838	0.00207505	-0.0131745	0.0213366	0.00958355	0.0118825	-0.0113379	0.0151322	-0.0125959	-0.00796936	-0.00721828	0.00967021	-0.0134837	-0.00181493	-0.00802255	-0.000917976	0.0134279	0.0141382	-0.00585263	0.020575	0.000282852	0.00205157	0.00265818	-0.00390659	-0.00717553	-0.00714756	0.00158611	0.000253405	-0.0188535	-0.00701565	-0.0051838	-0.00106727	0.0142486	-0.00122374	0.0146352	-0.00154804	-0.00900187	0.000722873
VVMO6_RS03015	-0.00328895	0.000885592	-0.00398152	-0.00542469	-0.011639	0.0149646	-0.00318879	-0.000279889	-0.00871061	-0.00245908	0.00372999	0.000190986	0.0150252	-0.00441449	0.00654379	-0.0112995	0.00342144	-0.00582176	-0.00578416	-0.0089092	-0.000494712	-0.0059032	0.0118025	0.00634002	0.00771816	0.00579034	-0.0277366	0.00251556	0.0122605	-0.00434331	-0.00205993	0.00258791	-0.00492521	0.00514844	0.00416029	-0.00458962	0.000671035	-0.0124289	0.00619466	-0.00899459	-0.00342437	-0.00676265	0.003809	0.00193776	0.00780318	-0.0133069	-0.00614874	0.00967464	0.00263964
VVMO6_RS03020	-0.00203133	0.00287822	-0.00538135	0.00135645	0.00528729	0.0150565	0.00322374	0.00618907	-0.00509122	0.00192124	0.00250551	-0.00201625	0.0461294	-0.00390475	-0.0146748	-0.0113539	-0.00182671	0.00127681	0.000632738	0.00529859	-0.00861445	0.00698992	-0.0125274	0.00834464	0.0203623	0.000734285	-0.0299114	-0.00949887	0.0195058	0.000478416	0.00698553	0.00731932	-0.0109818	0.00556034	0.000218697	-0.00266988	-0.000528197	-0.000913143	0.0152808	0.00172928	-0.00617897	-0.00645294	0.00304673	-0.00469219	0.0144252	1.25715e-06	-0.00224802	0.00863305	-0.0035664
VVMO6_RS03025	-0.000193509	0.00268906	-0.00369901	-0.00300654	-0.00152191	0.00178876	0.00435874	0.000451688	-0.00526983	-0.000277542	0.00307877	0.00057111	0.0116684	0.00209945	-0.0148589	-0.00503491	-0.00133715	-0.00828004	0.00647262	-0.00725976	-0.00353298	-0.00627553	0.00388533	0.0138467	0.00268342	0.0015664	-0.00305658	0.00847802	0.00765715	0.00696324	-0.0036808	0.0016585	-0.00530752	-0.00591147	0.000637894	-0.00842859	-0.00749644	-0.00750056	0.000258907	-0.00164958	-0.00466488	-0.00573502	0.00885069	0.00642207	-0.00190424	-0.00317467	0.001356	-0.00273547	-0.00206399
VVMO6_RS03030	0.00805808	0.00889787	0.00118194	0.0111459	-0.021709	0.00776096	-0.0103959	0.0190992	0.00491916	-0.0124194	-0.0168678	0.0148443	0.00424093	-0.00160911	-0.00738305	-0.0118209	0.00763566	-0.00610597	0.00597709	-0.0100004	0.0015374	-0.00501862	0.00275921	-0.000991382	0.00749158	0.000786524	0.00562318	0.0021778	0.00622456	8.54155e-06	0.00802673	0.00840581	-0.00689821	-0.00572583	0.00574964	0.0224376	-0.00587642	-0.00720666	-0.00301169	-0.00029352	-0.00574006	-0.00423344	-0.00450018	-0.00187477	0.0141097	-0.00952775	-0.0101827	0.00702165	-0.000631728
VVMO6_RS03035	0.00193075	-0.0140053	-0.00616319	-0.0109315	-0.00222199	0.0122034	0.0164607	0.00676681	-0.00819219	0.00376452	0.00140712	0.019897	0.0054389	-0.00417678	0.00133508	0.00490123	0.00179993	-0.00671503	0.0104696	-0.0143695	-0.00185588	-0.00365594	0.00339664	0.0171444	-0.00620789	0.00177985	-0.0054806	-0.0149536	-0.0112516	-0.00835286	-0.0151173	0.0310343	-0.0209012	-0.00432372	0.00620071	0.00458341	-0.0024055	-0.0172167	0.00437421	-0.0047928	0.00207158	-0.0126968	0.0188063	0.000629813	0.0230548	-0.00382642	0.022743	0.000695084	0.00725464
VVMO6_RS03040	0.00819657	-0.00740948	-0.0033651	-0.00406559	0.00926432	0.015165	0.00673417	0.00785242	-0.0166763	-0.00283872	-0.00160177	0.0188025	-0.00525558	-0.000977424	0.00882208	-0.00756198	-0.00272098	0.000860216	-0.00211694	-0.00353091	-0.00450441	0.000170535	0.000497115	0.0197481	-0.00438734	-8.45454e-05	-0.016743	-0.0115678	0.00296384	-0.0100467	0.0299499	0.0423289	0.00225062	0.00419096	-0.00483559	0.0103526	0.00872049	-0.00396442	-0.0103509	-0.00146269	0.00819522	-0.00712872	0.0101199	0.00721865	-0.0104742	-0.00279536	0.017547	0.0122125	0.00323552
VVMO6_RS03045	-0.00178819	-0.00846527	8.47069e-05	0.00922144	-0.000788955	-0.00505687	0.0142704	0.00044802	-0.00326316	-0.00148448	4.02779e-05	0.00596351	-0.000296189	-0.0215658	-0.00131304	0.0038581	0.00145084	-0.00475157	0.00180652	0.0060837	-0.000806272	-0.00512261	0.00444122	-0.0021269	0.00368357	-0.000184016	0.0129296	0.0012959	-0.00708886	0.00111321	5.8093e-05	0.00248644	-0.00403237	-0.00142019	0.00530077	0.000774331	0.00852019	0.0140305	-0.00628557	0.00822265	-0.00474673	0.00194137	0.002272	0.00461465	-0.0073791	-0.0122439	-0.00231456	-0.00625488	0.0106963
VVMO6_RS03050	-0.000500368	-0.00205728	-0.000473324	0.0229065	0.00756102	-0.00150181	0.00801421	0.00851417	-0.0233	-0.00168273	0.00138134	-0.011598	0.000687213	0.00863184	0.0145186	-0.0119232	-0.00322936	0.00306692	0.00119107	0.000755658	-0.000878375	-0.0114145	-0.0346376	-0.00219405	-0.00118628	-0.0143089	-0.0134599	0.025674	-0.0216478	-0.000862886	0.000845684	0.000647544	-0.00795869	-0.000390346	-0.0103315	0.0268961	-0.00227436	0.00846946	-0.00604946	0.00676271	0.00365216	0.00791261	-0.00402377	-0.013938	0.00378635	-0.0165413	-0.0142198	0.00867319	0.011005
VVMO6_RS03055	0.00209297	0.0661925	-0.00409333	0.0194643	-0.0109261	0.00307536	-0.00442683	-0.010432	0.0170473	0.00789805	-0.0249683	0.00333937	-0.0396727	-0.00386806	-0.000620524	-0.00681703	-0.00175581	-0.00210366	-0.0119642	-0.0170814	-0.0080474	-0.0297471	-0.00920532	0.0213934	-0.00833083	0.0142548	-0.0010704	0.00495081	-0.0216347	0.00504413	0.00203063	0.0113498	0.00712763	0.0110014	0.0137746	-0.00449846	0.00955163	0.0172129	-0.0115606	0.00853094	-0.00845866	0.00868	0.231681	-0.00143295	-0.0206761	-0.0201413	-0.0284646	0.0151464	0.00491623
VVMO6_RS03060	-0.00332818	0.0464215	-0.000771077	0.0217029	0.00389229	0.0136095	-0.0240542	-0.0310708	0.0277167	0.00578829	-0.0479601	-0.0157762	0.0137531	-0.00438524	-0.0136961	0.00235416	0.0137886	-0.0060186	-0.00906866	-0.00621697	-0.0193419	-0.0294716	-0.00222386	0.0135967	-0.00675603	-0.00274488	-0.0050478	0.0225511	0.00154573	-0.00847365	0.00895167	0.0214941	0.0073148	0.021357	-0.00508394	0.0141351	0.00826798	0.0244625	-0.00969046	0.00312278	-0.00686979	0.00449838	0.236092	-0.00671938	0.0179113	-0.00849717	-0.0014052	-0.00705229	0.00507557
VVMO6_RS03065	-0.0042965	-0.000224675	-0.0328842	0.146564	-0.00163058	0.0229057	0.000891088	0.00464461	-8.2908e-05	-0.00406925	-0.00828052	0.00643003	-0.0049327	0.00876507	-0.0126938	-0.046449	0.0196128	-0.0089519	0.00570214	-0.00218408	0.00999214	-0.0287495	-0.0118709	0.00618189	0.00888074	0.0253023	0.00883428	0.0058519	-0.00762479	-0.00744484	-0.00385041	0.0147212	-0.0334081	0.0252933	0.000489107	0.00998033	0.00140996	-0.00018643	-0.0368022	-0.00199045	0.02035	0.0980224	0.0116925	-0.0190941	0.0148106	-0.000487103	-0.0348595	-0.00966677	-0.0180116
VVMO6_RS03070	0.0006858	0.00495329	-0.0175541	0.0345981	0.0110086	0.00430089	0.0136555	0.00157243	-0.019143	-0.00181996	-0.00932873	0.00160121	0.0120578	0.0111537	-0.000463567	-0.0170464	-0.0012404	-0.0139051	-0.00605494	0.00345148	-0.0067194	-0.00521298	0.0141081	-0.00720566	0.00658495	0.00299345	0.00324662	0.00128899	0.00137467	-0.00611293	0.00565363	0.0197276	0.00988258	0.00779453	-0.00602557	0.0133466	0.000489001	-0.00103782	-0.00642131	0.0111003	0.0134825	0.0124294	0.00162028	-0.017588	-0.0208961	-0.000156227	0.0196311	-0.0197022	-0.000407777
VVMO6_RS03075	0.000504537	0.00548814	-0.0158534	0.0172075	-0.0059636	0.0114631	0.00211655	0.000806998	-0.0243605	0.00018705	0.0020878	0.00214654	0.0086055	-0.00965394	-0.0146869	-0.0255263	0.00775557	-0.00363974	0.00152661	0.00920105	-0.00857867	-0.0116339	0.00420115	-0.00834081	0.000672491	0.00767192	-0.0190463	-0.00549846	-0.00289418	-0.0106399	-0.000656811	0.0147938	-0.00622533	-0.00601695	-0.0076698	0.0135494	1.31703e-06	-0.000302029	0.00329316	-0.00898922	0.00946224	-0.000103942	0.00240788	-0.0115387	0.00393086	-0.0118584	0.0275299	-0.0125176	0.0052095
VVMO6_RS03080	0.00271924	0.00668863	-0.0134437	0.00383455	0.0100261	-0.00199565	-0.0101005	0.00838786	-0.00344702	-0.00809528	0.00846712	0.020443	-9.02467e-05	0.00379652	-0.00757206	-0.00936932	0.00903134	-0.000894889	-0.00648866	0.00318601	0.00406449	0.00297858	0.0210536	-0.018284	0.00718179	-0.0114028	-0.0277368	-0.00877965	0.00398934	-0.00702731	0.0103953	0.0067074	0.00208011	0.000481248	0.00243519	-0.00752971	-0.0050938	0.00279384	0.00385586	0.00642481	0.0109545	-0.00420325	0.00560072	-0.00124211	0.0100875	0.00580935	0.00886534	-0.00393169	0.00757967
VVMO6_RS03085	0.00415344	-0.00349135	-0.00320583	0.0040632	0.0150072	0.00541996	-0.00890714	0.00638449	0.00686866	-0.00340862	0.0110499	0.0148504	0.00266794	0.00328185	-0.00771789	-0.00953904	0.00452486	0.00207883	-0.00378823	-0.00377394	0.00724371	0.00775593	0.0100218	-0.0146723	-0.00823414	-0.0122448	-0.0156687	-0.00962506	0.00659133	0.0027965	0.00309607	0.013014	0.00240702	0.00510836	0.00326893	-0.00694406	-0.00858229	0.0143741	0.0106821	0.00243291	0.00470578	-0.0043199	0.00470608	-0.000292303	0.0174243	0.0137472	0.00323516	-0.00411132	0.00500087
VVMO6_RS03090	-0.00963315	-0.00200365	-0.00314797	0.00499346	0.00523406	0.00163917	0.00601302	-0.0121731	0.0111868	0.00251237	0.00271742	-0.0155107	-0.00776037	-0.00361186	-0.0141148	-0.0111276	0.000848991	-0.00089196	-0.0132612	-0.00927132	0.0028435	-0.00555407	0.00658656	-0.0146147	0.00407407	-0.0044043	-0.0065824	0.00352164	0.010148	0.000867331	0.00489543	0.016689	0.0126179	0.00609284	0.0038629	-0.00314983	0.000192549	0.0186622	0.00889054	-0.0111612	-0.000506504	-0.00105954	0.00137215	0.00379837	0.0019562	0.0108611	0.0014705	0.00985333	0.00648688
VVMO6_RS03095	0.020148	0.0030515	-0.0169766	-0.00734308	0.0154434	0.0040913	-0.00463468	0.00631824	0.015718	-0.00894786	-0.000107827	0.0138208	0.000506965	0.0160974	-0.00239578	-0.000286034	-0.00763098	0.0129509	-0.000918187	-0.0134588	0.00693131	0.0077979	0.0175051	-0.000463604	0.0238889	-0.00551245	-0.000622251	-0.0110191	0.00812972	0.00695325	0.000188659	0.0164382	0.000385351	-0.00251551	-0.0165662	-0.00309392	-0.00110348	0.0210119	0.0221182	0.00576699	0.00367521	-0.00406678	-0.00203372	0.0255844	0.00284912	0.00188958	0.00248015	0.00348303	-0.000521655
VVMO6_RS03100	0.00326341	-0.0105191	0.00304442	0.00860928	0.00090706	0.0102691	0.00459939	-0.000979437	-0.00926872	-0.00204126	0.00332903	0.00134596	0.00064844	-0.00279969	-0.00866037	-0.006444	-0.00383628	-0.00331194	-0.00316536	-0.00281031	-0.003757	0.00588996	0.00714723	-0.0102742	-0.00160686	-0.00309021	-0.00459094	-0.00183988	-0.000929592	0.00349219	-0.00799422	0.0224899	-0.000800628	-0.000608906	-0.0030531	0.0109269	0.00555255	0.0102289	-0.00453305	0.000197461	-0.0120066	-0.00339113	0.00913958	0.0032581	-0.0102436	0.000270121	-0.00913861	0.00822706	0.00180885
VVMO6_RS03105	0.00156821	-0.0191076	-0.00213547	0.0120797	0.0208298	-0.0108299	0.00188621	0.00555672	-0.0077949	-0.00241575	0.0104686	-0.00356186	0.00533151	0.0210806	-0.0124592	0.0191882	-0.00998274	-0.00177416	0.0100448	-0.00387279	0.0109541	0.00673859	0.0181298	-0.0109801	0.00503522	0.00869636	-0.00615602	-0.0086802	0.00499508	0.00649243	-0.0060445	0.0029587	-0.00418186	-0.00993759	0.0144473	-0.0123947	0.0191612	-2.39897e-05	0.0151663	-0.000704206	-0.0207195	-0.00153975	0.0124076	0.00518087	-0.0163874	0.00784877	-0.000994736	-0.017742	-0.00244453
VVMO6_RS03110	0.00666386	-0.00772525	0.00394209	0.00884194	0.0106794	-0.0043386	0.00180482	-2.24149e-05	0.0102191	-0.0039261	0.0124833	0.00291806	-0.0164135	-0.0151892	-0.0147089	0.0192356	-0.00434149	0.00912567	0.00483505	-0.0231268	0.00566681	-0.00273692	0.0190268	-0.00897106	-0.00693479	0.00896965	0.0321944	-0.00980228	0.014028	-0.00229548	-0.00275822	0.00758841	-0.00404078	0.000417408	-0.00152636	-0.00131667	-0.00569369	-0.0199685	-0.00194993	-0.00945397	0.00222247	-0.00389274	-0.0103276	0.0176436	0.0176239	0.00723975	0.0103691	-0.0161026	0.000200898
VVMO6_RS03115	-0.000683886	-0.000786809	-0.0108222	-0.000998683	0.011197	-0.0107361	0.00909734	-0.0058397	-0.000165566	-2.91349e-05	-0.0111715	-0.0101588	-0.00612517	-0.0128124	0.00874745	0.0175006	-0.0180669	-0.0125687	0.0309871	-0.00228131	0.0028307	0.0126931	-0.00237697	-0.00405987	-0.0178626	0.0268903	0.0626088	-0.00112479	0.0151228	-0.0159066	-0.00472722	0.00532768	0.00542562	0.00427358	0.00131991	0.00669662	0.0121356	0.0443952	0.0242272	-0.000193133	-0.00771703	-0.00281349	0.00834672	0.0134702	-0.0117404	0.0643728	0.00582543	-0.0202475	-0.00509868
VVMO6_RS03120	0.00735304	-0.0160605	-0.00364628	0.0108846	0.00414592	0.00199087	0.00104935	0.000469056	0.000744224	-0.00752824	-0.0268062	-0.0335728	0.00750234	0.00153374	-2.87171e-05	0.0320309	-0.0170813	-0.0180645	0.0154046	0.000261658	-0.0011907	0.0166085	-0.000489404	-0.0189558	-0.00562314	0.0197714	0.0650094	-0.00461381	0.0235081	-0.00799396	0.00344062	0.0062618	-0.015304	-7.76861e-05	0.0144568	0.00591231	0.0112742	0.0405892	0.0201728	0.0058374	-0.00651379	-0.0111624	0.00679651	0.00353643	0.0140664	0.0323957	0.0160748	-0.0124162	-0.00189566
VVMO6_RS03125	-0.00363429	-0.000191584	-0.00368544	0.0190394	0.00551275	0.00601379	0.0075097	0.0033481	-0.00493975	0.00222479	0.00425789	-0.00496237	0.00517484	-0.00770744	-0.00473454	0.0406324	-0.00668033	0.00250281	0.0174424	-0.000830983	0.00401079	0.00132153	0.0101049	-0.00534675	-0.00216608	0.0443096	0.0419412	-0.0101877	0.0161204	0.00656919	-0.00345047	0.0124987	-0.0171537	-0.00717469	-0.0052964	0.000811736	0.00254057	0.00850712	0.0160375	-0.0050387	0.0163494	-0.0106099	0.00408192	-0.0098872	0.00591183	-0.0101705	0.003822	-0.0201823	0.0119909
VVMO6_RS03130	-0.00541816	0.00681007	-0.0285075	-0.00558716	0.00549945	-0.00572772	-0.000302113	0.0200885	-0.0128125	-0.00307055	-0.00681982	-0.0129446	0.00447968	7.31782e-05	0.00123451	0.00740817	0.00180364	0.00482186	0.0103844	-0.0114092	0.00633373	-0.0102406	-0.00119924	-0.0207112	0.0151007	0.00590092	-0.00165893	-0.00360478	-0.00374426	0.0142656	0.00874283	0.0138786	0.00293434	-0.00888085	0.0112848	-0.00714287	0.00129969	0.00127151	0.00452567	-0.0131047	0.00967573	-0.00347539	-0.000656895	-0.00461582	0.00437575	-0.003468	0.00890344	-0.00635077	-0.00125349
VVMO6_RS03135	-0.00205177	0.00164004	0.000246447	0.00575638	-0.00305163	-0.00861381	-0.00976213	0.00547247	-0.00617108	-0.00335762	0.00411228	-0.0127679	0.00442614	0.00543479	0.0189217	-0.00334014	0.0126612	-0.0108199	-0.00364906	-0.00232318	-0.00236643	-0.00445927	-0.0125514	-0.00764795	0.00199673	0.00541278	-0.00400799	0.00669746	0.00555317	-0.000768208	0.00244594	-0.000826881	0.0170572	0.00485906	0.00459041	-0.015363	-0.0010634	0.00257823	-0.00923772	0.00323903	-0.000107734	-0.00162301	0.00154116	-0.0156451	0.00804376	0.000192612	-0.00742098	-0.0106711	0.0012821
VVMO6_RS03140	0.00108733	0.00297292	-0.0102128	0.00331277	0.00385151	-0.00303532	-0.00905065	-0.00242124	-0.0042281	0.000976966	0.00421178	0.00646925	0.00434557	-0.00656123	-0.0105714	-0.00413202	0.00854835	-0.0187503	-0.0010801	-0.0195368	-0.00447299	-0.0104514	-0.00762481	-0.0117914	-0.00769907	-0.0102621	0.00691545	0.00442236	-0.00481429	0.00911865	-0.00905427	0.00666273	-0.00327342	-0.0012405	0.00499908	-0.00169088	-0.0125075	-0.01142	-0.00991111	-0.00121438	0.0016519	-0.00095343	0.000934777	-0.00785848	-0.00647966	-0.00611479	-0.00824127	-0.0017446	0.00784162
VVMO6_RS03145	-0.00306527	-0.00507986	-0.000206938	-0.00321774	0.000795263	0.0037107	0.00590662	-0.00193556	-0.00351577	-0.000136065	0.00273996	0.00583928	-0.008809	-0.00236256	0.00648361	-0.00145085	0.00234972	0.00292859	0.00823399	-0.0014508	0.00346708	-0.00420197	0.00769929	0.00392519	-0.00238483	0.0106869	-0.0106043	-0.00582198	-0.000495324	-0.0108132	-0.0082637	-0.00733904	-0.00517521	0.00289273	-0.0105961	0.00142595	-0.000398405	-0.000779505	0.00771197	0.00250653	0.00342385	-0.00755683	0.00223981	0.00487594	0.0156337	-0.0088413	-0.0032904	-0.0046586	0.00695631
VVMO6_RS03150	-0.00812236	-0.012573	0.00703456	-0.00930203	0.00200581	0.00123348	-0.00655042	0.0205773	-0.0153096	-0.000921331	-0.00125088	-0.014912	0.00636599	-0.00974842	0.00595554	0.0173962	0.0152144	0.0235298	0.00335449	0.00472492	0.00285464	-0.00919881	0.00840072	0.00764629	0.0282897	-0.0246163	0.018821	0.00583158	0.0139397	-0.0140909	0.00174799	-0.00242496	-0.0349407	-0.00725175	0.00277073	-0.00902172	-0.0108053	0.00255047	0.00486212	-0.00868631	-0.00695209	0.00130751	0.0218421	0.0126354	0.00717708	-0.00130651	-0.0127995	0.00681305	-0.00697648
VVMO6_RS03155	0.00192843	-0.0118363	0.0102606	-0.0177913	0.00225104	-0.00354796	-0.000808065	0.0138186	0.00841994	-0.00363382	-0.000449132	-0.00426884	-0.00674046	0.00345591	-0.0117655	0.0091243	0.00744453	0.00826009	0.000548513	0.00888423	-0.00419184	-0.00300162	0.0161261	0.00694859	0.00837865	-0.00525137	-0.0038558	-0.0117357	0.0140828	-0.00404386	-0.0122265	-0.00676813	-0.0139277	0.00846839	-0.00396099	-0.011153	-0.0112537	0.00809629	0.00620127	-0.00635661	0.000259082	0.0125957	0.00706043	0.00147294	-0.00584331	0.0151863	-0.0206857	-0.00971704	-0.00788862
VVMO6_RS03160	-0.00207481	-0.00729516	0.0203035	0.000365539	0.0019254	0.0018942	-0.00655764	0.00648136	0.00903671	-0.00221513	0.00573966	-0.00164289	-0.000981049	0.0018661	-0.0239918	0.00755712	0.0108596	0.0184927	-0.00138614	0.0200506	-0.00477347	-0.0220441	-0.00245561	0.0112341	0.0134832	-0.00943472	-0.00535376	0.00948255	0.0239267	-0.0114814	-0.00505768	-0.00198265	-0.0161291	0.00766459	-0.000542602	-0.0037482	-0.00514742	0.0128531	0.0108073	-0.000735411	-0.00689241	0.0108565	0.00814493	-0.00221988	0.00138679	0.0132565	-0.0240011	-0.00319843	-0.00593583
VVMO6_RS03165	0.00769868	0.00574393	-0.0124434	0.00762314	0.00296955	-0.00439881	-0.0101086	0.0199432	-0.00503457	0.000188263	-0.000796979	-0.00848562	0.00105577	-0.000697751	0.0233965	-0.000650656	0.000252598	0.00351652	0.00242005	0.0103093	-0.00606685	-0.00765457	-0.0152671	-0.00310064	0.00441901	-0.00633705	-0.0109674	-0.00810676	0.00463989	-0.00744909	0.00160533	-0.00495815	-0.00244312	0.00408111	-0.00643926	-0.0143372	-0.00529069	-0.000367041	0.00122448	0.0132146	0.00621388	0.00396889	-0.00261189	-0.011283	0.00648947	0.0061805	-0.0047216	-0.0119279	-0.00302394
VVMO6_RS03170	-0.0030445	-0.00162345	-0.00282534	0.00898977	0.00135892	-0.0148507	0.000507016	-0.00552644	-0.000157621	-9.93109e-05	-0.00425094	0.00588743	-0.00587933	-0.00327789	0.00977895	0.00451687	-0.00461359	-0.0101312	0.0107983	-0.0017601	-0.00146037	-0.00879506	-0.00661442	-0.0145032	-0.0100981	-0.00130465	-0.00890717	0.00863907	0.0103273	-0.00209823	-0.000874404	0.00172966	-0.0041617	-0.00365786	-0.0125557	-0.00166761	0.00311802	-0.0098919	0.00128349	0.00708625	-0.00338099	-4.69121e-05	-0.00208197	0.000220485	-0.00297011	-0.0107694	-0.00272772	-0.00563674	-0.00353982
VVMO6_RS03175	-0.0176175	-0.0134318	-0.00534131	0.0140991	0.0102031	-0.00480011	0.00425847	-0.00621357	-0.0186271	0.0105713	0.000359412	0.000384968	-0.0100031	-0.00258621	-0.000714065	0.00956609	-0.0117582	0.00469252	0.0124162	0.00655308	-0.00188616	0.00481807	-0.0204431	0.00811219	0.0233973	-0.0114974	-0.0140719	0.007516	-0.00785129	0.010352	-0.024301	-0.0154314	-0.00558201	-0.00325328	0.0213667	0.00326902	0.0183426	-0.0224663	-0.0114053	0.00406733	-0.00995162	-0.00792042	0.0104772	-0.00505494	0.0217539	0.00258452	0.010559	-0.00130839	-0.00260961
VVMO6_RS03180	-0.00108042	-0.00161359	0.00391017	-0.000854245	-0.0147915	0.000613075	-0.00775445	0.00725031	-0.00321225	-0.000788982	0.00343014	-0.00878291	-0.0133354	0.00349832	-0.00462187	-0.002679	0.00240733	0.00260673	0.00694909	0.00691978	0.0113318	-0.0138917	-0.00348798	-0.00655488	0.00732478	-0.0104731	-0.00264025	-3.00312e-05	0.00173863	0.00169183	-0.00678008	-0.0112989	-0.00554569	0.00384958	0.000348033	-0.000769125	-0.00263818	0.0149025	-0.00724995	0.00322228	0.0123966	0.00015286	0.000384911	-0.000804398	0.0112494	-0.0106274	-0.00409048	-0.00527473	-0.000546582
VVMO6_RS03185	0.0010657	0.0038379	0.00398587	0.0209403	0.0194421	-0.0258053	-0.00277142	-0.000617161	0.0177762	-0.000821046	0.0504827	0.0022164	0.0517755	0.0132465	-0.0139141	0.0232373	-0.0104265	0.00197391	-0.00600501	-0.0249091	-0.00702117	0.00857487	-0.00930089	0.0010024	-0.0381162	-0.014885	-0.015863	-0.00970016	-0.0161384	0.00132858	-0.00626084	0.0018372	0.00256735	0.0117049	0.00426844	0.0188829	-0.00759138	-0.0116893	-0.000533909	-0.00572528	-0.0201978	-0.00648742	0.00127401	0.00286644	-0.00496122	-0.0198031	0.00144116	0.00764249	-0.00321842
VVMO6_RS03195	0.0030667	0.00738339	0.0150398	-0.0120713	0.000683417	-0.00322786	-0.00337278	-0.000171484	-0.00619829	0.000363767	-0.0113201	-0.0120353	-0.00636722	0.0231034	0.0131975	-0.0212099	-0.00279202	-0.00587718	-0.00569983	0.00858503	-0.00710543	-0.0100781	-0.00548274	-0.000287724	0.000148895	-0.00603626	-0.00646497	-0.00379131	-0.00224355	-0.0237906	-0.0134569	-0.016692	0.00370316	0.00448494	0.027626	-0.0161082	-0.00104622	0.00497875	-0.00614453	-0.00498135	-0.00140801	-0.00051066	-0.0180066	-0.0111637	-0.0180798	-0.00819197	-0.00441752	0.00822549	-0.00588365
VVMO6_RS03200	-0.00157241	0.00379063	0.0119169	-0.00276437	0.00947409	0.00262195	0.00269671	0.00897717	-0.0129293	-0.000471493	-0.00211499	0.0156131	0.00371218	-0.0292755	0.0119555	0.000858887	-0.00543521	-0.000908112	-0.00800749	0.000261866	-0.0129047	-0.0203738	-0.0031656	-0.017736	0.00777691	-0.0110996	-0.00722223	-0.000635978	-0.0128912	-0.0114591	0.00285221	-0.0152228	-0.0149548	-0.00437305	0.00685352	-0.0010342	-0.00311109	0.00942533	4.66902e-05	-0.00413964	0.00874889	-0.00861321	-0.00604355	-0.0123412	-0.0296133	-0.00229598	0.00249994	0.0174741	-0.00412845
VVMO6_RS03205	-0.00154775	0.00168027	0.00187884	0.0263927	0.00208374	-0.00862473	-0.0151459	0.00883261	-0.00460179	0.00525271	-0.00595861	-0.00066998	-0.000978133	-0.0249141	0.000523789	0.00321097	-0.0027041	-0.00507186	-0.0252855	-0.00365681	0.0655784	-0.00870136	0.00836393	0.00630944	-0.00983018	-0.0143043	-0.00393801	0.00262571	0.00790464	-0.00464873	0.00478656	-0.00767647	0.00389055	-0.00380074	0.00682138	-0.0149197	0.00561341	-0.00647677	0.00522571	0.00922218	-0.0248502	0.0013762	-0.00543096	-0.00290785	-0.025714	0.00493214	-0.00687889	0.085901	-0.00505757
VVMO6_RS03210	-0.0017672	-0.00721906	0.00410187	0.0100625	0.00352124	-0.00292577	0.00197271	0.00126857	-0.00182138	0.00237457	0.00359601	-0.0097152	0.00414489	0.00200309	-0.00730792	0.0011425	-0.00522162	-0.00890657	-0.0194706	-0.0132607	0.00713863	-0.000397183	-0.00417376	0.00104232	-0.0103822	-0.00412995	0.00214066	-0.00202887	0.00326467	-0.00173236	-0.00601024	-0.00156563	0.0015483	-0.00834897	0.00437975	0.00243944	-0.00119192	0.00029788	0.00423086	0.00141976	-0.000665893	0.0010854	-0.00588224	0.00256774	-0.0110403	0.0103873	-0.00212441	0.0186762	-0.00348872
VVMO6_RS03215	-0.0075417	-0.00883205	-0.00414292	0.0174362	0.000147837	-0.0109254	0.00781795	0.00215211	-0.00943994	0.00418266	-0.00549283	-0.00836215	0.00846223	-0.00947901	0.0078594	0.0116527	-0.00256456	-0.00129197	-0.00781535	0.00352301	-0.00664709	-0.00853392	0.00939285	-0.00241848	-0.0114322	-0.0100495	0.00203938	-0.0141954	-0.00129739	-0.00836633	0.0138764	-0.00169519	0.00502549	-0.00995105	-0.000196071	0.0123726	-0.00460675	-0.010097	0.003273	-0.00625757	0.00386979	0.00087174	-0.00566263	0.000517347	0.000591138	0.0148795	0.00175754	0.0112706	-0.00803757
VVMO6_RS03220	7.17784e-05	-0.00139745	-6.51431e-05	0.00357845	0.00814804	0.00322795	-0.00265097	-0.00434647	-0.00459121	-0.00206701	-0.00563446	0.00212134	-5.1693e-05	0.00166533	-0.00651978	0.00122146	-0.00498986	-0.00112892	0.00758899	-0.00291959	-0.00333717	-0.00628199	-0.0109329	0.00255617	-0.0156407	0.00246357	-0.00730561	0.00778641	0.0117843	-0.00598591	-0.00235412	-0.00347189	-0.00991887	-0.00450691	0.0087168	0.00635431	-0.00723492	-0.00583149	0.0050804	0.00500452	-0.00414915	-0.00729127	-0.000313363	-0.0059024	0.0111162	0.00257608	0.00366559	0.0055018	0.000314465
VVMO6_RS03225	-0.0177998	-0.0140035	0.00521122	-0.00403414	0.00914477	0.010782	-0.0167412	-0.0153324	-0.00294959	-0.000316533	-0.0109962	0.00166917	-0.000144792	-0.0319197	0.0348413	-0.00926592	-0.00585637	0.0543286	0.000410925	-0.0103734	0.00531039	-0.0145434	-0.0315722	0.000973988	-0.00614067	0.0111178	0.00463997	0.00978628	0.00355143	-0.0244712	0.00487164	-0.00788002	0.00340432	0.00252893	-0.0237135	0.0117857	2.65906e-05	-0.000982688	0.00744008	-0.0124073	0.00433209	-0.00649439	-0.00830934	0.00683453	-0.0251691	-0.00401634	0.000241695	0.00850537	-0.00364305
VVMO6_RS03240	-0.00188458	0.00213447	0.00317558	-0.00269751	0.00663804	0.00120188	0.00406094	-0.0181462	0.00274082	-0.00355549	-0.00978975	-0.00380114	0.00611446	-0.0301539	0.0321222	0.00524729	-0.0141094	0.00307853	0.00983755	0.00730831	0.00121769	0.00648748	0.0148431	0.0040714	-0.00380137	0.00518622	0.00853616	0.00184498	0.0124493	-0.00496994	-0.000184679	0.00219136	-0.00649416	0.00258479	-0.00567677	0.000561393	-0.00110686	-0.00185565	-0.00236712	0.00829583	-8.55405e-05	-0.00336503	-0.00709484	-0.00376361	-0.0130246	0.00222436	0.000840512	-0.00301748	-0.00577709
VVMO6_RS03245	-0.00540842	0.00105977	-0.00787487	0.014614	0.0125971	0.000637228	-0.000176284	-0.0219972	-0.00188069	0.00295659	-0.00873304	0.0038004	0.00574983	-0.000813463	0.0159313	-0.00677097	-0.0163383	0.00119088	0.0140456	0.0111504	-0.0025555	-0.00174393	-0.0150212	0.000958723	-0.00868928	0.00648442	-0.00252602	-0.00420508	0.0158646	-0.00348267	-0.00596818	0.0122683	-0.00505444	-0.000410296	-0.00198894	0.0127973	0.00394833	-0.00111467	-0.0110103	0.00456846	7.25619e-05	-0.00586608	-0.00389647	-0.00188824	-0.00422595	-0.00181639	0.00731368	-0.00180465	0.00046174
VVMO6_RS03250	-0.000519713	-0.00164834	-0.0112751	0.0124118	0.001179	-0.00135296	-0.0136579	-0.0111701	0.00119538	0.00153333	-0.00124357	0.00248719	-0.00102133	0.0152328	-0.00192978	-0.00406986	-0.00686393	-0.00868195	0.00778678	0.00929139	-0.00751959	-1.12885e-05	-0.00166229	0.000902877	0.00889843	0.0126877	0.0152809	0.0088195	-0.00260479	-0.00257529	0.00463654	-0.00190309	0.00489722	0.00582715	-0.0049972	-0.00391906	-0.00461607	0.00427181	-0.0089942	-0.00143223	0.00336782	-0.000404737	0.000270172	0.00687084	-0.00851956	0.00533541	0.00249093	-0.0170841	-0.00306064
VVMO6_RS03255	-0.00111786	-0.00400922	-0.0179272	0.00574023	0.0135055	-0.00585643	-0.000314313	-0.0274932	-0.010844	-0.00379806	0.00325268	2.08455e-05	0.00670435	-0.00327815	0.00383182	0.00162812	-0.00578975	-0.00598948	0.0229669	0.0086205	-0.0106029	-0.00190427	0.0140268	-0.00810416	0.00738161	0.00235242	0.0108465	-0.0157944	0.00595356	-0.00300477	-0.0258993	0.00762369	-0.000356271	0.00419777	-0.00587391	-0.00599166	0.00538793	0.00233066	0.00098821	0.00614054	-0.00981474	-0.00469146	0.00602137	0.00215098	-0.029555	0.00366141	-0.00349903	-0.0195791	-0.00184707
VVMO6_RS03260	-0.0120963	-0.00461845	-0.0127263	-0.000700138	0.00300993	-0.0117354	0.000861183	-0.0260567	-8.39991e-05	0.0097215	-0.00354468	-0.00884041	0.00818666	-0.0064525	0.0122991	-0.00074643	-0.00321824	-0.00353339	0.0252506	0.00644105	-0.00897136	-0.00617308	-0.00590054	0.0104651	0.00859761	0.00356051	0.0206146	0.00191701	-0.00019839	-0.00129439	0.0161506	-0.0071461	-0.00309	0.00155592	-0.0141545	0.00325563	-0.00346049	0.0150326	-0.00779312	-0.00862485	0.00101406	-0.00191791	-0.00924969	0.0140603	-0.0155551	0.00562682	0.00595605	-0.0134699	0.00238144
VVMO6_RS03265	-0.0288966	-0.00598767	0.000275994	0.00262122	-0.00787038	-0.00963494	0.00350521	0.0127059	-0.00314751	0.0011637	0.00482036	0.00413467	0.000876482	-0.0242305	0.0284292	-0.0126441	-0.00910035	0.0255431	-0.01282	-0.00868483	-0.00150639	0.00278971	0.00142339	-0.00529804	-0.0046013	0.00754037	-0.0194401	0.0768016	-0.00174882	0.00454425	-0.0307922	-0.00696309	-0.00970614	-0.00123748	0.0229099	0.0305236	0.00792231	-0.00907642	0.00841132	-0.0122683	0.0122046	-0.00529501	0.000971854	-0.00238868	-0.00193922	-0.0241261	0.00695279	0.0153832	-0.0239016
VVMO6_RS03270	-0.0116336	-0.00163344	0.00549083	0.00592289	0.00674612	-0.00305497	-0.00459441	-0.0211826	-0.0180945	0.00420083	0.00387271	-0.00696876	0.00277255	-0.00112914	-6.23488e-05	-0.014355	0.00790721	-0.00445214	-0.000783217	-0.00404627	0.00487747	0.0010224	0.0105292	-0.0218172	-0.00454841	0.00423592	0.0154264	0.0114037	0.0174455	0.00914189	0.00433276	0.00204729	0.0186826	-0.0135423	0.0155357	0.00787927	0.00315721	-0.00366818	0.0111369	-0.00479815	-0.00595266	-0.00656851	0.000746905	0.000653188	0.00986742	0.00284306	0.000977929	-0.00952346	0.000236237
VVMO6_RS03275	-0.000782482	-0.00388771	0.0140346	0.000610418	0.00392584	0.00142201	-0.0134222	-0.0193812	-0.0280855	-0.00240081	-3.57952e-05	-0.0138283	0.00838283	-0.0157862	-0.00665406	-0.0097434	0.0119578	-0.0107766	0.0103957	-0.0148397	0.00463592	-0.0001471	0.00265299	-0.0238202	0.0050607	-0.0156213	0.0379329	0.00843065	-0.00392075	-0.00167832	-0.00378414	-0.00807919	0.00951765	-0.0152188	0.0171717	0.00804034	-0.0270861	0.040959	0.0179455	0.00705218	-0.0212816	-0.0110864	0.00656593	-0.0106838	0.00610126	0.00778631	-0.00695595	-0.0295473	-0.00861604
VVMO6_RS03285	0.00698246	-0.00226442	0.0191923	0.000379962	0.0175025	-0.00892113	0.00698596	-0.00984914	-0.00826223	0.00762587	0.00854234	-0.0216877	-0.0185017	-0.0261433	0.00322392	-0.0238752	0.00904332	-0.00554304	0.00707964	-0.0328333	-0.0123198	-0.00811879	0.011194	-0.0125515	-0.00285428	-0.00538983	0.0209884	0.0236238	0.000449667	0.00286118	0.0183235	-0.00249845	0.00803787	-0.000172195	-0.0190658	0.00396687	0.00866753	-0.00254051	-0.000482398	-0.00188463	-0.00634621	-0.00144262	0.0160989	-0.00737385	-0.00902766	0.00470456	-0.00633737	-0.0134486	-0.000611706
VVMO6_RS03290	0.0278595	0.000183001	0.00792684	0.0160414	0.0129673	0.00463757	0.0247439	-0.0108346	-0.00570335	0.000668282	-0.0315498	0.0178229	0.00536985	0.0389173	0.00734228	0.00201347	-0.00612647	-0.0190574	0.0287137	-0.00266045	-0.000833991	0.00704841	0.0300587	-0.00108992	0.00780691	-0.0123462	0.0179301	-0.0242893	-0.0116194	-0.00817647	-0.00761167	-0.0253957	0.0369894	0.00612865	-0.0183987	-0.0178304	-0.00599645	0.0139977	-0.0113483	-0.0140497	-0.0232424	-0.00249802	0.00184647	0.00690078	-0.0433235	-0.00569256	0.00449506	-0.00663002	-0.0053374
VVMO6_RS03295	0.00445434	-0.00547347	0.00623964	0.00353984	0.0119759	-0.00139589	0.00287072	0.00167946	-0.0038323	-0.00346919	0.00338475	0.00451841	-0.000764463	-0.00359628	0.00857071	-0.0172049	0.000649548	-0.00527585	0.00113785	0.00020554	-0.0147575	0.00137846	-0.00128748	0.00454945	-0.00780141	0.00147322	-0.0133288	-0.00301253	0.00342517	-0.00679301	0.00786055	-0.00165706	-0.00230713	0.0023255	-0.00476832	0.000630882	-0.00259902	-0.00604837	0.0163991	0.000464819	-0.00550513	-0.000790013	0.0117149	-0.00561344	0.00409966	0.00842327	0.00780597	-0.00168932	-0.00239241
VVMO6_RS03300	-0.00212663	0.00671733	-0.00415318	0.00568401	0.0145723	-0.00268606	4.57225e-05	0.0119026	-0.00703729	0.00389256	-0.00273504	-0.00486859	0.00705009	0.0213732	-0.00460219	-0.00359914	-0.0029266	0.00102983	0.0117307	-0.0107478	-0.00433109	-0.00502166	0.00610621	0.00413744	-0.000794971	0.0115931	0.00486671	0.00835985	0.00678805	0.00186313	0.00385947	0.00454607	-0.00459591	-0.00578154	0.00886119	-0.0213584	-0.00240781	0.00596431	0.000212299	-0.00162493	0.0028313	-0.003552	0.000147703	-0.00158174	0.00509336	0.0106416	0.00482531	-0.00344329	0.00186567
VVMO6_RS03305	0.00265206	0.00639554	-0.0025952	0.00433514	0.000760845	-0.0102135	-0.0319467	-0.00054675	0.0121952	0.0125954	-0.0194848	-0.00755893	-0.00361108	-0.052375	0.00438252	0.00691584	-0.00281263	0.0202224	-0.0220318	0.00955987	0.0172707	0.00317737	-0.00913123	0.00364171	-0.0130287	-0.00297959	-0.0304302	0.0166753	0.00657071	-0.011598	0.0147764	0.000924268	-0.0259404	-0.000148755	-0.00271185	-0.018793	0.00831384	-0.00701846	0.0147568	-0.0286978	0.00550844	0.00078533	-0.0257058	-0.0136705	-0.0324422	-0.00687882	0.00952185	0.0261607	0.00569845
VVMO6_RS03310	-0.00350487	-0.00204272	-0.00126227	0.00288797	-0.00116691	-0.0118627	-0.00801629	-0.00352316	0.0103812	0.00742168	-0.0122708	-0.00362572	-0.00509063	-0.0201866	0.00139692	0.00760606	-2.37857e-05	0.00991338	-0.0185649	0.00071841	0.00713995	-0.00220751	0.00184699	0.000235982	-0.0131523	0.0193378	-0.024021	0.0127726	0.0109675	-0.00760177	0.00439444	0.00993304	-0.0215671	0.000613453	0.00633023	-0.000666834	-0.00520927	-0.010361	0.00270144	-0.0268941	0.00634914	-0.00304073	-0.00164962	-0.0141667	0.00690908	0.00162823	0.0137262	0.00920507	-0.00144165
VVMO6_RS03315	-0.00665785	-0.02573	-0.0130808	-0.0120595	-0.00738434	0.00502747	0.0070248	0.00844761	0.0239914	0.00580662	-0.00912957	0.0125591	-0.00148806	-0.0127205	0.000208445	0.0284415	-0.00261133	-0.00577997	0.0268744	-0.00325345	-0.00313933	-0.00282376	-0.0241561	0.00487063	-0.00201786	-0.0104879	-0.0216697	0.00433853	-0.000403807	0.00301284	0.00980937	-0.00126878	0.0923923	-0.0101948	0.00226311	-0.0179504	0.0494668	0.00700805	0.00164182	-0.00476627	0.0281042	0.0110299	-0.00766081	0.00626362	-0.000279815	0.00231674	-0.00884197	-0.0155984	-0.00421738
VVMO6_RS03320	0.0077504	-0.00658394	-0.0061427	0.00419207	0.01783	0.0130335	-0.00932212	0.000952459	0.00647915	-0.00194488	-0.0108215	0.0257811	0.00907007	0.00252304	-0.00341211	0.00479893	-0.0079465	0.000883338	0.0106172	-0.00549373	-0.00238517	0.0077305	-0.0114304	-0.00335109	-0.00358201	-0.021716	-0.0323366	-0.0189086	0.00920246	0.00472971	-0.0133016	-0.0059763	0.0625676	-0.0176012	-0.00150528	-0.00393747	0.0492775	-0.0269024	-0.0141525	-0.00305841	0.0319925	-0.00073966	-0.00489053	-0.0121828	0.0247374	-0.0207806	0.00786193	0.00637983	0.0118735
VVMO6_RS03325	-0.00353942	-0.000113077	-0.0141894	-0.00431201	0.0124557	0.00624923	-0.0026602	0.00735565	-0.00821611	-0.00429804	0.00979816	-0.010281	0.00216361	-0.0127402	-0.00303326	0.0184581	0.000970566	-0.00274259	-0.00512135	-0.0133464	0.00430444	-0.00938873	-0.0200817	0.00630488	0.00314156	-0.00276395	-0.023306	-0.0105705	-0.00140105	0.00507228	-0.00602715	-0.00424164	-0.00867603	-0.00373311	0.0160344	-0.00112004	0.00295987	0.00872026	-0.0362077	-0.00847238	0.00502799	-0.00162139	-0.00558458	0.00288822	0.00623772	-0.00171502	-0.00458498	-0.00771107	0.000395802
VVMO6_RS03330	0.00225354	-0.0169138	0.00185403	-0.0134588	0.00315517	0.015435	-0.00580004	0.00903942	0.0205405	-0.011042	0.000534623	-0.0192903	0.00134725	-0.00876949	-0.0132103	-0.00651059	-0.00489818	-0.00177852	0.0133926	-0.00952199	-0.00579087	0.00576606	0.00512775	0.00155723	0.0130189	-0.00843738	-0.0183636	0.0258485	0.00896787	0.00748902	0.0145323	-0.012997	0.0451002	-0.000268272	0.0116076	0.00350113	0.030723	-0.00419336	-0.0116811	-0.000380729	0.00879664	-0.00387876	-0.000709397	-0.00246793	0.0090419	-0.0131671	0.0122257	0.00264383	0.000495332
VVMO6_RS03335	-0.00218313	-0.00027116	-0.00864463	-0.00283773	0.00192745	0.00357036	0.00491933	0.0088101	0.0025783	-0.000915577	-0.00564579	-0.00347043	-0.00839087	-0.0218957	-0.00522515	-0.00971766	-0.00711553	-6.13372e-05	0.00822478	-0.00796095	-0.00468052	0.00272906	-0.0173123	0.0109271	0.0134763	-0.00648167	-0.0155266	0.0140318	-0.0117431	-0.00567424	-0.0162793	-0.00969257	0.0104544	-0.00302913	-0.0188023	0.00460908	-0.00621283	-0.00477242	0.00541326	-0.00735606	-0.000236249	0.0030225	0.00368554	0.00657561	-0.000550456	-0.00800032	-0.00531454	0.00450815	-0.00851453
VVMO6_RS03340	0.00415821	-0.00803621	-0.00756138	0.000402236	0.000618449	0.0122277	-0.00232968	-0.00628108	0.0162882	-0.00603256	-0.00223787	-0.0105919	8.29469e-05	-0.0247357	0.0152879	-0.00497559	0.00848629	0.00997635	0.00577303	-0.000172239	-0.00390263	0.0152182	-0.0193186	-0.000699277	0.00128504	-0.00072149	-0.00286091	0.012271	-0.00802684	-0.00840682	-0.00672508	4.68061e-05	0.00993659	-0.00873442	-0.00340289	-0.00582894	0.0018588	-0.015992	-0.00335497	0.00394154	-0.00190409	0.00144805	-0.00759588	0.00243462	-0.00670506	0.00534219	-0.0132188	-0.0085815	-0.00166034
VVMO6_RS03345	3.80888e-05	-0.00867235	-0.00805225	-0.0116175	-0.00786922	0.0182113	-0.000536891	0.0197825	0.00739483	-0.00148568	0.00596851	0.0021469	-0.0068412	-0.00365453	0.0171201	0.000721632	-0.0133408	0.00644495	-0.00745281	-0.0130753	-0.00622903	0.0343874	-0.0123282	0.00512751	0.012732	-0.00655994	-0.0194308	0.0157139	-0.00746058	-0.00210091	-0.028887	-0.00156619	0.0122447	-0.00761414	0.0185808	0.00453914	0.000463123	0.00680416	0.00581514	0.0128487	-0.0144931	-0.00511101	-0.00290811	0.00428402	0.00601661	0.0160826	0.0014107	-0.00673352	-0.00615313
VVMO6_RS03350	0.00789423	-0.00337448	0.00206135	0.00299447	-0.0109053	-0.000875369	-0.00418596	0.00286716	-0.0014681	-0.00878355	0.0048855	-0.00412807	-0.00411412	-0.00451713	-0.00957104	0.00478427	0.00664636	0.00748331	-0.00469393	-0.00694444	-0.00420677	0.00699915	-0.00545409	-0.00417549	0.007616	0.00252319	-0.00379766	2.84999e-05	0.00691919	0.0606425	-0.00412665	-0.0059293	-0.00687013	-0.00457983	0.0122481	-0.00198853	-0.00633197	-0.014109	-7.50408e-05	0.00271965	0.00264327	0.000453536	0.00831186	0.00714393	0.0106283	0.00429443	-0.00548569	-0.0166382	-0.00486509
VVMO6_RS03355	-0.00182043	-0.0045198	0.00226725	0.00640403	0.0183142	0.00816934	-0.00168588	0.0163475	0.00146897	0.000276774	-0.000549669	-0.00569896	-0.00575402	-0.0106958	-0.00617329	-0.00863496	0.000212856	0.0158361	0.00160309	-0.00048759	-0.000757197	-0.00675061	-0.00360407	-0.00328422	-0.00499864	0.0194776	-0.00935136	-0.00396007	0.0124626	0.00161317	0.000951203	-0.000645251	0.0100751	-0.00378235	-0.004185	0.014378	0.00212487	-0.000144453	0.000928411	-0.0126589	-0.00584935	-0.00289713	0.00123673	0.00558485	-0.0264283	-0.00989477	-0.0060257	-0.00491062	-0.00058455
VVMO6_RS03360	-0.00130696	-0.00666109	-0.00325137	0.00644176	0.00457689	-0.00270274	-0.000863466	-0.0048045	-0.00519849	0.0014513	0.00890723	-0.0026081	0.00137616	-0.000827124	0.0138739	-0.00918499	-0.00353412	-0.00332503	-0.00753076	0.00125646	-0.00696558	-0.00344512	0.0111609	-0.00369774	-0.00884586	0.00170752	-0.00409128	-0.0138525	-0.00167102	-0.00913906	-0.00311414	0.00491671	-0.000637783	-0.00357691	-0.000229362	-0.0130091	0.00272004	0.00281444	0.000417028	-0.00527314	-0.0105051	0.000204169	0.00216534	-0.000351638	0.0135047	-0.00734574	-0.00816466	-0.00555702	0.00544981
VVMO6_RS03365	-0.0058103	0.00326878	-0.00414875	0.0194179	-0.000796519	-0.00109812	-0.00373797	-0.00182115	-0.00605195	-0.00140748	0.00358161	0.00848535	-0.00978828	-0.0137104	-0.0132171	-0.00481832	-0.00495647	0.000416349	-0.0140269	0.00433858	0.0013387	-0.00876526	-0.00397365	-0.00454815	0.00840225	-0.00188963	0.00483512	-0.000752712	0.00408549	-0.00787743	-0.0216993	-0.00154954	0.00394944	-0.00350849	-0.00504637	0.000598833	-0.00154508	-0.0235397	0.00593743	0.0046743	-0.0100248	-0.000782287	0.00653708	-0.000258246	0.0035235	-2.68603e-05	0.00294603	0.0035148	-0.0032105
VVMO6_RS03370	-0.00675371	-0.00617474	0.00949689	-0.00945018	0.00200044	-0.0131549	-0.0121089	0.0371263	-0.00866107	0.00057835	0.0108404	0.00640294	-0.0196628	-0.0165445	-0.00561226	0.027838	0.00607255	-0.00511409	0.00297568	0.00666691	-0.00184334	0.00191469	0.00662035	0.013442	0.0156023	0.033834	-0.0254504	-0.00190742	-0.0114498	-0.00577869	0.000632488	0.00755321	-0.00637345	-0.00894914	-0.000647468	-0.0111237	0.000601771	0.00260937	0.00272216	0.0108538	0.00446019	0.00413732	0.000942329	-0.000206615	0.0197714	-0.00654105	-0.00095314	-0.0180102	-0.00350803
VVMO6_RS03375	-0.00204799	0.000415047	0.0226178	0.00825883	-0.00187818	0.000251519	0.00315079	0.0246274	-0.00565912	0.00321468	-0.0053668	0.0145368	-0.00664236	0.0132039	-0.000329609	-0.0045387	-0.00309285	-0.00520117	0.0236444	-0.00460665	0.00553803	-0.01388	0.0232926	0.0174046	-0.00580664	0.0460911	0.0030649	0.00910406	-0.0101363	0.00678202	-0.0030691	0.0108864	-0.00714557	-0.0140273	0.00808733	0.00323712	-0.00213706	-0.00453815	-0.00424311	-0.0110314	-0.000468463	0.00227539	-0.0107817	-0.00641585	0.00825975	0.00669206	-0.00117722	-0.00469787	-2.64558e-05
VVMO6_RS03380	-0.00124361	0.015626	0.0228359	-0.00288817	-0.00972707	-0.00745309	-0.0124846	0.0186687	0.000745804	0.00316292	-0.0306315	0.00570263	-0.00646051	0.00174555	0.00101378	0.00234975	0.00488222	-0.00494867	0.00345851	0.000783088	0.00721838	-0.0139087	0.0112498	0.016409	-0.000400435	0.063899	0.00785023	-0.00638032	-0.000785181	0.014394	-0.00380082	0.00587642	0.00596259	-0.00926348	0.021986	0.0119439	-0.0118571	-0.00839869	-0.00626683	-0.00130141	-0.00240745	0.00609488	-0.00760027	0.00496807	-0.00405241	0.0207606	-0.00866638	0.00269072	-0.00385535
VVMO6_RS03385	-0.00640674	0.0143962	0.0214371	0.00244492	-0.0110753	-0.00910201	0.00607933	0.0089666	0.000406056	0.00306138	-0.011622	-0.00718755	-0.0143924	-0.00274705	-0.0110061	0.014632	-1.53033e-05	-0.00902068	-0.00867909	-0.00518636	0.00651971	0.00469033	0.0109895	0.010052	0.0161966	0.0562698	0.000140503	-0.0137195	-0.00141746	0.00334438	-0.014873	-0.00387872	0.00698306	-0.00562578	0.005481	-0.0184482	-0.00633926	-0.00286894	-0.00114387	0.00693798	0.00126519	-0.000472778	-0.0120342	0.00174378	-0.00586872	-0.00791518	-0.00721682	0.000397868	0.00331954
VVMO6_RS03390	-0.00640175	0.00735953	0.015991	-0.010638	0.00584801	-0.00446703	-0.00627457	0.0359601	-0.0131307	-0.00621757	-0.0123055	-0.000577732	-0.00378869	-0.00449842	-0.00936664	-0.0134935	-0.0068598	-0.021381	-0.00752663	-0.0163891	0.0118297	0.000269745	0.00698077	0.00616903	-0.00693924	0.0745744	-0.0120814	0.000841205	-0.0114091	-0.00730999	0.00559977	-0.00641779	-0.00180124	-0.00272523	0.00614139	0.00116119	-0.00583835	-0.0123299	-0.00973768	0.00541928	-0.00984517	-0.0005691	-0.00211368	-0.00106046	0.0165871	-0.00601056	-0.00300204	0.00897327	-0.00181428
VVMO6_RS03395	-0.00274883	-0.00579819	0.00245339	0.00368825	0.0146899	-0.00214714	0.0054712	0.0150331	-0.0131267	0.00462051	0.00228665	-0.0147707	0.00016801	-0.0229767	-0.000891805	-0.00734624	-0.00211332	-0.00746142	0.000539774	0.00350245	0.00301118	-0.00233794	-0.0116761	-0.00390637	0.00397125	-0.00978419	-0.00957677	-0.00459411	-0.0187458	0.00690528	0.00293366	0.00994051	-0.00932166	-0.00441762	0.00806677	0.00343093	-0.00646997	0.00492571	-0.000661624	0.00750971	-0.00726247	-3.87457e-05	0.00523774	-0.00186342	-0.0210536	-0.00256655	-0.00365376	-2.24887e-05	0.00142202
VVMO6_RS03400	-0.00507281	0.0102361	0.00374344	0.0144768	0.0121342	-0.0092568	0.0016302	0.00285324	-0.0161995	-0.00117442	-0.00822414	-0.00757803	0.0040177	0.0178173	-0.0301341	-0.00443201	0.00115054	-0.00542967	-0.00399144	-0.0022566	-0.00352245	-0.00170981	0.00925824	-0.00345833	-0.00886598	-0.00313855	-0.00916924	0.0139719	-0.00406915	-0.00557016	-0.00310958	-0.00871402	-0.00992191	-0.00586911	-0.000508554	0.00105901	-0.00180646	0.00290641	0.00230963	0.00460706	0.000860469	-0.002262	0.000961786	0.00349854	-0.00899998	-0.00592103	0.00201758	-0.00687396	0.00388083
VVMO6_RS03405	0.00414063	0.00795486	-0.0081586	0.00123696	-0.0048627	0.00357743	-0.0165343	0.00951811	0.00877477	0.000578885	-0.00419617	-0.00207372	-0.00923959	-0.00776099	-0.00717886	-0.00554641	0.00412272	-0.0091178	0.000904421	-0.00655838	-0.00567586	-0.0100026	-0.00330755	0.00595098	-0.00143066	-0.00198165	-0.00695821	-0.0165035	0.0142183	-0.0056735	-0.0110186	-0.017853	-0.00875128	-0.00674999	0.00446793	-0.00444866	-0.00343487	0.00441908	-0.0067309	-0.00226132	-0.00444434	-0.00298718	-0.0105942	0.00225838	0.00162003	-0.00336883	-0.00872941	-0.000446795	0.00401958
VVMO6_RS03410	0.00141769	-0.00220492	-0.00516594	0.00215414	-0.00050476	-0.00728789	0.00342307	-0.00732543	-0.005274	-0.00251219	-0.0043492	-0.00643949	-0.00229363	-0.00597705	-0.00407059	-0.000291548	-0.00386091	0.000715037	-0.00270221	-0.0109066	-0.00594704	-0.00995328	-0.00114889	0.0036739	-0.00414164	-0.00690141	0.000293371	0.00409024	-0.000641196	-0.001328	0.00241451	0.00472841	-0.00797188	-0.00347161	-0.00619333	-0.0116888	-0.00686746	0.00436421	0.0041801	-0.00210567	-0.00635448	-0.000574606	0.00316996	-0.00197236	-0.00344262	-0.00669771	-0.00232371	-0.000790838	-0.00744935
VVMO6_RS03415	0.00220704	-0.00182533	-0.0154816	-0.00213873	0.00555567	-0.00186271	-0.000239153	0.00579009	0.000511157	-0.00640109	-0.0185525	-0.00850566	0.00442577	-0.00762995	-0.00941397	-0.00105429	0.00353194	-0.00650119	0.00227635	0.000403777	-0.000488394	0.00302833	0.00591156	0.00112857	0.0225105	-0.00181914	-0.0158467	-0.00907431	-0.00106567	-0.00637826	-0.00494604	-0.0105995	-0.000681837	0.00217037	-0.00963776	-0.00547423	-0.0100885	0.00589381	-0.00980425	0.00593142	0.00260929	-0.00145351	-0.00318067	0.00600725	-0.00533069	0.00254862	0.00181345	-0.00155924	-0.00419608
VVMO6_RS03420	-0.00167735	0.00719079	0.0012212	0.00262703	-0.00288127	-0.0134027	-0.0105833	0.00994197	-0.0112654	0.000913626	-0.0104907	-0.00296226	0.00207337	-0.00250833	-0.00911186	-0.0034031	0.00875609	-0.00133247	0.00108407	0.00206713	0.00495623	-0.0211181	-0.000140682	0.00481531	0.0109196	-0.00764652	0.00547281	0.00536676	-0.00592295	0.00460296	-0.0170884	-0.00298217	0.0100213	0.00137781	0.00283109	-0.0105397	-0.0104815	0.0123524	-0.00703989	-0.00487658	-0.00321789	0.00599281	-0.015334	0.00650803	0.0314687	0.00388226	-0.010804	-0.00250224	0.0146682
VVMO6_RS03425	-0.0133545	0.00805877	0.000867892	0.00422778	-0.00488719	0.00458599	-0.00291084	0.0040155	-0.0165197	0.0023846	-0.00154067	-0.00544427	0.00387074	0.00571467	-0.000320002	0.00612361	0.00870389	0.00212524	0.0105914	-0.0131175	0.00590327	0.00060605	0.0124112	-0.0054856	0.0147914	-0.00252816	-0.00235631	-0.00607198	-0.00504767	0.0260066	0.00186691	0.00395463	0.0109746	0.0093096	-0.00239971	-0.0150021	-0.00436372	0.0223539	0.00450877	-0.00677482	0.00157385	0.000567013	-0.00757881	0.00125544	0.0301382	-0.00453186	0.00685594	0.000681657	0.0136159
VVMO6_RS03430	-0.00523097	0.0105811	-0.000818283	0.00953047	0.000914225	0.0089476	-0.01194	0.0127333	-0.00581996	0.00212186	0.00856164	0.0105329	-0.00277441	-0.00182467	0.0162981	-0.00242042	0.00309046	-0.00191724	0.00420388	-0.000230837	-0.0087779	0.00320489	-0.000944629	-0.0166639	-0.0176102	0.00641887	0.00489461	-0.00363548	0.0162634	-0.00814895	-0.0044843	-0.00777985	-0.00203044	-0.0195873	-0.000856752	-0.00565663	-0.00466189	-0.00325557	0.0046505	-0.00147221	-0.00179715	-0.00167348	0.00417184	-0.00980486	0.0193845	-0.00875887	-0.00365175	-0.0179312	0.00668565
VVMO6_RS03435	0.00463916	-0.00436829	-0.00593461	0.00781757	-0.000205274	0.00100522	0.00232608	0.00836869	-0.00991878	-0.00147399	-0.00842754	-0.0207619	-0.0134506	0.0032163	-0.0161843	-0.00243505	-0.00590187	0.000162489	-0.00126225	-0.00202894	0.0089474	-0.015181	-0.00632326	-0.0018937	-0.00157448	0.0287822	-0.00470299	7.30819e-06	-0.0011203	0.00306948	0.0142934	-0.00789031	-0.00582666	0.00270889	0.00806809	-0.0188169	-0.0105772	0.0266851	-0.0677815	0.00745058	-0.00348899	-0.00495919	-0.00818671	0.000274778	-0.00528438	0.00180943	-0.00429336	-0.00831427	0.00304475
VVMO6_RS03440	0.00219824	-0.000643967	0.00208485	0.0183361	-0.0156276	-0.0259199	-0.00532735	0.0283711	-0.00440565	0.00997424	0.000254039	0.0490148	-0.00662769	0.0150936	-0.0046517	0.00920296	-0.0222972	0.0421984	-0.00800983	0.010841	-0.00682927	-0.00792771	-0.0217482	-0.000101762	-0.000589792	0.0127591	0.0056975	0.000724311	0.00122453	-0.0222179	-0.0419143	-0.0187201	-0.00479406	0.00278694	0.0224318	-0.0358187	0.0214188	-0.0148111	-0.0508513	-0.00946067	0.00385089	-0.0096701	-0.0131091	-0.00665515	0.0200242	0.0284357	0.0214685	0.0248284	-0.00480305
VVMO6_RS03445	0.00946005	0.00207349	0.00733211	0.00186583	-0.00224982	0.000735387	-0.0140165	-0.00273225	0.0141681	-0.0053042	-0.00323341	0.00322226	-0.00460879	-0.00294581	-0.0164759	-0.0162952	0.000750919	-0.00155186	0.00138682	-0.0154076	-0.00468588	0.012497	-0.0053255	-0.00531692	-0.00730799	-0.00126117	0.00464756	-0.00637828	-0.0190753	0.0160138	-0.00611823	0.010173	-0.0178856	0.0248126	0.0347172	0.00154457	-0.00176334	-0.0077855	0.000252957	-0.00526854	-0.00509066	-0.00341399	-0.0103007	-0.00352577	0.00675004	0.0146685	-0.0109049	-0.00977852	0.0115768
VVMO6_RS03450	-0.00573048	-0.0233197	-0.00566689	0.0107553	-0.0147249	0.0103993	-0.00463704	-0.0121595	-0.021957	-0.000805911	0.0152521	-0.0112163	-0.00533758	-0.0336382	-0.0129488	-0.00913944	0.00901371	0.00546899	-0.000715251	-0.0103608	0.00498399	0.00031513	-0.00893547	0.00297868	0.0024878	0.00506261	-0.005858	-0.00612509	-0.00861751	0.0820318	0.00497433	-0.00381452	-0.00102731	0.00666285	0.0028634	0.01853	-0.0066609	-0.0196408	-0.0156423	-0.0335846	-0.00450741	-0.00777989	0.00834114	-0.00352172	0.0116923	-0.00326557	0.00653411	-0.000730471	3.68862e-05
VVMO6_RS03455	0.0139803	-0.0157972	0.00390028	0.000636213	-0.00236061	-0.00898693	-0.00912282	-0.00636334	6.42215e-05	0.00106277	-0.0203138	-0.00566559	-0.00281096	-0.0087437	-0.002083	-0.00293727	0.0115461	0.00657157	-0.00146434	0.0215057	-0.0191341	0.00350462	0.0121069	-0.00347272	-0.00626652	-0.0107933	-0.00349554	0.04165	-0.00566556	0.0350709	-0.0110793	0.0091853	0.00612832	0.013482	-0.00502288	0.023908	-0.00102218	0.0950553	-0.0142589	0.0133064	-0.00286507	-0.00185339	0.0180352	0.00266442	0.0211631	-0.00438355	0.00641023	-0.0116922	0.00674651
VVMO6_RS03460	-0.00103766	0.0138691	-0.0147694	0.00266528	0.00335466	-0.020014	-0.00850384	0.00729127	-0.0127914	0.00211608	-0.0184316	-0.000410791	-0.0257369	0.0180387	0.00279138	0.0236334	0.00599999	0.0447387	0.00723199	0.0604732	-0.020051	0.0091181	0.0230103	0.0166225	0.00883401	-0.0215862	0.0304287	-0.011824	-0.0145062	0.0134086	0.00177212	-0.00690496	-0.0187013	0.00154723	-0.00035103	0.00380752	0.00846246	-0.0378678	-0.03728	0.0353683	0.0156498	-0.00469058	-0.00278942	0.00689422	-0.00362007	-0.00238202	-0.0102473	0.00076936	0.0177231
VVMO6_RS03465	-0.00328192	0.0115181	-0.000430682	-0.000138179	0.0130813	0.00260466	-0.0126549	0.026444	-0.0204873	0.00179889	-0.0131828	-0.00506991	0.00960296	0.0126557	-0.00332029	0.00661494	0.0154605	0.00617145	0.00505105	0.0379303	-0.0109867	0.00116347	0.00199101	0.00992604	0.00496369	-0.0336026	0.000813336	-0.00666835	-0.00593591	0.049141	0.00816274	0.00245282	0.0115119	-0.00738209	-0.00829566	-0.00415055	0.0274882	0.0750491	-0.0267666	0.00177904	-0.0169549	-0.0117116	0.00831444	0.0180227	-0.00109599	-0.00224719	-0.00166104	-0.00620636	0.00435804
VVMO6_RS03470	0.00245973	-0.00414282	-5.45059e-05	-0.00364844	0.00921167	0.00590551	-0.00255406	0.00626467	-0.00161384	-0.00409773	-0.00495831	-0.00900888	-0.0183296	-0.00270367	-0.0105093	0.00747066	0.00744896	-0.00243431	0.00857761	0.034454	0.00375422	-0.00394147	0.00785636	-0.0163925	-0.00645229	0.0063875	-0.00101779	-0.0126941	0.00950622	0.0326188	0.00635513	-0.00407264	0.00835861	0.00269093	-0.0145067	-0.000707869	0.00593395	-0.0336455	-0.00693308	-0.00148531	-0.00431202	-0.00461715	-0.0118093	0.0198968	-0.0234782	-0.00143756	-0.013733	-0.000102681	0.00704955
VVMO6_RS03475	0.00959325	0.00524087	-0.0374013	0.033825	-0.00191065	-0.00434734	-0.000632727	-0.00205146	0.00232855	-0.00962491	0.00653022	0.00351104	0.0100446	0.0138584	-0.0156394	0.00516931	0.00895907	0.00227478	-0.0272124	0.0272532	-0.0150959	-0.00324631	-0.00669069	0.00144149	-0.0149559	-0.0172851	-0.015713	-0.0142195	0.0136588	-0.000333107	-0.0302908	0.0165251	0.00556066	-0.0179365	0.00684336	0.000596748	-0.00539884	0.0100046	-0.0143159	0.00515537	-0.0065983	0.0460373	-0.014974	-0.00154009	-0.00545369	-0.0114654	0.147662	-0.0131543	-0.00241945
VVMO6_RS03480	-0.00962803	-0.0157463	-0.00315269	0.00667197	0.00914783	-0.0433493	0.000850351	-0.0142218	-0.0130503	-0.00127294	-0.00694273	-0.00196759	-0.0207205	0.00393491	-0.00546742	0.00256936	0.00711238	-0.0149088	0.0043186	0.0493186	0.0147399	-0.0021059	0.011226	-0.00941236	0.0174301	0.0148529	-0.00694434	0.00300921	0.0157605	0.0211762	-0.00538282	-0.0246844	-0.0253587	0.00742602	-0.0142453	0.0142134	0.0273739	-0.00478049	-0.0140684	-0.00231978	0.0145175	-0.00141684	0.00570364	0.0140537	-0.00657676	0.00325482	0.00317548	-0.00778341	0.00629029
VVMO6_RS03485	-0.0388426	-0.0342838	-0.0127892	0.00306506	0.0146863	0.0015257	0.00299381	0.00838437	-0.0050036	0.00991945	0.019396	0.000461704	0.00717602	0.0404555	-0.00632292	0.00632405	-0.00177829	-0.00106622	-0.00374099	0.0373153	0.00332223	-0.00487657	0.022117	0.0072786	-0.0116565	0.00372806	-0.00344357	-0.0182124	0.0126225	0.000373072	0.0599199	0.00876358	-0.00569101	0.0100478	-0.0167665	0.0332635	0.00800919	-0.0142376	-0.0210182	-7.96034e-05	-0.00865951	-0.00607736	0.00443843	-0.0120728	-0.00316246	0.00644658	0.0107557	-0.00413089	0.000299721
VVMO6_RS03490	-0.00410355	0.000414198	-0.00832892	0.00593478	0.0200437	-8.46504e-05	0.0123336	-0.0245944	-0.0133488	0.00306157	0.00860251	0.00934277	-0.0225502	-0.023227	-0.0117214	-0.00777435	-0.00945769	0.00218342	0.00912668	0.0231571	-0.00445599	0.00419335	-0.00310367	0.026016	0.0116211	-0.00473187	-0.0116442	0.00672297	0.00952571	0.0423049	0.0266018	0.0104213	-0.00359452	-0.00868986	0.00485103	0.0201649	0.00759822	-0.00884872	-0.0104304	0.00748368	-0.0214234	-0.00199186	0.00627248	0.0107287	-0.00606747	0.00226867	-0.0233068	-0.00301792	-0.0044673
VVMO6_RS03495	0.00908386	-0.00399349	0.00849598	0.00776942	0.0113048	0.0117671	-0.00479594	0.00828534	0.000535005	-0.0120881	-0.016866	-0.000342411	-0.013476	-0.00783945	-0.0105401	0.00892458	-0.0156072	-0.000507943	0.0131055	0.024064	0.0118361	0.00107987	0.00746869	-4.47628e-05	-0.00421435	0.00395177	0.00420384	-0.00385233	0.00804611	0.0351469	0.0121815	0.00290748	0.00134886	0.0106449	-0.000952511	0.0278193	-0.00484608	-0.0499444	-0.00346345	-0.0185205	-0.0164076	-0.00495551	-0.00336275	-0.0192613	-0.015613	0.0204874	-0.0109777	-0.011436	-0.00853368
VVMO6_RS03500	0.0116973	0.00146784	0.00762712	-0.0206389	-0.0025711	0.00234039	-0.00679259	2.86468e-05	0.00860276	-0.00851871	-0.000934303	0.0149468	0.0132084	0.00864959	-0.000651212	0.0108069	0.00302495	-0.00718614	0.0145127	0.028844	-0.0145161	0.00488707	0.0188602	-0.00759135	4.10423e-05	0.00319169	0.0127815	-0.020895	0.0135832	0.0413757	0.00834293	0.00113996	-0.0017516	-0.0109763	-0.00209323	0.0170221	-0.00022414	-0.0205694	-0.0225968	-0.00800461	-0.00388889	0.000477029	-0.00549103	-0.00383171	0.0177693	0.0166968	-0.00305864	-0.0207668	-0.000228474
VVMO6_RS03505	-0.00926168	0.00273381	0.000389783	9.02634e-06	-0.00415236	-0.00467035	-0.00799914	0.00149168	-0.0149509	0.00361951	0.00331192	-0.000540884	-0.0104964	-0.00624443	0.00710925	-0.0092443	0.00300864	-0.0115621	0.00477844	0.0166922	0.00270684	0.00590392	-0.0174838	0.0132177	-0.00179841	0.0142483	-0.00264655	-0.00962456	0.00927151	0.0285489	0.000930883	-7.85019e-05	0.00377914	-0.00336564	0.00418547	0.00308647	-0.0113413	0.00160373	-0.0114572	-0.017023	-0.00568421	0.000507653	0.00183885	0.00161453	-0.00580463	0.0104224	-0.000478066	-0.00323833	0.0053288
VVMO6_RS03510	0.0124335	0.00714217	0.000719396	-0.00496682	0.0214331	-0.0119776	-0.0113531	0.00363819	-0.0128732	-0.00506281	-0.007868	0.0113927	-0.0107614	-0.00673604	-0.00977285	-0.00196835	-0.00892052	-0.0130715	-0.00666741	0.0492125	0.00757172	-0.0059083	0.0117349	-0.00124627	-0.00795399	0.00540177	-0.0200146	-0.00951242	-0.00280094	0.0131369	0.00054524	-0.0157538	-0.0156953	0.0141727	-0.0198246	0.000504879	-0.00722925	0.00172858	-0.00795942	-0.00162809	-0.00336573	-0.00441917	0.00438946	-0.00132433	0.0123712	0.00899377	-0.00491733	-0.00270105	-0.00569016
VVMO6_RS03515	0.00333564	0.0139232	0.00348913	-0.0102781	0.0427356	-0.0173566	-0.00805391	0.00948678	0.00130645	-0.00308007	-0.00620351	0.00615134	-0.00824842	-0.00658433	-0.00466395	-0.0184018	0.00593018	-0.00103606	0.00817096	0.0528106	0.00184217	0.01235	-0.0080346	0.0195201	0.00966422	-0.00488562	-0.0293218	-0.00467068	-0.00739816	0.00644155	0.0120633	-0.0110713	-0.0225464	0.0173579	-0.0037439	0.00369389	-0.00492206	0.0137504	-0.0119569	-8.27733e-05	0.0180547	-0.00518941	-0.00822143	0.0050536	0.0132361	0.00837477	-0.0107625	-0.00643396	-0.0026804
VVMO6_RS03520	0.000459209	0.015687	0.00984832	0.0104114	0.0600652	0.00489006	0.00463652	0.0272122	-0.00503471	0.00454299	-0.0191248	0.00455052	-0.00750435	-0.0309398	0.00229651	-0.00807765	-0.00670836	-0.00922416	0.00321547	0.0422237	-0.00556244	-0.00790958	0.00602269	-0.00156679	0.000566388	-0.000435614	-0.00799042	0.00177813	-0.00706082	0.0124128	-0.00908824	0.00754002	0.00586418	0.0175177	0.0140146	0.00751118	0.0142883	-0.0194032	-0.0243192	0.00457756	-0.0154021	-0.00577786	0.00458735	-0.0172959	-0.00343232	0.0112585	-0.0106138	-0.00645335	-0.00133902
VVMO6_RS03525	0.00327457	0.00559897	0.00710442	0.00569483	0.0187561	-0.00555947	-0.00448768	0.0183099	-0.00232937	0.00289988	-0.0180418	0.0067947	-0.00825428	0.00647643	-0.0105168	-0.0138825	-0.0109824	-0.00764634	0.0123398	0.0218452	-0.000521376	0.00119741	0.0267275	-0.00213674	-0.00355272	-0.00132986	-0.00825917	-0.00180072	0.00865602	0.056754	-0.00522824	0.00130299	0.0021678	0.0132674	0.0183157	0.0114338	0.00697582	0.0121864	-0.00424489	0.000456132	-0.0180853	-0.00789544	0.00800081	-0.0123024	-0.00795722	0.0109384	-0.00291581	-0.00462245	-0.00457555
VVMO6_RS03530	-0.0236204	-0.00273218	0.00443267	0.000979563	-0.016557	0.00762456	-0.00196753	0.0244912	0.0054282	0.00648226	0.000207066	-0.0106341	0.00726013	-0.0241341	-0.00333416	-0.0157991	0.0118944	-0.0132542	-0.0133477	0.000172036	-0.00601606	0.00289486	0.00128702	-0.0132722	0.00353213	-0.00566375	0.000360883	0.0170134	0.0328786	-0.0191468	0.00211079	-0.00441116	-0.00442358	-0.015128	-0.00782719	-0.0140459	0.00778048	0.0111614	-0.00531449	0.0111227	0.0269111	-0.0042483	0.0101104	0.0253001	0.00846842	0.0100625	-0.00251681	0.000917506	-0.0174436
VVMO6_RS03535	0.00374337	-0.00424198	-0.0103438	-0.00585545	0.00126281	0.0132926	0.000240583	0.0188271	-0.00126052	-0.00395809	-0.0160188	-0.0168204	0.00227182	-0.00514003	-0.00545927	0.00573475	-0.00761795	-0.0161742	-0.000528122	-0.00578744	0.00370215	-0.00169646	0.000734452	-0.0149576	-0.00868001	0.00393833	-0.00880508	-0.00576823	0.000661507	0.0050458	-0.00959271	-0.00254154	-0.0107377	0.00481028	-0.00279053	0.018746	-0.00187973	0.0241505	-0.0106917	-0.00295784	-0.00348411	-0.00170915	0.00885464	-0.0128088	0.0169522	0.00270131	-0.012234	-0.0060141	-0.00865649
VVMO6_RS03540	0.00476603	-0.0106273	-0.00917211	-0.00711515	0.0148249	-0.00893548	-0.00501686	0.00748461	-0.0085732	-0.00438792	-0.00299986	-0.00416835	-0.00363497	-0.00537483	-0.00593015	0.00529087	-0.00704583	-0.00891245	-0.0107404	-0.0122464	0.00213134	0.00703749	0.0102203	-0.00116397	0.00128806	0.0117597	-0.0166804	0.00862042	-0.000393432	0.0515419	0.0131869	0.0111401	-0.00642768	0.00507044	0.00222986	0.0224225	0.00361302	0.00656091	0.00612695	0.0053385	-0.000856222	0.00436033	-0.00669819	0.0071117	-0.00412976	-7.06042e-05	0.00466157	-0.010186	-0.00872977
VVMO6_RS03545	-0.0181573	-0.0267625	-0.0123972	0.0104995	0.0078684	0.00991709	0.0068093	0.0212295	0.00162865	0.00408173	0.0120015	-0.00804174	0.00709878	0.0073011	0.0131078	-0.00437581	-0.00995043	-0.00113669	-0.0228563	-0.0177307	0.00280548	0.00246613	0.0414607	-0.0154005	-0.0118955	0.0118124	-0.0376139	-0.0126816	0.0174675	-0.00639581	-0.0182378	0.0506742	-0.0315523	-0.000835161	0.00534556	0.01321	0.0087143	-0.000930985	0.000359013	0.00727302	-0.00150075	-0.0107024	0.00962582	-0.00705329	-0.00960457	0.0142795	-0.00588965	-0.00805722	-0.00536604
VVMO6_RS03550	-0.00219849	-0.00342169	0.000665191	-0.00274316	-0.0210957	0.00864278	0.0115543	0.0224726	0.0240998	-0.00794111	-0.0111524	-0.014165	0.0143972	-0.019081	0.00558051	-0.0046632	0.0117165	-0.000577228	-0.000161719	0.00623508	0.00262798	0.00289402	0.0470623	-0.00201206	-0.00173801	0.0195756	-0.0109636	-0.00645039	0.0091211	-0.00557524	-0.0114625	0.0393813	-0.000793674	0.00866485	-0.00886974	0.0185731	-0.0116952	0.000386397	-0.00752387	-0.029235	0.00637587	-0.00232687	-0.00881241	-0.0110748	-0.0142912	-0.00379937	-0.0151984	0.0002687	0.00131678
VVMO6_RS03555	-0.0178746	0.000959323	0.00915712	0.022532	-0.00510816	-0.021525	0.0182595	0.0378228	0.00932145	0.00291257	0.00308493	-0.0357245	0.00173473	0.017918	0.00999722	-0.0187259	0.00338649	0.0061233	-0.00895779	-0.00188433	-0.00106594	0.0460623	0.0264686	0.00589606	0.00922863	-0.00433944	-0.00395852	-0.00362541	-0.00166473	-0.0121312	0.00459781	0.0474691	0.0109753	-6.88006e-05	-0.0277545	0.032607	0.0038503	-0.0134081	-0.00795016	-0.01501	0.0226615	0.00748309	-0.0183113	0.00101494	-0.000334052	0.00209901	-0.00878112	0.00858484	-0.0119757
VVMO6_RS03560	-0.010655	-0.00150147	-0.00473125	0.00314897	0.00260427	0.00237583	-0.00682684	0.0498504	-0.000368065	0.00214058	0.00192505	-0.0014916	0.0062886	0.00404335	-0.00230772	-0.00219283	0.027085	-0.0256962	-0.0101633	-0.00836202	-0.00837167	0.010734	0.0306525	-0.00403312	0.00990824	0.000930206	0.0180855	0.0185805	0.0238483	-0.0260219	0.00429399	0.0351939	0.00419666	-0.0266217	0.0145651	0.0465385	-0.0133776	-0.00243163	-0.00490092	0.00446004	-0.00125686	-0.00309042	-0.0196158	0.0241453	-0.0140905	0.0260956	-0.00758555	0.000910652	-0.0107038
VVMO6_RS03565	-0.00964985	-0.0120269	-0.0213376	0.0104782	-0.00112673	-0.00216758	0.00232528	0.0751725	0.00317377	-0.0074861	-0.00753216	-0.0374931	0.00293065	0.0131561	-0.00438479	0.0183753	-0.00691757	-0.000139275	0.011707	0.00314966	0.00585154	0.00445051	0.0276026	-0.0216212	-0.0120522	-0.00623576	-0.0188775	-0.000794501	0.0105201	-0.0191598	-0.00766055	0.034948	-0.00979799	-0.00282839	-0.00237807	0.00799834	-0.0040959	0.00286289	-0.00329698	0.000851258	0.022259	0.00126551	0.00812948	-0.00389953	-0.0193701	0.0475661	-0.00998431	0.000413165	-0.0143939
VVMO6_RS03570	-0.0121172	-0.00808373	-0.0154945	0.00255769	0.00109054	-0.024837	-0.0113522	0.0271785	0.0098571	0.00266564	0.00652988	-0.0116904	-6.81634e-05	0.00748065	-0.0181788	0.000532599	-0.00576146	-0.0101205	-0.0055995	0.00113736	-0.00923533	-0.0138108	-0.0100661	-0.00821884	0.00605563	-0.00342545	-0.00503725	-0.00705239	-0.00815881	-0.00834002	0.00605955	-0.00619346	-0.00868522	-0.00340516	0.0173357	0.00682648	0.00524516	-0.00632809	-0.000858924	-0.0108037	-0.00310336	0.00563906	-0.00958179	-0.00973526	0.00513314	0.00501511	-0.0142673	-0.0102597	-0.00834197
VVMO6_RS03575	-0.000896192	-0.0125294	0.00234815	0.00086077	0.0134387	-0.0221348	0.00092316	0.0213369	0.0131764	-0.00361464	0.0042326	-0.0111324	0.00542628	-0.00246261	-0.0100095	0.000188247	-0.0103892	-0.0155762	0.000537484	-0.010922	-0.00932793	-0.0101415	-0.00225907	-0.00880515	-0.00173497	-0.0133442	-0.00938266	-0.00523646	-0.0138711	0.00118722	0.00531884	-0.00227821	-0.00253049	0.0016093	0.006244	0.00712789	0.0035118	0.0168691	-0.00647745	-0.00138603	-0.0049149	0.00811785	-0.0102425	-0.0169164	0.00607149	0.00355613	-0.0123762	-0.00964033	-0.0103893
VVMO6_RS03585	-0.00495364	0.00612351	-0.00356972	0.00769243	-0.00833876	-0.0205235	-0.0228167	0.197555	0.0372729	0.00757412	0.00150782	0.00107764	-0.00461331	0.00620993	-0.0227407	-0.00349604	-0.0155065	-0.0198512	0.00809431	-0.00066955	-0.000852892	0.00509594	0.00699963	-0.00577268	0.0253461	0.0052005	-0.00602789	-0.000198917	-0.00316851	0.0116707	-0.0109003	0.00519656	0.00845221	0.00110151	-0.00196164	-0.00578917	-0.00291474	0.000317144	0.0142831	-0.000136145	-0.00347112	0.0129754	-0.0122176	0.00644445	0.000979529	-0.0168878	-0.018426	-0.0123608	0.0459965
VVMO6_RS03590	-0.000855739	0.00109986	0.00826007	0.00709207	-0.0133367	-0.0131169	-0.0186829	0.195801	0.0318353	0.00146805	0.00222424	0.00964446	-0.00502766	0.00758627	-0.0241071	0.00568328	-0.00442506	-0.00516424	-0.00455319	-0.00564512	0.00216262	0.00793815	0.00980357	0.000869307	0.0206966	-0.000535975	0.00295492	-0.00753712	-0.00235938	0.00519099	-0.00824762	0.018965	-0.00680038	0.00069414	-0.0158838	0.000899913	0.000168655	0.00326016	0.0268439	-0.00471027	-0.00539538	0.00592633	-0.00833276	0.00621619	-0.00460384	-0.0137955	-0.0185676	-0.00635667	0.0474115
VVMO6_RS03595	-0.00270335	0.00564507	0.00526448	0.0038607	-0.0174381	0.00356009	-0.019862	0.192723	0.0239155	0.00126256	0.0012575	-0.0114594	0.00348257	0.0353932	-0.0215048	0.0139276	-4.90901e-05	-0.000769692	-0.0124828	-0.00161812	0.000298972	0.0067295	0.0105093	-0.00599743	0.0140677	-0.00507496	-0.00438251	0.02052	0.00698317	0.00564227	0.00349937	0.020959	-0.00426368	0.00214134	-0.0222596	-0.00894737	-0.00149663	0.00214249	0.0235736	-0.00421957	-0.0125093	-0.00206299	-0.00973124	0.00961005	0.00225125	-0.0176475	-0.0116736	-0.00527668	0.0546894
VVMO6_RS03600	-0.0116075	-0.00914454	-0.00686927	-0.0200226	-0.0135349	-0.0256104	0.00820814	0.0830783	0.0187853	0.00211217	-0.0307569	0.01438	-0.00793208	0.0130929	0.0194919	-0.00499567	-0.00396687	0.00767107	-0.00710164	0.0344567	0.00511669	0.00404206	0.00252186	0.0104014	0.024042	0.0105295	0.0166191	0.011249	0.00243055	0.0451516	0.00573987	0.022703	0.00272625	0.0197496	-0.00657417	-0.0165339	0.00645111	-0.0221102	0.00867226	-0.00443868	-0.000118833	0.0078899	0.0116479	0.0169333	-0.0121596	0.0112606	-0.0180759	-0.00351856	0.0216961
VVMO6_RS03610	-0.00434043	0.00746621	0.00269371	0.00176091	-0.00273165	-0.00756373	-0.00728452	0.088703	-0.0239537	0.0118594	0.00650099	-0.0336635	-0.0134908	0.0143363	-0.00736977	0.0267889	-0.00508916	-0.0049422	-0.0136361	0.0184989	-0.0074092	-0.00773845	0.00868754	0.00190803	-0.0287211	-0.00845047	-0.00993383	-0.004455	-0.00165784	-0.00889412	-0.0112536	0.0158843	-0.0172892	0.00115336	0.00872245	-0.026629	-0.00226313	-0.00433355	0.000528435	0.0012683	0.00565805	0.00294677	-0.00307205	0.00369853	0.00324812	0.00342468	-0.00722275	-0.0241079	0.00298745
VVMO6_RS03615	0.00940195	-0.0105775	-0.00361261	0.0031436	0.0135582	0.000875216	0.0118544	-0.0182919	0.00674947	-0.00220953	0.00385373	-0.0167063	-0.00689101	0.0113376	-0.00916222	0.0116805	-0.00618536	-0.00125767	0.0050924	0.0101263	-0.000183685	0.00830528	0.0123808	-0.00305685	0.00303089	0.00563771	-0.001501	0.0011223	-0.000141408	0.00252528	0.0141597	-0.0112555	-0.0286498	-0.00544291	-0.000246295	-0.00623902	-0.04004	0.00638669	0.00341866	0.00969142	-0.00583932	-0.0015112	-0.00588921	0.00232015	-0.00752314	-0.00218676	-0.00500173	0.00424302	0.0111623
VVMO6_RS03620	0.00652839	0.000880618	0.00436213	0.012105	-0.0163795	0.0108794	0.00479441	-0.00406449	0.00335715	-0.0128814	-0.0131189	-0.00372013	-0.00969954	0.0126201	-0.00320204	0.00709265	0.000764475	0.0111371	-0.00160759	0.00274138	0.00491793	-0.000430405	0.00978383	-0.00529914	0.0021261	0.00435425	0.00181137	-0.00939843	-0.00546652	-0.00579757	0.00922237	0.0109745	0.00666942	-0.00940148	0.00293251	-0.00936793	0.384191	0.00813469	-0.00102523	0.00752319	0.0183671	-0.000226827	0.00208729	-0.00876185	-0.0114634	-0.00329623	0.00246801	0.00506936	0.000480443
VVMO6_RS03625	0.00144841	-0.00666295	-0.00896649	-0.0100521	0.00562233	-0.0246182	0.0086763	-0.00300719	-0.00169047	-0.0012488	0.0102885	-0.0125422	-0.00177497	0.00520155	-0.0191005	-0.00162309	-0.00594054	0.00156386	-0.00659727	-0.011843	-0.0118701	0.00714054	0.000501922	-0.00603598	0.020724	0.00972243	-0.0154087	-0.00687848	-0.000372248	0.000233794	-0.000708934	0.00900767	0.00928827	-0.00798247	0.0154443	0.00712735	-0.017716	-0.00461413	0.00442137	0.0105444	-0.00513045	0.00401513	-0.00239898	0.00466556	-0.0108309	0.00601394	0.0140963	0.00725237	-0.00906797
VVMO6_RS03630	-0.00566174	-0.00292199	-0.0106006	-0.00296025	-0.00472308	-0.00909545	-0.00281103	0.00171665	0.00921349	0.00192659	0.00191353	-0.00545976	-0.004171	0.00437934	-0.0123186	-0.00110913	-0.000887308	-0.00623472	-0.00949383	0.00115296	-0.00741642	0.012334	0.00274206	0.00137535	0.00134973	0.00424671	-0.00193948	-0.00581779	-0.000228374	-0.00184427	0.00264639	0.00144349	-0.00910268	-0.00749762	-0.00365415	0.00213267	-0.0119721	-0.00404032	0.00611499	0.00512291	-0.0102403	-0.000326145	-0.00227132	0.00219413	-0.00735794	0.00402753	0.00411268	0.0074193	-0.00112089
VVMO6_RS03635	0.00905416	0.00574657	-0.0118917	-0.00676	-0.00860798	0.00231345	-0.00169662	-0.00555665	0.0214459	-0.00185161	-0.00942662	0.00659772	0.00575925	0.0137424	-0.0139864	-0.00940309	0.00631223	0.00387411	0.00195881	-0.00897094	-0.00523398	0.00292969	-0.00457761	-0.00782432	-0.00253971	0.0160176	0.00666476	-0.0119251	0.0140741	0.00941364	-0.00809846	0.0253991	-0.00900163	-0.0163572	0.0111317	-0.00888136	-0.0209768	-0.00266184	-0.004934	-0.000325961	0.00994042	0.00022583	-0.0136986	-0.0047303	0.00361742	0.0049224	0.00192969	-0.00689386	0.000100031
VVMO6_RS03640	0.00336613	0.00374519	0.0157025	0.00107753	0.000992667	0.00246564	-0.0139322	0.00360843	-0.00811395	0.000692293	-1.68595e-05	0.00462789	-0.00825567	-0.0149552	0.0167854	-0.0409719	-0.0112961	0.00701447	0.0394501	0.00522841	-0.00542279	0.00959723	-0.00378283	0.0322068	0.00559556	0.00934848	0.00109154	-0.00106318	-0.0340861	0.0207906	0.0143826	0.215333	-0.0234911	-0.0297783	-0.0547244	-0.00566855	-0.0178478	0.00813357	-0.00419508	0.0192447	0.0375299	0.0136002	-0.0576226	-0.00476734	0.011324	-0.00493795	-0.0151802	-0.00150973	-0.0257437
VVMO6_RS03645	-0.00643559	0.00778681	0.00251557	0.0128845	0.0207713	-0.0169545	0.0138971	0.0126567	-0.00388527	-0.00512268	-0.0354306	0.00355968	0.00241733	0.0142519	0.00150231	-0.0179011	-0.00355205	0.00773363	0.00491109	0.00490855	-0.0154695	0.00264905	-0.0043239	-0.0036529	-0.00079012	0.00624426	-0.00312369	-0.0059361	-0.00715054	-0.0045637	-0.0264967	0.00757777	-0.0120631	-0.00481777	0.00262298	-0.00736105	-0.00602877	0.00377711	0.0163101	-0.00206849	0.00337542	0.00355088	-0.00449384	-0.00275717	-0.00454684	-0.00157594	-0.00276273	-0.0163765	-0.0109657
VVMO6_RS03650	0.0001396	-0.00699639	0.00580702	-0.0108882	0.0109158	-0.00319392	-0.00499247	0.00299019	-0.00891452	0.0031242	0.0185514	-0.00455726	-0.0110121	0.0055874	-0.00690135	0.00765396	-0.00414162	-0.00488833	0.00982939	0.0133532	0.00678722	0.00361829	0.00853306	0.015578	0.00158363	-0.00812008	0.000548581	-0.00844977	-0.015604	0.00472663	0.00748807	0.190886	-0.0131985	-0.027046	-0.00224251	0.00515709	0.00263451	0.0074012	-0.00653841	0.0039059	0.00450203	-0.00768977	-0.0122004	-0.00235588	-9.44584e-05	-0.00421049	0.00502959	-0.019167	0.00722836
VVMO6_RS03655	0.0110431	0.0245689	0.00916415	-0.00566413	0.00416846	-0.00895163	-0.0115611	-0.0170713	0.0143935	-0.0053771	0.0182515	-0.0129271	-0.0135227	-0.00700111	-0.00321649	0.00829848	-0.0169402	-0.00832176	0.000913323	0.0318698	0.00218845	0.0135352	0.0128268	-0.00108012	-0.00992204	0.00155958	-0.0164524	-0.00303325	-0.0246683	-0.00875464	0.0307137	0.179848	-0.0321855	-0.014732	-0.0217767	0.0145059	0.00357273	-0.000331109	-0.00351916	0.00503462	0.0309706	-0.00340111	-0.0265666	-0.00861812	0.00523127	-0.010347	0.00388571	-0.0141593	0.00116192
VVMO6_RS03660	0.00729936	-0.0046051	-0.00304567	0.000266916	-0.013528	0.0114845	-0.00430058	0.00925505	0.00225116	-0.00454258	0.0038488	0.00408028	-0.00237923	0.0113136	0.00186629	0.00891845	0.00214036	-0.00451728	0.0128748	0.000897746	0.00317178	0.00277757	0.0125995	-0.0151619	-0.0118529	-0.0166682	0.0040996	-0.00870392	0.000875153	-0.00849103	0.00542209	0.00564608	-0.00802392	0.0134616	-0.0103685	0.00374055	-0.00374215	-0.00206275	0.00126166	0.00284638	0.00660978	-0.00465912	0.0143366	0.000973004	0.0075861	-0.0224216	-0.00574532	0.00657771	0.000776551
VVMO6_RS03665	-0.00141183	-0.0118486	0.00330877	0.00901053	0.00461374	-0.0105038	0.00341245	0.0156687	-0.0172343	0.000762259	-0.0119234	-0.0127918	0.00472195	0.0250478	0.0200192	-0.00720269	0.00663061	0.0115977	0.0952009	-0.0122768	0.00632662	-0.0390089	-0.0745907	-0.00685475	-0.00235613	0.0177527	-0.00285279	0.0188558	-0.0133754	-0.00888138	0.0137574	0.00214615	0.00151778	0.0041054	0.0018045	0.0340428	0.00340143	-0.00352471	-0.00171148	-0.00603925	0.004927	0.00473969	0.0183022	0.00268648	0.0212931	-0.00434318	0.00943091	-0.000844951	0.00465663
VVMO6_RS03670	0.000282048	-0.0206254	0.00307577	-0.0148833	-0.00792416	-0.0129408	0.0071386	0.00752107	-0.00157354	2.60715e-05	-0.0246323	0.0111355	-0.00103283	0.00932582	-0.00546303	-0.00162081	-0.00814331	-0.010492	0.0100406	-0.0161054	0.00439921	0.00825286	0.0038085	-0.0250748	-0.00177353	-0.00691138	0.00623237	-0.000978713	0.00954798	0.00211864	0.000450751	0.00388172	-0.0109987	0.00618407	0.00174167	0.00109963	-0.00726339	-0.00455945	0.00210236	0.00885221	0.000476194	0.00245206	-0.000703823	0.00140175	0.0046958	0.00365307	-0.00424746	-0.0179773	-0.00941273
VVMO6_RS03675	0.00901406	-0.0577552	-0.00415409	-0.0186037	0.0299542	-0.00777249	0.0197386	-0.0032015	0.008986	-0.00591675	0.000757303	0.0509258	-0.00801165	-0.002725	0.00816449	-0.00499431	0.0287851	-0.0146293	-0.0124604	0.0248378	-0.0102727	-0.00377412	0.00716617	0.0163517	0.0129629	0.00579326	0.0226045	0.0112581	-0.0137854	-0.0145617	-0.00109215	0.0307069	-0.0149283	0.0238191	-0.00221917	0.000415747	0.0136826	0.00826206	0.0114076	0.00891081	-0.0219412	-0.000862562	-0.00633209	0.010485	0.00939186	-0.0230707	-0.0306766	0.00547462	0.00336883
VVMO6_RS03680	-0.00308854	0.0289921	0.00122541	0.00381375	-0.0246649	-0.00439863	-0.000820097	0.00482589	0.00607603	-0.000723863	0.133711	-0.000184739	-0.00141354	-5.28345e-05	0.0181963	0.0189094	0.00353196	-0.0137787	0.00533579	-0.011456	-0.00238675	-0.012226	0.00160697	0.00131728	0.00882714	-0.0106256	-0.0029553	0.0119693	0.0240297	-0.00209884	0.00591311	0.0158866	-0.0125797	-0.00592211	0.00851165	-0.000401705	0.00227693	-0.00478694	-0.00675682	-0.00619666	-0.00500483	-0.00896294	0.0128948	0.00489691	0.00941351	-0.00755743	0.00411906	0.00383654	0.00798406
VVMO6_RS03685	0.00476371	-0.0114805	0.00355975	-0.00361076	0.00278211	-0.0029204	-0.0041865	0.00933011	-0.00785818	-0.00193218	-0.00881648	-0.00311465	0.00116795	-0.00910492	-0.00645357	0.00333964	-0.00175051	-0.0103146	-0.00804334	-0.00839721	-0.00963245	-0.0120471	0.0104225	0.00992988	0.00982731	0.0100188	-0.00993922	-0.00576188	-0.00821498	0.00143152	-0.00468195	-0.00817619	0.00358162	0.0100839	0.00511713	0.00339905	-0.00662608	-0.000711038	0.000677846	-0.00311418	-0.00493029	-0.00185092	-0.00584662	0.00592441	0.000579429	-0.00732284	0.00499291	-0.00409943	0.0013683
VVMO6_RS03690	-0.00216933	-0.00613692	0.000269805	-0.00696522	0.00461927	-0.00551289	0.000533212	0.0176406	-0.0118208	-0.000600941	-0.00593047	0.00291998	-0.000822865	-0.00530972	-0.00241413	0.000250958	0.00263935	-0.0103756	-0.0233664	-0.000746778	0.000100662	-0.00666573	0.00702739	0.00368287	0.0183009	0.00490668	-0.0174205	-0.00698389	-0.00344617	0.00618481	0.00764144	-0.00153669	0.00353064	0.0131318	-0.00192753	-0.00311243	-0.00475562	0.00190838	0.00821739	0.0112546	0.003851	-0.00145582	0.000873693	0.00137508	-0.0032658	-0.00689349	0.0043015	0.00348778	0.00226556
VVMO6_RS03695	-0.000954043	-0.0078899	0.00311428	-0.00203249	0.0061068	-0.00255085	-0.00438924	0.000904348	-0.0123207	0.00198276	-0.00638155	0.00574939	-0.00311957	-0.00462834	-0.0040771	0.00223238	-0.00120837	-0.00567729	-0.0214596	-0.0021345	-0.00157151	-0.00456737	0.0114511	0.00160524	0.0026556	0.0067785	-0.0141846	-0.00603282	-0.0042366	0.0069165	-0.00298457	5.23036e-05	0.00142627	0.00994473	0.000752567	-0.00751223	-0.0135335	0.00553373	0.00996217	0.00459705	0.0018609	-0.00378945	0.00503936	6.4845e-05	0.0080726	0.00215161	0.00393905	-0.00115144	0.000875583
VVMO6_RS03700	-0.00950391	-0.0253233	-0.0141114	-0.0121387	-0.0254314	0.0126154	0.0297693	-0.0146942	0.000908794	-0.0170862	-0.0088998	0.00214337	0.00871976	-0.0185079	0.035719	0.00898189	0.019099	0.0305181	0.0102642	0.0149524	0.010839	-0.00297094	-0.00999617	0.00124776	-0.000160003	-0.00860941	-0.00770573	0.0177005	-0.0188652	-0.00882032	-0.0520392	0.0178049	0.00120032	0.00489949	0.0151924	0.00691374	0.00460899	-0.0169788	0.022392	-0.00209788	0.00510682	-0.00470843	0.0141353	0.0170194	0.0182893	0.0137532	-0.00476431	0.00550529	0.00444035
VVMO6_RS03705	0.00253702	0.011482	-0.0121933	0.00218754	-0.020141	0.0130953	0.205549	0.000823035	-0.00643968	0.00130474	0.0128758	-0.00106878	-0.00921603	-0.00497474	-0.00183689	0.00214797	0.00940459	-0.00690886	-0.00582531	-0.0013434	-0.00189319	-0.00523301	-0.0076093	0.0025641	-0.00836001	-0.00545441	0.00212455	-0.00598628	0.00320027	-0.00358177	-0.00456579	-0.0310601	-0.0138381	-0.0107185	0.00646536	0.00912013	-0.00537636	0.00216271	-0.00680551	0.00103291	0.00112173	-0.010944	0.00585069	0.0307139	0.00152716	-0.00641402	-0.00351395	0.0106099	0.00851245
VVMO6_RS03710	-0.00357568	0.0030339	0.00845798	0.00463129	0.00996293	0.011669	0.0150598	0.00537959	-0.00874901	0.00328478	-0.0147531	-0.014112	0.00599078	-0.0170132	0.0173282	0.00145093	-0.00288861	-0.00867294	-0.00425703	-0.00419823	-0.00310634	-0.00992081	-0.000324585	0.00652382	-0.0102585	-0.0151614	-0.00759452	-0.0190381	-0.0304629	0.00945396	-0.00984238	-0.023581	-0.00461712	-0.0134657	0.0127854	0.0114755	-0.00194497	0.0292004	0.0126488	-0.00849325	0.00658841	-0.00603676	-0.018744	-0.0113704	-0.0321819	-0.00304804	0.00690776	0.00819683	0.0148548
VVMO6_RS03715	0.00119657	0.00313401	-0.00330388	0.0075635	0.000448765	-0.00169687	-0.00207208	-0.0207599	-0.0021909	0.00094815	-0.00630553	-0.00532313	0.0549087	0.000898792	-0.00240235	-0.00349179	-0.0010182	-0.00451423	-0.000444089	-0.00671268	0.000158237	-0.00740229	0.000109791	-0.00135484	-0.000706088	0.00669109	-0.00283077	-0.00114586	0.00461277	0.00283286	-0.00241007	-0.00311612	-0.00527685	-0.00244537	-0.00852477	-0.0212785	0.00186767	-0.00573267	-0.00427085	-0.00233209	-0.00199603	0.00107563	0.00055368	0.0122078	-0.00995008	-0.0110623	-0.00500306	-0.00271059	0.0057883
VVMO6_RS03720	0.00404782	0.0141902	0.0036253	0.000245071	-0.00490967	0.00106215	0.00292755	0.00342827	0.000162309	-0.0029713	-0.0105197	-0.00729528	5.07e-06	0.017706	0.0512598	0.0151497	-0.012531	-0.00699067	0.00147642	-0.00494108	-0.00305126	-0.0154818	-0.000559781	-0.000362057	0.0063068	-0.00434001	-0.00389279	-0.00382874	0.00480808	0.00193958	-0.0130404	-0.00609444	-0.0117749	-0.0076082	0.0068218	0.00867129	0.00146016	-0.0145771	-0.000825651	0.0025194	0.00849097	-0.0011068	-0.0093961	-0.00241336	-0.0425094	0.0101585	-0.00597875	0.00288781	-0.00441729
VVMO6_RS03725	0.0123651	0.00308137	-0.00745918	0.0100543	-0.0184603	0.00587594	-0.00330977	-0.000522112	0.00837733	-0.000523377	-0.0196269	0.00777018	-0.000440976	0.0142715	0.0262307	0.0178945	-0.00826399	0.000102018	-0.0027044	-0.0144985	-0.010104	0.00540008	-0.000727656	-0.00134827	-0.0106903	0.00183746	0.00453371	0.000519312	0.000728023	-0.011741	-0.00805589	0.00368553	-0.0101716	-0.00963672	-0.00991414	0.00822833	0.00669605	-0.0351827	-0.0143857	-0.014936	-0.00118864	-0.00625825	-0.0129643	-0.000878536	-3.34162e-05	0.00270727	0.00584786	-0.0111015	-0.00678149
VVMO6_RS03730	-0.00296533	-0.00144408	0.0100525	0.0103752	-0.010845	-0.0162117	0.00947205	0.00812138	0.00193565	-0.00129368	0.00751252	0.0133195	-0.00897997	0.00790589	0.00477134	0.0120928	0.000383217	-0.00517248	-0.00441024	-0.00181521	0.00151661	0.00575261	0.00881395	-0.00917274	0.00853963	4.5268e-06	-0.00869995	-0.0120132	-0.00154439	0.00557761	0.00496571	-0.00993829	-0.00238196	-0.00352954	-0.00298765	0.00223818	0.00074285	0.00491825	0.000893267	-0.00025185	0.00365699	0.000462411	-0.00355938	0.00229589	0.0210563	-0.00188008	0.00101308	-0.00282116	-0.000693977
VVMO6_RS03735	0.00163393	-0.00549207	0.00821544	0.00381	-0.00580888	-0.000919922	-0.00191107	-0.016198	0.00177554	0.000492657	0.00604504	0.00312896	-0.00318906	0.00764608	-0.00436493	0.00012462	0.00545877	0.0035963	-0.00571183	-0.00472679	-0.0020538	-0.00642855	-0.00441434	0.00131519	-2.88576e-05	0.00244334	-0.00795459	-0.00969249	-0.00541062	-0.00147338	-0.00104367	-6.20201e-05	0.000445743	-0.00933518	-0.0080023	0.0153443	-9.82782e-05	0.00775778	-0.00562543	0.0109415	-0.00516981	-0.000229282	-0.0140561	0.0169605	0.0101402	0.00116074	-0.0106859	-0.0125943	-0.00231435
VVMO6_RS03740	-0.00110767	-0.0114201	0.00145338	-0.00430867	-0.00754002	-0.000410079	-0.00291317	-0.00266166	0.00780482	-0.00186425	0.0114077	0.00389424	-0.00123399	-0.00218626	0.0108693	0.00807269	0.00481771	-0.00525005	0.00327871	-0.00906666	-0.00396723	-0.0007248	0.00253427	0.00757937	0.00810284	0.00199893	-0.014451	-0.00195093	0.00802465	0.000860801	0.00412566	-0.0037372	0.000312404	0.00253388	-0.00625695	0.0012938	-0.000933328	0.00322467	0.00120437	0.00664942	0.0105321	-0.000137075	0.00104206	0.0146142	0.0138277	-0.000268018	-0.00932491	-0.00695492	0.00464615
VVMO6_RS03745	-0.00259876	-0.0262175	0.011554	0.023097	0.00677362	0.0053918	-0.0263905	0.00322278	0.0194436	-0.00814637	-0.000424278	0.00212566	-0.00319829	-0.0276509	-0.0227861	0.0427767	0.00200437	-0.00590939	-0.000434165	0.000691755	-0.00686553	-0.000349137	0.000385317	0.0173821	0.00200033	0.0356361	-0.00837801	-0.00252385	-0.0040022	-0.000396826	-0.00712087	0.019278	-0.0190788	-0.0174183	0.00894535	0.00450807	0.00032751	0.00945324	0.00933895	0.00130888	-0.00967558	-0.00623723	-0.00798612	0.00670997	0.0144452	0.00611521	-0.00948785	-0.0194085	0.00727368
VVMO6_RS03750	0.00482737	0.00235009	-0.000880278	0.0112928	0.00949637	-0.00327046	0.0155171	-0.00371184	-0.00929844	-0.00545556	0.00810078	0.000828452	0.00966156	-0.000448248	-0.00437176	0.00470538	-0.00466781	0.0025242	0.0101537	-0.0024943	0.00314414	0.00194576	0.00691959	-0.00811717	0.00199348	-0.00313193	0.00577007	0.00431206	0.00117908	-0.00707926	-0.00782965	-0.00580138	-0.00180815	-0.0143021	0.00621443	0.00765365	-0.00340574	0.01063	0.0113214	0.00112823	-0.0104334	-0.00236047	0.0146642	0.0189317	-0.0035855	0.143549	0.00905578	-0.00439247	-0.00852096
VVMO6_RS03755	0.00021651	0.0077406	-0.00493248	0.000509891	0.00332696	0.000597491	-0.00276828	-0.00233586	-0.00165498	-0.000973648	0.00833269	0.00981079	-0.00145198	0.00433339	0.0117504	0.000645693	0.00334285	-0.00612899	0.00725466	-0.00952626	0.0104679	0.0101826	0.023718	-0.0305044	-0.00145706	-0.0182357	-0.000225488	-5.18779e-05	-0.00522881	0.000138459	0.00948234	-0.00284032	-0.0144659	-0.00768986	-0.00417029	0.0141394	-0.00750944	0.0138387	0.00129525	-0.00469508	0.00969593	0.00755184	0.000389322	0.0117218	0.0039455	0.169912	0.00096005	-0.00207779	0.0064204
VVMO6_RS03760	0.00232935	0.00567124	-9.97946e-05	0.00380351	0.00732086	0.00432225	-0.000292339	0.00263921	-0.00729934	-0.00232854	0.0124419	0.0110176	-0.00380126	0.0258462	0.00151853	-0.0106891	0.00448877	-0.00162938	0.00485506	-0.00517686	0.0062866	0.00570956	0.0142167	-0.0242706	0.00431541	-0.00712169	0.00625012	0.0173422	-0.00415304	-0.0103717	0.00847837	-0.00230321	-0.00593723	-0.00965064	-0.0147181	0.0156826	-0.0110025	-0.00534169	0.00356665	-0.00510914	0.00819984	0.00191444	0.00838814	0.00592381	-0.00162883	0.174504	-0.000116196	-0.0101269	0.00465701
VVMO6_RS03765	0.000989153	-0.0119974	-0.00323768	0.00725854	0.00675495	-0.00317635	0.00986395	0.00295866	0.00379468	-0.00038027	-0.0210774	0.004608	0.0161496	-0.0210023	-0.00664392	0.00575415	-0.00725275	-0.0130708	0.00293277	0.00809591	-0.0102083	-0.00482149	-0.00937089	-0.0155255	-0.0153542	0.000157554	0.00173405	0.0074647	0.0161128	-0.0169145	0.00150461	-0.00461884	0.00932132	0.0116534	0.00521645	0.0032446	0.00693883	-0.0100971	0.0158048	0.000250465	-0.00479132	-0.00659774	0.0055809	-0.00263436	0.00454159	0.0671219	0.00102641	-0.00359552	-0.00525158
VVMO6_RS03770	0.00351414	-0.00497463	-0.003791	0.00559376	0.00894894	0.0019064	-0.00750207	0.00859768	0.00802729	-0.00195354	0.00232072	-0.00157709	0.00907094	0.0120489	-0.0106831	0.0106606	0.00257535	-0.0104834	-0.000968134	0.00715344	-0.00476995	-0.00836278	-0.018429	-0.00727439	-0.0194095	-0.00778715	0.00526101	-0.00404884	0.00612385	0.00883097	-0.00224162	0.00324071	0.00575626	0.00583777	0.0146132	0.00629392	0.000959324	-0.00405156	-0.00952433	-0.00478829	-0.00211229	0.00218703	0.0056925	-0.00487426	-0.00352104	-0.00830712	-0.000870506	-0.0040219	0.00705771
VVMO6_RS03775	0.00377176	-0.00594109	-0.00193883	0.00842668	0.0122973	-0.00237527	-0.00559721	0.0013258	0.00550673	-0.00434935	-0.000693899	-0.00226036	0.0203715	0.00226015	-0.0149526	0.0122514	-0.00413558	-0.00279867	-0.00414874	-0.000860545	-0.0067305	-0.00299701	-0.013839	-0.00544617	-0.0141367	0.0035758	0.00245525	0.0279244	0.0153248	0.00567134	-0.00535611	0.00310215	-0.00175585	0.00278374	-0.00848688	0.0131557	-0.00592743	-0.0118931	0.00213377	0.00163697	-0.00589688	0.0015189	0.0117741	-0.00243462	-0.00783027	-0.00596041	-0.00161857	-0.00465685	0.00153357
VVMO6_RS03780	-0.000765775	-0.00065842	0.000377331	0.00295254	-0.000305718	-0.000766511	0.00228252	0.00312842	-0.00321532	-0.000983652	-0.00100731	0.000642665	-0.00220147	-0.00587433	-0.00270606	-0.0105849	0.000602617	-0.00850123	-0.0108039	-0.00237102	-0.0115903	0.00810353	-0.0186235	-0.0186318	-0.00312345	-0.00376453	-0.00822676	0.00606531	0.00253445	0.0022742	-0.00573384	0.00505199	-0.00282182	0.00218659	0.00455432	0.00104413	0.00535787	-0.00357001	0.00124823	-0.00864175	-0.00664331	-0.00164517	0.00261683	-0.000772298	-0.00367428	0.00228828	-0.00679683	0.00243592	0.00720859
VVMO6_RS03785	-0.0014229	-0.00682192	-0.00184153	-0.00821429	0.00094064	0.00583823	0.00605631	0.0165206	0.00520153	-0.00368575	0.00697664	-0.0101511	-0.00237584	-0.017117	-0.0114701	0.0187132	-0.0102988	-0.0130215	0.00479951	-0.0158224	0.00833511	-0.00513715	0.016338	0.00282428	-0.00487999	-0.0119952	-0.00225065	0.0322228	0.0117823	-0.00641753	-0.00469132	-0.00475194	-0.00163901	-0.00624988	-0.00416789	-0.000926243	-0.00577927	0.00688692	0.000910359	0.0115815	0.00563498	-0.00311665	-0.00592085	0.0109224	0.0100387	0.00219698	0.00698454	0.00136881	-0.00257132
VVMO6_RS03790	-0.00481201	0.00551853	-0.00908798	0.00981562	-0.0113587	0.00661553	-0.00964285	-0.00899414	0.00151323	0.00141607	-0.0111874	-0.00363836	0.00194616	0.0211738	0.011367	0.00877834	0.000697358	0.0013662	0.00484036	0.000706375	-0.00256078	-0.0040063	0.00718808	0.00247383	0.00243834	-0.00714186	-0.0186159	-0.00971059	0.00959321	-0.00615145	0.00108752	0.0127174	-0.0163855	0.00185099	0.00139253	-0.00898063	-0.00707911	-0.00533389	-0.000236121	-0.000106146	0.00187611	-0.00662897	-0.0048294	0.00443754	0.00744802	-0.00396521	-0.00902187	0.00886275	1.59185e-05
VVMO6_RS03795	-0.0105679	-0.000585442	-0.0132857	0.0134101	-0.017948	0.00857683	-0.00820676	0.00298534	-0.000783188	0.00526896	-0.00564502	0.00121598	0.00541703	0.0114042	0.00272289	0.0187731	-0.0018612	0.00591145	0.00746667	0.0105439	0.000987338	0.00141336	0.00906895	0.0118226	0.00347114	-0.01281	-0.0195789	-0.00809006	0.00637143	-0.00653979	-0.00439883	0.00749304	-0.0225976	-0.00580217	0.00269751	0.00782725	-0.0100201	-0.00291449	0.00386463	-0.00872148	0.00692537	-0.00868047	-0.00195608	-0.00143082	0.00524215	-0.0063486	-0.0029373	0.0141168	-0.00931457
VVMO6_RS03800	0.00160938	-0.000527465	-0.0130247	0.0224278	-0.0180856	0.0153653	-0.0159744	2.7461e-05	0.00260663	0.00204606	0.00386251	0.0129596	0.000763968	-0.00435849	-0.00415193	0.0161908	-0.00269262	0.00587525	0.0154922	0.0171374	0.00245822	0.00749819	0.00788983	-0.000443367	0.00202684	-0.0113429	-0.0145842	-0.0074305	0.00253145	-0.00672405	0.00186223	0.00796288	-0.0237248	-0.00717293	0.00672529	0.00124305	-0.0115703	-0.00622144	0.0033956	-0.00206958	0.0045574	-0.00747127	-0.00350855	-0.00201358	0.00236602	-0.00623294	-0.00954498	0.00633315	-0.00203959
VVMO6_RS03805	0.00314908	-0.00269465	-0.00919989	0.023583	-0.0227068	0.0115693	-0.0206744	-0.0042363	0.00339447	0.00371604	0.00630691	0.00372747	0.00496323	-0.012253	-0.00956437	0.0166108	-0.00248446	0.00881143	0.0146138	0.0117728	0.001356	0.00664329	-0.0024881	0.00679418	0.00226269	-0.00894337	-0.00786433	-0.00800404	0.00524403	-0.00400749	0.0131671	0.00287049	-0.0205109	-0.00827853	0.0122979	0.00347782	-0.0124875	-0.0058006	0.00668024	-0.00562152	0.00861158	-0.00584432	-0.00193668	-0.00200369	0.00511339	0.00111699	-0.011452	0.00172227	0.00199176
VVMO6_RS03810	-0.00547383	-0.00525883	-0.00669746	0.0264841	-0.0337968	0.0136326	-0.022657	0.00676048	0.0106943	0.00238954	0.00607546	0.0109894	0.00149928	0.0129223	-0.0102821	0.0172696	0.00361045	0.0134496	0.0147556	0.0114263	-0.00368157	0.00910716	-0.00177165	0.00393553	-0.0015858	-0.00896288	0.00730767	-0.0143974	0.00401506	-0.00854144	0.00279568	0.000150245	-0.0182846	-0.0138925	0.0123982	-0.00173039	-0.0121649	0.00331254	0.00786417	-0.00310105	0.00706222	-0.00507091	-0.00117845	0.00172118	0.00827818	0.00543796	-0.016053	-0.00509729	-0.00738839
VVMO6_RS03815	-0.00791196	-0.00800696	-0.00437868	0.0285865	-0.0430884	0.014286	-0.0230702	-0.000484922	0.00766275	0.00256475	0.0011298	0.00726998	-0.000624906	0.015485	-0.00634608	0.00636951	-0.00200432	-0.00366304	0.0112554	0.00702723	0.00254743	0.00493728	-0.0061602	0.0131312	-0.00498975	-0.00761646	0.0152618	0.00914738	0.000723181	-0.0107381	-0.00542727	0.00128674	-0.0161248	-0.0133218	0.00655633	-0.00405693	-0.0103353	0.00349918	0.000111429	-0.00541549	0.00157769	-0.00629353	-0.00318132	0.00141258	-0.00242165	0.00130855	-0.0105159	-0.0101348	-0.00903321
VVMO6_RS03820	-0.0044086	0.00593012	0.00178543	0.00906223	-0.0356601	0.00112253	-0.00660187	0.0123517	-0.01274	0.000237065	0.00112763	-0.00981756	-0.00420788	-0.00736898	0.00676652	0.00140977	-0.00212639	0.00274818	0.0117892	0.00451552	-0.00350288	0.00202083	-0.0333921	0.0192129	-0.0127007	0.00686539	-0.00583085	-0.00229951	0.00138373	0.00031599	0.00935542	0.00130882	-0.0136682	-0.0198726	0.00582376	-0.00457612	0.0018646	-0.00336281	0.00811799	-0.00635503	0.00729538	-0.00446928	0.0046796	0.00362625	-0.0121472	-0.00698048	0.00115369	0.00388131	0.00275492
VVMO6_RS03825	-0.00105058	-0.00824895	0.0146213	0.00713093	-0.0136939	-0.0289143	0.0122103	0.00088725	0.00593386	0.00411253	0.00408465	-0.00297108	-0.0242628	0.000815172	0.00355485	0.00364041	-0.00322099	0.0517482	0.010388	-0.0112878	-0.0256348	0.0513688	-0.0252906	0.024853	0.00182183	0.00165751	0.00798204	-0.0135686	-0.00131168	-0.0145279	0.00693698	-0.00638974	-0.00683423	-0.0183704	-0.0426552	0.00119171	0.0105324	0.00561033	0.0156421	0.0117346	-0.0107109	0.00565528	0.00145581	0.00508671	0.0053109	0.00493295	-0.0011664	-0.0200013	-0.00168743
[truncated: 3,565 more rows]
[truncated: 34 more columns]
