# Supplementary material for: Two novel genes identified by large-scale transcriptomic analysis are essential for biofilm and rugose colony development of Vibrio vulnificus
Source: PLoS Pathog. 2023 Jan 19;19(1):e1011064. doi: 10.1371/journal.ppat.1011064 (PMC9888727; doi:10.1371/journal.ppat.1011064)
Supplement: S4 Dataset — (XLSX) [file ppat.1011064.s016.xlsx]

## Sheet: S4 Dataset
	SRR13774749	SRR13774750	SRR14307533	SRR14307534	SRR14307535	SRR14307536	SRR14307537	SRR14307538	SRR14307539	SRR14307540	SRR14307541	SRR14308046	SRR14308047	SRR14308048	SRR14308049	SRR14308050	SRR14308051	SRR14308052	SRR14308053	SRR14308054	SRR14316965	SRR14316966	SRR14316967	SRR14316968	SRR14316969	SRR14316970	SRR14316971	SRR14316973	SRR14317024	SRR14317025	SRR14317026	SRR14317027	SRR14317028	SRR14317029	SRR14317030	SRR14317031	SRR14317032	SRR20217220	SRR20217221	SRR20217222	SRR20217223	SRR20217224	SRR20217225	SRR20217952	SRR20217953	SRR20217954	SRR20217955	SRR20307092	SRR20307093
IC-01	-0.682434	-0.470048	19.5531	20.0991	22.269	17.8524	17.7238	19.7039	14.7792	16.9675	12.5716	18.3152	20.7401	19.7181	17.9607	11.0289	16.2257	17.6435	16.7184	20.3378	-0.200782	-0.0705968	-1.46531	1.00759	-0.686848	-0.45675	-0.664346	-0.576344	13.4714	-1.85902	-1.46908	14.3581	-1.4649	-1.73649	-0.159472	-0.234467	-1.70458	0.988776	0.198931	-1.48231	-0.77038	0.251089	0.448191	3.33298	4.21455	0.464567	1.1262	0.0871373	0.25029
IC-02	-0.297072	0.307683	-14.4391	-14.4559	-13.1515	-15.4762	-14.4928	-14.7408	-15.798	-15.3973	-15.7173	-19.1534	-19.5179	-19.5309	-18.1071	-19.1633	-18.7221	-19.2104	-19.2324	-17.9602	-15.7285	-14.9356	-15.0072	-15.3123	-15.2201	-14.7533	-16.6618	-15.8989	-14.9721	-14.5077	-14.8422	-15.2241	-14.9064	-14.5586	-15.0286	-15.1587	-14.7236	-21.3129	-21.3143	-17.6954	-17.8442	-17.1571	-18.2196	-3.07548	-1.48401	-17.5184	-17.0627	-17.9368	-18.1338
IC-03	-1.76972	-1.25508	13.7487	13.8662	14.0185	14.1934	14.0319	13.5141	15.9339	15.5336	15.6754	17.6108	16.8066	17.5317	16.4484	16.5182	16.6206	15.9579	15.511	16.1998	15.1334	14.5355	13.4175	13.6012	13.1245	13.594	11.9633	12.3515	14.6845	13.3503	12.634	11.7494	12.0542	12.1283	4.99847	6.25411	6.36697	0.567305	-0.0543709	0.992223	1.05475	-3.12137	-3.27189	11.7023	11.5117	-7.03013	-6.36141	-7.494	-7.95439
IC-04	1.7118	1.6746	-1.44215	-2.31052	-2.62955	1.54365	2.18556	1.93732	0.271157	0.907597	1.00828	-6.34508	-6.61606	-6.06605	1.3931	1.26081	1.0429	0.633192	0.365584	-1.24295	-0.180078	-0.659438	-1.73786	2.79058	2.81072	1.56529	2.62469	2.16296	2.11	1.74147	0.941918	2.79892	2.73019	2.11076	3.98404	3.32755	3.12623	0.71022	-0.165408	1.92442	1.08311	-2.81564	-2.73388	-15.07	-14.6159	-6.99303	-7.11548	-7.03203	-7.73512
IC-05	-0.175943	0.35248	-1.92766	-1.13246	-0.798251	-0.834078	-0.615337	-0.814942	-0.521811	-0.606903	-0.622786	-1.1451	-1.1023	-1.38451	-0.86169	-0.549379	-0.832392	-0.718724	-0.791806	-0.581894	0.0559233	0.0186117	-0.186945	0.297953	0.49228	0.505162	-0.0719575	-0.0574791	0.30356	0.52811	0.0683931	-0.140941	0.0497244	-0.455275	0.715787	0.0852187	-0.0256733	-0.958004	-0.849307	-1.51755	-1.39887	-9.2732	-7.823	-2.54041	-2.61665	-3.05366	-4.06306	-2.07262	-1.93759
IC-06	2.56325	2.39303	2.55213	2.79592	3.01232	-0.48518	-0.0417091	-0.2112	1.95347	1.87747	1.98092	2.99193	3.13412	2.11219	-0.931469	-0.109175	-0.844291	1.70493	1.53482	1.93352	4.17611	3.94645	4.67183	2.01019	2.35467	2.79119	3.28768	3.10217	2.85415	2.93776	3.30793	-0.226393	0.637931	0.644094	1.52752	1.89845	2.08923	-5.319	-6.01322	1.46226	-0.535046	8.23427	9.35948	10.6337	9.96784	9.50672	7.74554	-9.00132	-8.98362
IC-07	-0.241269	-0.383139	-9.55236	-10.6114	-10.745	-7.34968	-7.29851	-8.8172	-4.96297	-5.89465	-5.76661	-15.9799	-15.3185	-15.8211	-11.9712	-11.5672	-12.0211	-15.3481	-15.8221	-13.3906	-4.82195	-6.05121	-8.18074	0.442199	-1.70156	-2.48285	-7.60299	-8.05614	-1.56543	-2.11069	-2.11306	1.41886	-0.410483	-0.818271	-3.62763	-6.63666	-7.36978	-22.7165	-23.5354	-21.7163	-21.1183	-3.70902	-4.26032	-24.9463	-24.5238	-25.3066	-26.2393	-5.19722	-5.15307
IC-08	0.415031	0.183301	-12.328	-12.1135	-10.5733	-11.1285	-11.3787	-11.5712	-13.5363	-13.422	-13.5091	-9.18844	-9.35832	-9.55886	-9.13293	-8.25502	-8.99208	-10.0704	-10.4064	-12.1181	-9.61805	-9.93005	-8.59481	-7.96282	-8.2716	-8.15099	-8.5586	-9.55419	-10.4519	-9.96704	-9.7746	-8.79245	-9.49753	-8.7744	-9.49806	-9.2713	-9.47737	4.14509	3.9447	5.55408	6.11774	4.65394	5.13344	4.49968	4.42935	2.15034	2.89293	7.36748	7.22564
IC-09	0.427206	0.42391	-11.9735	-12.5891	-12.5529	-14.677	-14.6931	-13.8012	-16.5689	-15.6333	-16.0072	-3.46083	-2.98469	-3.64589	-6.80729	-6.55188	-7.16094	-7.30798	-7.477	-9.38282	-10.1713	-10.1458	-9.88028	-14.0285	-14.3601	-14.0522	-13.1757	-13.0145	-9.54849	-9.64588	-10.1494	-13.4255	-13.2454	-13.0166	-13.5199	-13.3057	-12.8226	-12.3613	-14.9249	-11.126	-11.4017	-8.53985	-12.9778	-0.904167	-0.870398	-18.6288	-17.7817	-8.66014	-7.75915
IC-10	-4.14221	-4.60586	28.5181	28.7465	31.1989	27.0029	26.0802	27.4122	23.0948	25.7713	21.0754	28.0311	29.9333	29.6042	27.7936	21.49	25.6373	27.4374	26.5965	29.5197	8.56347	8.33659	3.06374	11.9696	9.29872	9.00183	8.20282	5.59549	17.3248	6.95326	7.67031	16.5437	7.28013	3.92868	9.91942	6.36953	5.56151	19.8557	18.5206	16.9041	16.0255	17.7774	19.2202	22.4197	24.0121	15.9647	16.2483	-4.96753	-5.29586
IC-11	0.000477165	0.151404	-32.1341	-31.0352	-32.0251	-31.5955	-31.2241	-32.2836	-31.948	-31.494	-31.0294	-30.1661	-30.4187	-29.5488	-28.8044	-28.8853	-29.2387	-27.905	-28.0358	-30.4372	-31.2355	-31.342	-30.275	-30.6063	-29.695	-30.2175	-29.1703	-29.801	-29.9728	-30.1165	-29.7681	-27.7645	-28.2209	-28.6478	-30.5633	-29.9515	-30.059	-19.9004	-20.6399	-19.1302	-18.7593	-20.2054	-19.4838	-12.7237	-11.234	-24.1367	-24.3715	-17.0156	-15.3052
IC-12	-0.0107444	0.659103	-2.00399	-2.57202	-4.66578	-3.99663	-2.2397	-3.04085	-3.48146	-2.88483	-2.7232	-3.22109	-2.40947	-2.59561	-2.24955	-1.84721	-3.50968	-2.91381	-2.68006	-3.0396	0.523077	-0.321021	0.836855	-0.730172	-0.363638	-0.582221	-0.0131594	-1.25643	0.24067	0.368799	0.358585	-0.684833	-0.640588	-0.422209	-0.0949235	-0.0793316	0.1431	3.10442	2.0868	3.13742	2.32162	9.72209	7.9623	3.0774	2.1878	0.851467	4.08236	0.891117	1.39836
IC-13	-0.142933	-0.141925	-15.5474	-14.6575	-16.0221	-15.0885	-14.8452	-15.0239	-11.4756	-11.6312	-12.0463	-11.7594	-12.3471	-11.3585	-8.35847	-9.13276	-8.47276	-12.0468	-11.4654	-10.263	-13.66	-13.6458	-13.7055	-10.9736	-11.3128	-11.3872	-12.0286	-11.9963	-11.5777	-12.3253	-12.0777	-9.45938	-10.0827	-10.4624	-9.72251	-11	-11.1281	-2.0052	-1.5427	-3.40631	-3.93901	-8.43556	-8.79319	21.395	23.2121	-12.2264	-12.7726	-8.9056	-9.00926
IC-14	0.452834	-0.556575	8.38201	7.96588	15.3956	8.12392	6.77128	8.63704	5.71683	8.54429	4.24568	9.43994	9.56146	9.48729	9.1411	3.1033	6.43926	7.16261	7.21085	8.74841	3.72375	3.9484	2.79307	3.26462	3.00993	2.86371	2.4761	2.67786	2.59939	2.33932	2.32734	2.31305	1.97443	2.24161	1.60178	1.75873	2.23348	3.10639	3.35902	4.36025	1.24772	4.81323	5.72642	2.64647	1.6087	0.906803	0.640229	0.966828	0.688982
IC-15	-1.87325	0.793973	-43.3777	-43.6071	-45.9317	-43.2435	-43.0735	-43.0581	-40.4053	-40.5979	-41.0744	-37.3556	-37.2155	-36.7932	-36.3967	-36.117	-35.8141	-36.4969	-36.547	-35.932	-41.1233	-39.4036	-37.6978	-39.3047	-37.5582	-36.2746	-41.0428	-37.9526	-36.5522	-34.2006	-32.6363	-35.2699	-35.2539	-33.1189	-37.7047	-36.9286	-35.7399	-5.15228	-4.45766	-6.352	-5.82069	-23.4291	-23.8385	-12.9393	-13.7694	-25.7337	-26.9799	-3.23198	-2.54908
IC-16	-0.371888	-0.501671	8.58214	7.23191	7.86801	8.89304	8.37497	9.03858	8.57282	9.16187	8.07057	9.22091	9.20608	9.2795	8.24768	8.74232	8.74065	9.49616	9.04487	10.9041	8.07704	8.78864	8.88701	8.53323	9.39395	9.39955	9.72006	9.40551	8.74114	9.06701	9.44278	10.2692	9.95818	10.2814	10.5671	10.6683	10.4876	-0.597048	-0.184528	0.849279	0.750311	1.81156	1.70176	2.7109	3.63223	1.0505	0.77458	2.08558	1.71714
IC-17	-0.56665	0.52405	-7.10314	-7.79844	-5.46098	-3.08337	-3.50242	-2.60857	0.0440177	0.985801	1.51763	-0.62501	-1.54677	-1.0167	2.46056	0.973956	1.09551	3.85736	3.31053	1.30973	-12.9839	-12.8862	-12.5803	-12.7291	-12.6353	-12.3444	-10.9127	-11.2092	-13.2632	-13.098	-13.0617	-12.9129	-12.2995	-12.6782	-12.5013	-12.257	-12.2489	-14.4543	-15.7794	-16.0874	-16.7371	0.153743	1.65014	-13.7888	-15.7275	-11.4437	-11.1825	1.89974	2.36445
IC-18	-0.186441	-0.149011	-7.28678	-7.13747	-5.98899	-7.41501	-7.16476	-7.16478	-7.12594	-7.15958	-7.18266	-6.9083	-6.80488	-6.70167	-6.21296	-5.85343	-5.99273	-6.50873	-6.16889	-6.4141	-5.40693	-4.81833	-5.43388	-5.03443	-5.15724	-5.41943	-5.85731	-5.58886	-5.74555	-5.27355	-5.70154	-4.98055	-5.57804	-5.13841	-6.18102	-6.61169	-6.21543	29.0689	31.1112	23.8696	25.7143	26.8911	27.9443	35.9803	34.7278	39.2107	37.2951	-1.19349	-1.34785
IC-19	-0.158996	-0.261506	18.1386	16.9201	15.9419	20.5561	21.1288	20.9002	25.6187	24.985	25.4401	14.6497	15.1724	14.4455	21.1307	21.0379	20.5721	20.6664	20.9044	23.6164	20.8001	19.7648	19.0758	24.5844	24.1522	23.4039	23.5879	22.2093	23.2502	22.3491	22.2921	28.7554	28.0437	27.0517	27.8396	26.1021	25.1358	2.92658	4.00357	1.90776	2.75943	2.50209	1.57241	7.35182	9.27578	5.0362	4.63039	2.21887	2.07076
IC-20	0.550632	0.652273	3.2792	4.51806	3.49508	1.05294	0.590685	0.843704	-0.367636	0.231711	0.117035	6.35534	6.0741	6.2463	5.00468	4.03523	4.44859	4.5701	4.30374	2.84862	0.554857	0.196142	1.37119	-3.16705	-2.40023	-1.83473	-0.459189	-0.386097	1.57215	1.75599	1.92385	-0.0959036	-0.446408	0.132219	-0.164896	0.239104	0.787814	3.74661	2.71934	1.05071	1.19221	8.3424	8.81036	4.05978	3.36728	16.8837	16.5	11.5753	11.8875
IC-21	0.34425	-0.0829576	-10.7024	-9.9512	-8.38817	-7.6139	-6.73288	-7.46886	-0.20431	0.00666314	-0.609779	1.7609	1.59045	1.96054	3.31242	3.21004	2.69486	5.07401	4.10265	3.80916	-5.21636	-3.88644	-2.74698	1.26767	1.47963	1.45188	4.98651	5.39836	-3.24394	-1.96929	-1.66601	-5.22219	-3.63788	-2.91059	-4.30274	-3.18695	-3.11087	-6.27544	-6.52823	-4.36095	-3.86598	-1.46753	-0.868687	-7.39533	-6.10383	-16.6197	-16.64	1.10431	0.0201588
IC-22	-0.773497	-0.599525	1.78296	1.73893	0.448844	1.50979	2.43207	2.48817	3.71672	3.95457	3.63091	1.97397	1.39855	1.86568	2.47915	2.49689	2.08464	3.00428	3.13302	3.13738	3.03354	3.54309	3.40381	4.64431	4.95218	4.75505	5.08224	4.83155	2.93528	3.42897	3.21689	3.98686	3.99717	4.04654	4.36273	3.8157	3.96271	-2.59321	-0.717399	-1.94575	-1.73905	-2.41637	-3.0107	-0.611361	-0.00683102	0.157992	0.0960359	-2.77135	-3.1514
IC-23	0.535296	0.153443	2.72446	3.09958	1.77051	3.51889	3.46573	3.33361	3.51518	3.80565	3.77809	1.40838	1.65684	1.21902	1.4987	0.873897	0.948469	1.86244	1.43523	1.75002	1.69227	1.15064	1.62927	1.61107	1.92281	1.48152	3.08493	2.73835	1.42555	1.10772	1.28961	1.4677	1.66427	1.39168	2.42252	2.20913	2.34158	-6.95082	-5.85716	21.9001	23.7	15.2269	19.8245	5.46394	5.97104	0.739547	2.111	2.07608	2.12267
IC-24	0.333933	0.261035	-1.5506	-0.994019	0.486276	-1.52418	-1.68407	-1.97441	-2.54287	-2.28858	-2.39483	-1.30173	-0.836476	-1.38875	-1.68662	-0.813989	-1.22812	-1.25157	-1.5061	-2.038	-0.662245	-0.501851	-1.0261	0.450339	0.219253	0.244648	-0.247938	-1.06351	-0.51871	0.474021	0.552333	-0.882408	0.169381	-0.0729481	-0.154512	-0.768359	-0.700735	1.16947	2.4501	4.51408	4.33549	3.26391	3.33381	5.45554	5.54282	3.95603	3.6921	0.631367	0.238534
IC-25	0.836879	0.588778	16.5307	17.0093	14.955	15.9749	15.8242	15.8191	16.3207	16.5166	17.4703	15.8709	16.0718	15.6209	14.963	15.0317	15.0645	15.5529	15.1358	14.9492	13.6482	13.4981	13.4947	12.329	12.4677	12.2342	16.6315	15.9261	12.129	12.1058	11.7455	13.7162	13.165	13.2813	11.7213	12.233	12.3557	-0.661165	-0.754356	-3.53009	-2.14936	3.53629	1.51045	11.1878	12.2399	5.54533	6.06115	-3.5906	-3.79176
IC-26	0.533332	0.718649	2.79125	2.81234	1.74118	2.9983	3.26351	3.47548	3.88082	3.97107	3.67799	3.59435	3.00909	3.64489	4.21251	4.0116	3.98155	5.15751	4.65038	4.3628	3.4443	4.01693	5.19501	3.95246	4.73646	4.79885	4.29645	5.83797	2.86716	3.63222	3.95413	3.85517	3.27961	4.0938	4.35028	4.59743	4.79181	3.96554	1.88207	3.7566	3.57537	0.0073551	0.393712	21.3617	22.7955	3.78469	5.64277	1.64734	1.11725
IC-27	-0.49926	-0.852135	-1.30647	-1.59662	-1.59095	-1.77599	-1.74136	-1.52529	-1.27943	-1.32923	-1.5213	0.0573051	-0.124063	-0.308284	-0.253634	-0.569559	-0.336305	-0.279613	-0.207651	0.523643	-0.212818	-0.151978	0.237602	-0.842026	-0.528998	-0.0569697	-1.32699	-0.819744	-1.72168	-1.58734	-1.29248	-2.15551	-1.88783	-1.70454	-2.41613	-2.11157	-1.77102	0.19547	0.19875	1.32551	0.655865	4.99406	3.07652	-2.13619	-2.42196	2.53518	4.26674	-7.64894	-7.63967
IC-28	-0.0741591	-0.359342	-1.00805	-0.175435	3.41632	-1.09163	-0.927513	-1.27461	-0.912579	0.308371	-2.49813	0.665448	1.32797	1.12103	1.19039	-1.75247	1.34048	0.583239	0.547976	1.69781	1.04223	1.78355	1.59865	1.76691	2.13475	2.08481	0.293197	1.40007	-1.58815	0.268671	-0.744806	-0.179193	-0.0615892	0.611956	0.0119223	-1.26954	-0.670557	3.57264	4.95496	3.3697	3.44208	5.5899	6.03627	1.79441	0.791536	5.65193	3.43344	-0.0669204	0.190846
IC-29	-0.409841	-0.102067	-4.16124	-4.00274	-5.65496	-3.96748	-3.48757	-3.53113	-1.97415	-1.79916	-1.46976	-4.28193	-4.72901	-4.85236	-6.03458	-6.38435	-6.30401	-4.46941	-4.29296	-2.56421	-4.95675	-4.6556	-4.75823	-5.33962	-4.76098	-4.69864	-2.47157	-1.54943	-4.26615	-4.05128	-4.02097	-3.99888	-2.94396	-3.15954	-1.37892	-1.84432	-1.47202	6.2719	3.90952	3.41467	1.56615	7.88326	8.72919	-12.7134	-11.9689	-13.7858	-12.1403	8.85425	9.26725
IC-30	0.263833	-0.963275	35.104	35.6244	32.9927	30.591	30.406	30.3303	28.0118	27.5542	28.797	26.1746	25.9269	25.8182	22.7441	22.1124	21.8317	24.8412	24.1329	25.0928	28.4952	27.5698	26.0364	22.0956	21.0119	20.2666	23.7935	21.803	28.3497	27.7553	25.5125	20.4994	20.5199	19.5866	21.583	20.846	19.9922	3.89356	3.25403	-3.81487	-3.68429	28.9931	24.2662	8.36537	8.38115	44.3434	42.5922	10.6559	9.15875
IC-31	-0.073413	0.163163	12.7512	10.3164	9.71355	5.79692	7.30665	6.26002	2.52474	4.68062	3.32533	10.733	4.79585	5.92175	6.74896	0.795016	10.8184	7.64177	4.88824	15.9478	1.00576	0.590957	1.39561	1.60497	1.32206	1.75238	2.03447	1.86219	0.726824	1.55773	1.30609	0.528629	1.28294	1.55059	1.32669	1.27679	2.08298	-0.546568	-1.72169	-1.0579	-0.886567	-0.887504	-0.100021	-0.539998	-1.21813	-0.0446859	-0.139347	-0.722962	-0.535415
IC-32	-0.0885461	0.402012	9.08084	9.04919	8.86207	9.23545	9.9208	9.61985	8.37755	8.71655	8.38601	8.92593	9.04859	9.43309	8.6736	8.9265	8.07401	9.16095	9.79174	9.29382	9.96037	10.256	9.99355	8.79934	9.5485	9.59521	9.90101	9.93667	11.0184	11.5441	10.8386	9.48304	9.87127	9.96729	10.8929	10.5975	10.9809	13.3834	12.8947	16.0636	14.8823	4.42051	3.69801	37.5661	36.3098	1.98145	2.935	1.09273	1.13519
IC-33	2.27457	1.31582	5.23285	5.06032	4.40207	4.00813	4.92829	5.01447	3.55441	4.12478	4.25057	4.28071	4.7898	4.34955	4.09599	3.16362	3.04968	3.5116	3.72362	4.7537	4.02027	4.0187	3.55352	3.13383	2.86486	2.93562	4.03542	3.70058	4.92781	5.12208	4.94961	4.17323	4.03608	4.10143	4.28682	4.2131	4.26107	9.14464	8.62647	8.37659	6.50248	11.347	7.4478	14.4643	14.0958	5.71868	6.30318	24.1274	23.8326
IC-34	0.358936	0.500018	-4.28682	-5.26875	-6.0951	-4.38328	-5.05807	-4.27848	-5.04691	-4.68147	-5.21397	-1.38503	-1.66679	-1.87703	-3.10819	-2.64072	-2.66336	-2.17124	-2.73987	-2.54421	-4.97163	-4.14421	-4.1169	-4.79925	-4.6762	-4.44466	-4.32054	-3.70526	-4.46917	-3.80616	-4.16565	-5.39185	-5.00733	-4.6021	-4.57877	-4.31119	-3.88999	-1.89778	-2.12425	-0.247667	-1.05265	13.771	13.4187	-6.48859	-5.84919	-5.70913	-4.75243	-4.1115	-5.30657
IC-35	-0.030431	-0.0940004	10.9699	11.7377	11.7878	10.919	10.8521	11.3245	9.35085	8.43152	8.47959	9.80996	9.54636	9.15371	9.78289	8.89461	8.89728	8.84361	9.00146	7.26086	-5.86181	-7.05473	-7.49007	-5.84962	-6.52609	-6.79106	-7.68216	-9.12505	-11.1525	-8.30943	-7.84883	-10.0832	-7.10037	-8.10975	-7.2353	-7.04463	-7.5115	0.287568	1.28005	2.71971	2.51541	2.54239	2.07309	-0.691103	-1.10096	0.388206	-1.40169	1.25783	0.637884
IC-36	-0.336157	1.36068	-1.44448	-1.37084	0.818901	-0.190986	-1.19605	-0.661959	-0.638545	0.12144	-0.476857	-3.08411	-3.31397	-3.19934	-2.56235	-2.17562	-2.99369	-2.33215	-2.48276	-0.683334	-3.83734	-3.42364	-2.75347	-2.86256	-1.87843	-1.7056	-1.68567	-1.11581	-2.85855	-2.48372	-2.38409	-2.52838	-2.17464	-1.74443	-2.17508	-1.82656	-1.56535	25.8455	25.1519	11.6068	10.7446	15.0799	14.2482	18.3031	17.374	19.4814	21.1498	0.166562	0.302774
IC-37	16.6816	15.8121	0.748631	0.781544	-0.562863	1.03995	0.525078	0.935591	1.23517	1.39115	1.2853	0.666206	0.567397	0.691246	0.605785	0.618523	0.613632	0.856491	0.713355	0.795999	0.636312	0.489977	0.343569	0.894083	1.09876	1.03138	0.801724	0.860523	0.275128	0.394448	0.578593	1.00175	1.03393	1.22927	0.871463	0.887264	1.00916	0.492371	1.32853	1.00913	0.880799	1.69209	2.20056	0.697509	1.08775	-0.770841	-0.549713	0.540454	0.458644
IC-38	0.774307	0.0520864	2.22148	3.39371	2.23837	2.30896	2.21364	2.31878	2.70989	1.98457	2.42517	2.55039	1.61963	2.49373	2.67013	2.80229	1.47774	3.22447	3.18248	2.81162	1.92099	1.50653	1.95151	2.29379	2.85379	2.63342	3.31754	3.70284	1.25383	1.05238	1.36438	2.23056	2.36871	2.55447	2.12083	2.71024	2.42946	-1.8732	-1.23794	-0.278861	-0.777836	1.33249	-1.60619	9.33243	-16.5077	1.54311	0.934309	0.155576	0.41031
IC-39	0.0710142	0.332646	-16.1907	-15.8703	-14.564	-14.8492	-14.8597	-15.0379	-15.8118	-15.5815	-15.7027	-14.7768	-15.3434	-14.7619	-14.8331	-14.1875	-14.5066	-14.7771	-14.7077	-14.5818	-15.3547	-14.9965	-15.1813	-14.1166	-14.4967	-14.4461	-15.3864	-15.264	-14.8401	-14.92	-15.1926	-13.7826	-14.351	-14.1761	-14.7752	-14.4496	-14.7021	3.28144	2.98836	1.23096	1.87482	-0.267074	1.74089	-1.72352	-3.2452	-5.36125	-5.07836	2.14229	2.26231
IC-40	0.194265	-0.180522	-0.815582	-1.6174	-0.590245	-1.79106	-1.97288	-1.80388	-0.999346	-0.355209	-1.40367	-0.0496268	-0.309045	-0.0889193	-0.888201	-1.19217	-1.26095	-1.75188	-1.37063	-1.38775	0.652626	0.275232	0.24873	0.122711	0.206085	0.509039	0.292805	0.181835	0.226901	0.609227	0.754719	-0.751395	-0.323121	-0.122921	0.428116	-0.19485	-0.00105493	2.89671	2.60941	2.42487	2.37345	3.77295	2.9491	2.43312	2.18025	0.995612	1.6114	0.840651	0.886279
IC-41	3.74452	2.19867	-7.72592	-7.92581	-8.48228	-8.16521	-9.13413	-9.39689	-3.42083	-3.66312	-3.72685	-0.486308	-1.9107	0.444607	-1.28292	-2.11313	-0.869802	-2.09284	-1.85672	-2.70133	-7.2577	-6.9383	-6.60822	-9.28889	-9.73695	-9.33931	-8.72922	-8.12793	-7.54677	-7.49166	-7.69301	-9.43669	-9.18784	-9.24507	-9.89166	-9.29561	-8.89922	5.42132	3.71881	4.9117	4.57882	-2.98303	-4.54112	-9.04973	-9.74635	-4.78403	-4.94326	0.338115	0.284559
IC-42	5.11644	4.17086	-5.35005	-5.70665	-7.02911	3.56343	2.83698	2.21532	-3.25226	-3.13974	-3.24283	-9.24342	-10.146	-9.55061	1.84111	1.44165	1.16172	-0.0733015	-0.879983	-5.7408	-4.64442	-4.24621	-5.16498	2.8302	3.51702	2.08599	7.72021	5.498	0.266026	0.62605	-0.202951	8.19199	8.01243	7.58176	14.116	12.3756	11.7879	-7.86195	-10.7857	0.32782	-4.31142	21.6389	21.167	36.3738	35.3839	38.8478	38.8705	-12.5141	-13.3966
IC-43	-0.619592	-0.564722	8.96791	8.86673	8.63011	9.80751	8.39123	8.39983	10.4448	10.4573	10.7305	17.2434	17.0736	17.6517	14.8219	15.1078	14.9815	14.5125	14.2113	12.9627	11.7727	11.2177	11.7349	10.9452	10.6492	11.0533	9.80175	9.6709	12.3585	12.6475	12.3036	10.6876	10.5207	11.1704	9.25907	9.05401	9.43645	-20.4921	-20.1986	-20.9193	-21.2309	-18.2079	-18.1246	-9.98671	-13.3439	20.2618	18.5689	-18.8279	-18.9896
IC-44	-1.16338	0.244581	-6.50881	-6.65024	-6.68644	-5.75494	-5.63406	-5.69143	-4.81054	-4.79311	-4.3188	-6.4193	-5.57105	-6.44471	-5.18124	-4.57798	-5.1042	-3.78984	-4.13138	-3.7638	-4.73193	-4.0726	-3.88571	-4.45725	-3.45537	-3.3216	-3.11141	-2.96184	-5.38919	-4.80678	-4.43016	-4.46271	-4.20177	-3.61007	-3.3804	-3.51676	-3.19814	0.767227	3.45707	-0.467031	4.13794	-0.893135	0.465214	-3.96567	-3.25039	-6.20988	-5.91133	-1.60208	-1.77489
IC-45	2.01224	1.23629	-6.65351	-5.83675	-6.03522	-7.16125	-6.08496	-6.64028	-5.23605	-5.27473	-4.9709	-5.71707	-4.89853	-4.27449	-5.36404	-4.7981	-5.58033	-2.73428	-3.31846	-2.89806	-7.89325	-6.40214	-6.53927	-7.79323	-7.20538	-6.19947	-3.93589	-3.15279	-8.9419	-7.95153	-7.96519	-8.67363	-7.77069	-7.4056	-6.49299	-5.71365	-5.42801	-2.42777	-4.50678	-0.0731423	-1.09278	1.17495	1.05686	-9.90846	-8.87433	-8.02576	-6.47488	2.91224	3.67605
IC-46	-1.64522	-0.499401	5.6106	5.3857	4.0372	4.49417	4.35074	3.84714	7.69611	7.24013	6.8576	1.81354	2.16897	2.27799	2.00138	1.77771	1.25105	3.6811	4.00038	4.5589	2.71246	2.13091	1.36313	3.15518	2.5273	2.40838	5.45922	4.4162	5.01633	4.55327	4.44786	4.49592	4.14466	3.79762	5.14809	3.77231	3.36105	-3.64585	-5.0408	1.15793	0.451831	3.51659	1.50011	1.33121	1.23231	10.313	10.2136	-9.75853	-9.93257
IC-47	1.20018	0.560205	0.923183	0.230611	0.768523	1.64127	0.936475	1.03295	0.735118	0.693911	0.339069	1.45081	0.984462	1.5897	2.82369	2.08626	2.67344	1.06007	1.39876	2.03474	1.16412	1.59119	1.78104	2.7853	2.87386	3.01286	2.74771	3.28794	3.10809	3.47589	3.50088	4.44199	3.6278	4.76312	4.7917	4.33633	4.55977	0.863642	2.20142	2.14833	2.10235	2.39177	1.9083	11.6958	12.6022	21.4536	21.7043	3.48574	3.49294
IC-48	-0.735897	-0.40295	1.76187	2.21663	2.53624	1.44636	1.35372	1.53354	0.541305	0.873452	0.992607	2.05482	2.30787	2.13715	1.77743	2.49394	1.90318	2.67617	2.71845	2.18428	2.73975	3.47923	3.80498	2.13294	2.41783	2.98652	2.02989	1.98141	2.84608	3.65678	3.773	2.8681	2.99168	3.22809	1.75489	2.04292	2.52422	-3.61277	-3.98941	-5.02131	-5.27908	2.22182	1.48951	-1.68557	-2.24845	2.74674	2.33376	-3.7963	-3.95704
IC-49	-0.120202	-1.46943	1.38506	2.16234	-0.595265	1.10945	1.19359	1.88371	1.72452	0.681897	0.939717	-0.246932	1.00567	0.610985	0.67797	-0.768888	1.0512	0.81573	0.649351	2.29174	-5.40054	-5.05426	-5.73417	-6.81991	-6.41106	-6.11185	-5.42316	-4.11951	-4.29477	-6.66242	-5.32881	-4.30954	-3.91124	-5.53669	-5.19301	-3.98034	-4.95887	1.52359	0.366239	-1.66991	-2.84691	1.65307	0.84286	0.943438	0.318609	4.41942	3.77027	3.72958	3.68395
IC-50	-0.468369	0.252875	5.36194	4.69365	5.62425	5.25924	4.86048	4.85052	6.14143	6.12265	5.44543	2.60774	3.1703	3.15064	2.56318	3.03736	3.03417	3.03401	3.17128	4.24395	5.45701	5.16985	5.32519	5.49426	5.14066	5.08907	5.37716	5.14804	6.428	5.92697	5.59621	5.04221	5.31309	5.15	6.14861	5.84451	5.73815	-2.38518	-2.81797	-2.0987	-2.35043	0.91444	1.53141	6.23233	6.08924	12.8325	11.5611	-1.5368	-1.25581
IC-51	-0.81071	-0.22351	15.9376	15.9579	16.2269	12.5228	12.9166	13.1356	11.2048	10.7406	11.177	18.1043	18.7438	18.7196	17.434	17.9229	17.8248	18.3404	18.3672	16.6402	16.6251	16.3194	16.865	13.9363	13.8241	14.8073	9.19998	9.57784	28.4934	28.5107	28.6869	27.0553	25.4297	25.7598	19.565	18.0487	18.0791	3.12329	3.72059	2.76655	3.71173	7.30902	7.37973	1.48584	2.90517	14.8219	14.9054	5.31313	5.48902
IC-52	0.809068	-0.0331998	1.08529	1.2376	1.13394	1.39897	1.50772	1.09967	1.73931	1.43106	2.03253	1.50556	1.64634	1.67279	1.91234	1.75636	1.62433	1.4726	1.16606	1.59957	1.73603	1.65482	1.52288	0.327238	0.474025	0.242976	1.08713	1.21779	1.09902	0.769269	0.869693	0.553407	1.13189	0.573902	0.92284	1.10227	0.819039	0.481228	-0.891225	0.794751	2.90454	2.91357	2.92469	21.6851	23.5313	5.90082	5.31599	6.147	5.89638
IC-53	2.87256	-4.99156	3.76254	6.29883	1.56438	4.48059	5.22768	4.88318	4.27477	3.34782	4.73421	3.50706	4.57313	6.93745	5.13862	1.84264	4.47421	5.46061	4.78137	7.01644	-0.546753	-0.273621	-0.346014	-3.32516	-1.52187	-0.228035	-1.72615	2.12268	1.57411	-1.47859	0.975259	1.89849	0.722684	-1.69699	-0.214085	0.681472	-0.145351	5.2156	7.46466	3.87296	2.0859	1.352	3.47902	2.52373	3.19862	0.313086	-3.00983	3.78733	4.28481
IC-54	-0.130405	-0.538503	0.219818	-0.591153	0.631632	-0.8338	-1.16407	-0.820942	-1.54174	-2.41469	-2.97116	-1.05663	-0.796093	-1.18914	-1.5375	-1.20599	-0.87091	-2.2944	-2.45117	-2.32798	-0.466649	-0.441642	-0.583863	-1.04702	-0.974719	-0.954128	-1.21115	-1.25596	-0.620898	0.246331	0.522848	-1.10498	-1.11718	-0.610713	0.739474	0.448172	0.566385	-6.0269	-7.26745	-4.69322	-5.53644	-0.961811	-1.73848	5.42111	5.40091	4.82355	4.41288	0.684974	1.09025
IC-55	-0.920668	-2.44096	19.9752	20.3065	17.4457	14.6173	14.8012	15.323	10.7998	8.42702	8.70884	18.9557	19.5805	19.7859	15.2009	13.6251	14.8393	12.145	12.7562	10.414	18.0926	18.0349	16.6933	13.1148	12.7441	12.9997	7.94481	9.47053	26.3312	21.3713	23.6457	21.271	20.2588	18.2548	17.6606	17.4814	16.4105	14.0404	16.2452	15.0206	15.7268	8.56592	8.14138	10.0888	8.74831	1.69955	-0.205027	9.32595	9.63577
IC-56	0.609203	-0.949554	-19.6569	-18.1019	-19.8771	-20.3179	-20.2368	-20.8777	-18.6689	-19.1995	-18.7138	-15.8991	-15.8448	-16.0265	-17.1997	-17.2622	-16.5507	-18.026	-17.7058	-18.6822	-18.8066	-18.8728	-19.5498	-20.5758	-21.2263	-21.1849	-18.4043	-18.8036	-19.7021	-20.6292	-20.7067	-20.2672	-20.5636	-20.9458	-19.7581	-19.7845	-19.9978	16.926	13.4197	16.8349	14.5877	7.16884	9.18723	6.05895	4.94421	-9.57983	-9.47832	-0.403609	-0.22841
IC-57	0.721775	-0.0869215	-1.91388	-2.51933	-2.72172	-1.74914	-1.86818	-1.80625	-1.4589	-1.29306	-1.39792	-0.947743	-0.632869	-0.690002	0.144015	0.338495	0.22541	-0.587235	-0.059183	-0.0468389	-0.644114	-0.669498	-0.736924	-0.166817	-0.0334717	-0.389543	-1.08626	-1.50158	-1.13612	-0.52001	-0.75896	-0.817083	-0.954961	-1.15617	-1.00361	-0.837885	-0.934419	-0.0134704	-0.818156	0.595251	0.787322	0.914278	0.986858	-1.66621	-1.10208	-5.83495	-6.42026	-0.637921	-1.13243
IC-58	-0.843325	0.577919	33.869	35.0791	33.5235	27.5737	29.428	27.8443	25.1682	24.0631	24.4851	35.6925	36.1772	35.6617	30.535	30.6232	30.0471	29.9968	29.1344	23.3866	28.0834	29.7837	28.9116	15.7958	17.3554	17.5024	28.5573	27.4654	28.8726	31.6278	31.1616	15.6173	18.5297	17.1326	32.3263	32.4329	31.9962	-5.77706	-4.79646	-4.55657	-3.86112	0.112164	0.468845	-6.38839	-6.16692	-2.36025	-2.22817	1.04111	1.23944
IC-59	-0.20197	-0.318658	7.38457	6.79706	6.78402	6.94501	7.3684	7.60717	10.1477	10.3727	10.8065	9.99728	11.0614	10.7538	9.97435	10.0488	9.85788	11.0663	10.9848	12.4255	7.02318	7.20069	8.04703	6.28739	6.70162	6.7118	9.54191	9.14571	2.03928	2.50128	2.88306	1.36361	1.65495	1.75017	3.82409	4.15523	4.24156	19.0984	14.7958	17.0074	17.8951	-2.04577	-0.731203	9.74926	9.7613	16.2234	12.2565	-5.82642	-5.26173
IC-60	0.618051	0.874856	-4.9846	-5.19503	-4.27481	-2.07776	-2.45789	-1.64826	-4.44513	-4.29934	-4.2419	-3.24922	-3.88953	-3.5248	-1.46642	-1.12977	-1.75201	-2.55586	-2.48626	-1.22773	-2.43559	-2.28855	-2.471	-2.16448	-2.35388	-2.27582	-2.7508	-2.0609	-3.88042	-3.72979	-3.5752	-4.49734	-3.88293	-3.16029	-3.21894	-3.06509	-2.70629	-5.03158	-4.30035	-5.11383	-5.48339	3.80086	2.0075	-9.1786	-9.37757	-3.71246	-3.2263	5.26395	5.21387
IC-61	2.0675	0.1444	2.57227	3.25911	2.26476	3.20029	3.4247	2.99865	4.27427	4.21502	4.08187	1.85418	2.20079	1.44323	3.21736	2.94804	3.16982	4.63077	4.8448	5.92066	1.90533	2.23325	2.4352	1.57329	2.4391	2.68491	4.53019	4.61401	-0.540564	-0.0504973	-0.28655	0.17027	0.768888	0.985036	1.44381	1.48599	1.75481	28.9073	29.2915	22.8573	22.3596	17.7174	20.3443	23.2747	22.8589	8.76307	9.15163	11.1515	10.7792
IC-62	-0.0814473	-0.0389739	-21.3411	-21.5731	-22.0161	-20.1557	-20.3962	-20.0835	-19.3537	-19.6036	-19.84	-19.2276	-18.9236	-19.1115	-18.0029	-16.9996	-17.5215	-18.0788	-18.434	-18.8467	-19.3742	-18.8052	-18.2771	-18.3303	-17.9035	-17.569	-18.1919	-17.9145	-18.8945	-18.2804	-18.1494	-20.9854	-20.9916	-20.5379	-18.006	-18.0596	-18.083	-12.1151	-13.5209	-18.5145	-18.842	-12.9078	-11.0112	-20.6971	-20.3298	-15.6298	-14.7728	-7.52003	-6.92016
IC-63	-0.134102	0.673369	10.8723	9.95275	11.4374	8.37152	8.18063	8.05733	2.11387	2.60402	2.55529	12.7127	12.8352	12.3592	10.2907	10.5305	9.83162	10.3309	10.2282	8.50459	10.1282	9.76328	9.41238	7.41204	7.07632	6.41208	6.62085	5.20741	10.3681	10.8646	9.61239	8.98879	8.24008	7.94537	8.91304	8.38278	8.37155	0.930216	0.638833	-0.376443	0.150367	-4.77261e-05	0.0649727	2.50727	1.70819	11.3315	9.44585	-0.545721	-0.248774
IC-64	0.31541	0.123667	10.612	12.653	9.85692	8.85343	9.75392	9.41492	14.1774	13.8439	14.0155	7.79899	8.46336	7.26924	6.02101	5.67878	6.12746	6.97768	6.92153	9.62943	9.10746	10.9258	9.66202	7.77778	8.52317	8.78898	11.8694	11.8639	9.71566	10.7545	10.9891	12.3259	13.8403	13.4265	15.8679	15.6549	15.1443	-5.15147	-4.13831	-5.23018	-5.02529	1.51747	-0.349387	-0.38297	-0.506125	2.63255	1.4096	0.830774	0.481355
IC-65	-0.510973	-0.20859	-2.62176	-2.74405	-1.04847	0.661132	1.0738	1.33199	4.84987	4.92665	4.28268	4.58668	5.73613	5.03166	7.74501	8.0788	8.35659	9.65597	9.52922	11.2368	2.16183	3.81654	4.9316	3.49604	4.56543	5.62019	3.71517	6.57947	-1.17408	-0.210953	1.22824	-1.32232	0.225959	1.34053	0.0156434	0.945494	1.97567	-7.03364	-6.37756	-5.5946	-5.4257	-5.27019	-4.21116	-12.6665	-13.7544	-18.7472	-18.7818	0.192097	0.415301
IC-66	2.36423	0.656552	-30.4905	-31.1678	-23.5399	-29.1491	-29.2438	-29.6761	-33.0493	-32.8128	-33.6419	-27.5922	-30.2071	-29.25	-29.5308	-28.8182	-29.3978	-32.9335	-32.9122	-36.5345	-25.9365	-26.1564	-26.789	-25.3684	-26.7949	-26.3813	-31.3044	-31.5723	-20.4289	-20.3844	-20.3262	-20.7131	-22.2801	-22.2196	-24.3705	-25.4707	-25.5303	-1.61619	-13.3775	0.862824	-5.10687	7.0159	9.18027	-11.9195	-11.7439	-19.4319	-19.8368	-2.06985	-1.34312
IC-67	0.100877	-0.585384	-3.91366	-4.87908	-4.31748	-4.10391	-4.16246	-3.15701	-0.801222	-0.87364	-1.03798	4.30415	5.16501	5.04767	2.31997	2.38614	2.43375	0.964355	1.07262	3.01046	-3.55753	-4.62187	-4.72872	3.23691	1.70802	1.48324	-3.78911	-4.29781	-1.5003	-2.13435	-2.26049	4.62852	2.14252	2.96403	-0.286411	-1.99583	-2.23761	3.03105	2.76646	1.3323	0.726233	4.91772	4.33084	-7.14707	-6.19734	6.62885	6.48214	3.18912	2.00619
IC-68	0.837843	1.04504	13.1508	13.3403	14.3383	13.5217	13.1303	13.2536	10.7132	11.7324	12.3807	10.8202	10.4992	10.4006	10.8383	10.0719	10.2634	10.522	10.1607	8.77394	10.0142	10.0548	9.56868	6.9673	6.60399	5.85658	13.0833	11.3454	3.32862	3.29784	1.91995	0.921685	0.873522	0.764296	1.30185	2.83417	3.1338	-9.86777	-11.249	-9.67439	-9.97784	8.71742	9.19067	-7.82663	-8.26049	-2.9609	-3.56135	3.3544	2.7813
IC-69	-0.49712	-0.168975	0.263606	0.102427	-2.74348	-0.398667	-0.588326	-1.99077	-0.842965	-1.39133	-1.74893	-2.44627	-2.62348	-2.04656	-3.06593	-1.98999	-1.31028	-0.880191	-1.84188	-2.3849	-3.27742	-2.77197	-3.22157	-2.94469	-2.71633	-2.637	-3.3149	-2.65456	-2.30095	-2.95445	-2.20175	-1.89243	-1.92246	-2.31535	-2.8234	-2.75481	-2.99837	1.19214	0.129695	-0.260065	-1.00355	-0.299471	-0.209078	1.99774	0.0185836	4.99927	3.70525	-1.51744	-2.03422
IC-70	0.0483174	-0.216474	-1.68842	-3.25335	9.22526	1.25974	0.231288	1.51712	0.680376	0.339326	-1.3791	5.81688	6.19229	6.13662	10.3863	11.4969	10.9803	6.10949	7.45607	6.23773	9.99098	11.0766	11.9639	17.2941	17.4308	18.9354	2.79578	5.67427	15.7681	16.1218	17.9764	18.6195	17.5901	18.4877	17.2021	16.1955	16.5658	-0.324164	2.48844	2.47483	5.42761	3.62347	2.64373	2.30747	1.39597	3.74699	2.93155	-1.63971	-2.20342
IC-71	-0.0774248	-0.226878	2.26667	2.47009	1.43679	1.16375	0.0107982	0.890721	-1.40876	-1.31944	-1.06438	3.21286	3.37224	2.86983	0.453057	0.680281	0.759172	0.912574	1.24305	0.306816	0.61509	0.758957	0.309502	-1.70127	-1.79922	-2.21113	-0.744457	-0.678334	3.19629	2.80793	1.50629	0.117308	-0.266027	-0.510769	-0.856593	-1.21045	-1.05762	-2.2243	-0.521668	-0.608277	-0.087675	-3.59895	-4.05928	13.3997	15.0208	4.34703	5.35981	-4.70925	-4.5994
IC-72	7.71646	3.98361	3.06339	3.43547	3.8388	2.95492	3.00633	2.9436	2.56097	2.33125	2.1426	3.44666	3.36167	3.23959	4.09325	4.55475	3.64654	3.98734	4.23206	4.77663	4.26276	4.12854	4.59632	4.68804	4.91816	5.02032	3.70217	4.4126	4.65026	4.9471	5.07184	4.0528	4.401	4.49573	4.76258	4.85078	4.97113	4.51558	5.34709	3.13631	1.77564	24.4851	20.3447	3.92352	4.6262	6.10434	7.35699	14.7484	14.2481
IC-73	-0.538262	-0.64582	10.9659	10.4885	11.5522	11.5124	10.8383	10.9301	11.2016	11.576	11.8319	11.0197	10.9601	11.0307	10.2527	10.3047	10.3447	10.2679	10.0573	10.8181	11.154	11.1152	10.7774	10.3263	10.0673	10.1488	11.0768	10.5756	8.45248	8.62121	8.05204	7.61565	7.48918	7.76933	7.38886	7.7415	7.9705	35.7055	33.7456	33.7593	33.1823	5.93875	6.81018	3.70334	3.24947	1.16052	0.496206	-1.9938	-2.6034
IC-74	0.145366	-0.144701	-10.8368	-10.0853	-10.7423	-10.7248	-10.8223	-10.7244	-10.5417	-10.494	-10.6355	-13.1046	-13.361	-12.8864	-13.1196	-12.265	-12.5407	-14.6877	-14.6427	-13.4064	-10.804	-11.3128	-11.6886	-6.06847	-6.57121	-6.68769	-10.1215	-10.3185	-13.5971	-13.5124	-13.7036	-11.1517	-11.754	-11.9139	-11.9709	-11.9618	-11.9425	-24.2872	-23.4118	-24.4095	-22.6362	-0.188178	1.45152	-17.4097	-15.2788	-0.522005	-1.5085	-2.94279	-3.10645
IC-75	-0.170662	-0.233791	9.13014	9.0209	11.3133	10.0066	9.39931	9.12779	11.5816	11.5667	11.246	12.0753	11.5095	11.4666	10.6563	10.3381	10.466	10.1544	10.4168	8.87104	12.0181	12.076	11.3748	10.6532	10.9433	10.6137	11.5994	10.9086	10.4854	9.93622	9.63833	8.70376	8.28615	7.85931	7.70447	8.12293	8.2604	-7.11738	-8.51565	-2.6853	-4.61392	-3.6619	-2.68991	-4.46153	-6.44587	11.0722	10.1987	-1.87644	-2.00555
IC-76	0.390189	0.140289	22.7935	22.4592	24.6413	25.0237	24.695	24.3359	22.3545	22.7667	23.1553	22.9333	22.7109	22.4209	23.4383	25.0368	23.2149	24.8605	24.8007	23.2935	26.41	26.4117	26.5244	27.9225	27.8161	27.441	27.3965	26.3856	24.4659	24.6492	24.436	25.9732	25.6831	25.5849	25.7027	25.8758	25.706	3.48886	5.27521	5.41485	5.30603	9.58211	8.9731	2.39988	4.12219	-2.41505	-2.25107	1.94715	1.41678
IC-77	0.16315	0.59713	-7.16117	-8.86221	-7.82316	-8.16976	-8.36195	-8.19185	-6.65578	-6.91552	-7.979	-7.4967	-8.04935	-7.46751	-7.44061	-7.1683	-7.86159	-6.26251	-6.14161	-4.2824	-6.37305	-5.21814	-5.54922	-5.23999	-4.7356	-4.7978	-6.2155	-6.23466	-6.51337	-5.6351	-6.20895	-6.776	-6.7669	-6.16429	-4.87837	-5.91323	-5.41607	0.340569	5.68485	2.90732	3.74949	-2.57826	-1.11465	-5.13885	-5.40677	-9.98256	-11.2996	-1.0809	-0.974137
IC-78	0.459727	-0.0774971	2.84852	2.53695	4.30419	3.70663	3.63021	3.39912	0.935763	1.04149	1.20642	3.50968	2.94789	3.45223	5.16334	4.35326	4.4851	2.29345	2.49704	1.20267	1.83828	1.34039	1.15287	2.71801	2.20716	2.87166	1.66696	1.95694	0.046634	0.898102	0.0755973	0.970927	0.48065	1.10012	0.133451	-0.292046	0.00393921	2.76577	8.33039	7.78544	6.89097	2.71746	0.696989	5.50273	6.18724	3.36654	7.28453	0.15077	0.360994
IC-79	-0.0159617	0.436036	-12.9704	-13.0613	-12.4485	-12.364	-12.4608	-13.2257	-12.4327	-12.4818	-12.5104	-10.6882	-10.7419	-10.2368	-10.5653	-10.0171	-10.1527	-10.6098	-11.1752	-11.2034	-12.5306	-13.024	-13.0105	-12.2201	-12.1168	-12.1849	-13.2387	-12.5733	-14.0724	-14.5291	-14.5423	-14.858	-14.1304	-14.7338	-14.1548	-13.8196	-13.6353	-0.492868	-0.378167	0.407256	0.227965	-5.87739	-5.47929	-2.06858	-2.51801	-1.70235	-2.20692	-1.30052	-0.726636
IC-80	-0.401168	0.349737	4.65864	6.06662	5.34131	1.52984	1.53458	1.76362	1.48416	0.628326	1.25749	10.0456	9.20136	10.1693	6.01616	4.81064	5.40411	4.96296	4.50668	0.305535	3.99193	3.53173	3.30641	1.72574	1.42402	1.64252	2.87208	2.3084	6.56245	6.93355	6.25173	3.7027	3.78943	3.56787	4.18651	3.75814	3.39766	-4.01336	-3.90573	-4.40932	-3.29717	-1.18028	0.601591	7.13096	9.35705	7.06009	6.77259	-2.42489	-1.83536
IC-81	0.132545	-0.0511342	-1.09599	-1.75863	-0.716408	-1.34293	-1.725	-1.56527	0.711052	0.898518	0.523679	0.168037	-1.58576	0.0789115	-0.183663	-0.245057	-0.13878	0.809616	0.235587	1.65088	0.0161678	0.510032	0.674471	-2.06164	-1.79809	-1.32847	-0.73427	-0.317348	1.20784	0.792993	0.777482	-3.08913	-2.07092	-1.91599	-0.309834	0.310976	0.177657	-1.54611	-0.760978	-0.179453	-1.14463	0.18986	0.0409384	3.44329	3.10408	6.42707	7.66586	0.492789	0.629359
IC-82	-0.251489	-1.18193	-32.3816	-33.4496	-31.6066	-32.9424	-33.3947	-33.3683	-33.5416	-34.0742	-33.7418	-34.4146	-35.6808	-34.9277	-33.6667	-34.3821	-33.178	-37.7506	-37.8125	-37.4327	-34.5837	-35.2955	-35.7329	-31.1764	-32.1489	-32.3178	-37.4033	-37.5635	-27.4063	-28.2248	-28.1717	-26.0144	-27.8738	-27.8928	-31.3382	-32.2856	-32.8953	-9.25057	-5.77577	-6.54248	-3.36478	-1.90969	-1.20019	-9.55686	-10.718	-8.93019	-11.5563	-5.38799	-5.82126
IC-83	0.796242	0.235124	-4.34937	-4.43669	-3.49951	-5.21925	-5.15682	-5.76158	-8.73352	-8.53075	-8.45888	-5.72821	-5.99068	-5.83157	-5.07332	-5.40988	-5.04226	-7.77774	-7.45909	-9.82384	-5.5651	-5.91825	-5.95807	-4.33204	-5.54027	-5.54923	-6.57886	-7.01612	-2.26273	-2.51429	-2.82454	-1.31686	-2.15172	-2.27597	-3.88676	-4.45519	-4.57307	-2.86941	-5.11756	0.687788	-1.22055	1.07156	3.11971	-7.54954	-7.96464	-4.97635	-4.46388	2.44973	2.78599
[truncated: 112 more columns]
