# Supplementary material for: Two novel genes identified by large-scale transcriptomic analysis are essential for biofilm and rugose colony development of Vibrio vulnificus
Source: PLoS Pathog. 2023 Jan 19;19(1):e1011064. doi: 10.1371/journal.ppat.1011064 (PMC9888727; doi:10.1371/journal.ppat.1011064)
Supplement: S5 Dataset — (XLSX) [file ppat.1011064.s017.xlsx]

## Sheet: S5 Dataset
iModulon	Independent_component	Locus_tag	Gene_coefficient	Gene_name	Annotation
iModulon-01	IC-01	VVMO6_RS00260	0.127172		23S_rRNA
iModulon-01	IC-01	VVMO6_RS00775	0.184457		16S_rRNA
iModulon-01	IC-01	VVMO6_RS00790	-0.107481		23S_rRNA
iModulon-01	IC-01	VVMO6_RS01890	0.228263		16S_rRNA
iModulon-01	IC-01	VVMO6_RS01905	0.155348		23S_rRNA
iModulon-01	IC-01	VVMO6_RS02260	-0.0771547		16S_rRNA
iModulon-01	IC-01	VVMO6_RS02275	0.251578		23S_rRNA
iModulon-01	IC-01	VVMO6_RS06580	0.099804		hypothetical_protein
iModulon-01	IC-01	VVMO6_RS06740	0.0805731		hypothetical_protein
iModulon-01	IC-01	VVMO6_RS06860	0.0730431		DUF3265_domain-containing_protein
iModulon-01	IC-01	VVMO6_RS06880	0.0946937		hypothetical_protein
iModulon-01	IC-01	VVMO6_RS12415	0.300128		23S_rRNA
iModulon-01	IC-01	VVMO6_RS14540	0.170327		23S_rRNA
iModulon-01	IC-01	VVMO6_RS14555	0.273902		16S_rRNA
iModulon-01	IC-01	VVMO6_RS14735	0.375418		23S_rRNA
iModulon-01	IC-01	VVMO6_RS16090	0.10742		16S_rRNA
iModulon-01	IC-01	VVMO6_RS16105	0.225735		23S_rRNA
iModulon-02	IC-02	VVMO6_RS01380	-0.100651	nsrR	nitric_oxide-sensing_transcriptional_repressor_NsrR
iModulon-02	IC-02	VVMO6_RS01505	0.121092		PQQ-binding-like_beta-propeller_repeat_protein
iModulon-02	IC-02	VVMO6_RS02590	0.09696	rpoE	RNA_polymerase_sigma_factor_RpoE
iModulon-02	IC-02	VVMO6_RS02595	0.0940615		sigma-E_factor_negative_regulatory_protein
iModulon-02	IC-02	VVMO6_RS04530	0.0774448		sigma-70_family_RNA_polymerase_sigma_factor
iModulon-02	IC-02	VVMO6_RS04715	0.0812637		antibiotic_biosynthesis_monooxygenase
iModulon-02	IC-02	VVMO6_RS05145	-0.104913		porin
iModulon-02	IC-02	VVMO6_RS05195	0.115445		glycine_zipper_2TM_domain-containing_protein
iModulon-02	IC-02	VVMO6_RS05810	-0.0858563		hypothetical_protein
iModulon-02	IC-02	VVMO6_RS13020	0.105374		DegQ_family_serine_endoprotease
iModulon-02	IC-02	VVMO6_RS15285	0.0872804		hypothetical_protein
iModulon-02	IC-02	VVMO6_RS16035	0.0811582		thiol:disulfide_interchange_protein_DsbA/DsbL
iModulon-02	IC-02	VVMO6_RS16255	0.0965057		hypothetical_protein
iModulon-02	IC-02	VVMO6_RS16625	0.0825701		VWA_domain-containing_protein
iModulon-02	IC-02	VVMO6_RS16630	0.0956526		VWA_domain-containing_protein
iModulon-02	IC-02	VVMO6_RS16645	0.11056		MoxR_family_ATPase
iModulon-02	IC-02	VVMO6_RS20025	-0.0791457		organic_hydroperoxide_resistance_protein
iModulon-02	IC-02	VVMO6_RS21365	0.0851783		efflux_RND_transporter_permease_subunit
iModulon-02	IC-02	VVMO6_RS21370	0.0931361		efflux_RND_transporter_periplasmic_adaptor_subunit
iModulon-02	IC-02	VVMO6_RS21665	0.174648		DUF3316_domain-containing_protein
iModulon-02	IC-02	VVMO6_RS21670	0.141147		heavy_metal_response_regulator_transcription_factor
iModulon-02	IC-02	VVMO6_RS21675	0.103437		heavy_metal_sensor_histidine_kinase
iModulon-03	IC-03	VVMO6_RS00995	-0.0936802	accC	acetyl-CoA_carboxylase_biotin_carboxylase_subunit
iModulon-03	IC-03	VVMO6_RS01000	-0.0940773		acetyl-CoA_carboxylase_biotin_carboxyl_carrier_protein
iModulon-03	IC-03	VVMO6_RS01005	-0.0970623	aroQ	type_II_3-dehydroquinate_dehydratase
iModulon-03	IC-03	VVMO6_RS04140	0.214802		acyl-CoA_dehydrogenase
iModulon-03	IC-03	VVMO6_RS04520	-0.0913295		outer_membrane_protein_transport_protein
iModulon-03	IC-03	VVMO6_RS04535	0.191243	fadI	acetyl-CoA_C-acyltransferase_FadI
iModulon-03	IC-03	VVMO6_RS04540	0.157179	fadJ	fatty_acid_oxidation_complex_subunit_alpha_FadJ
iModulon-03	IC-03	VVMO6_RS04595	-0.109908	fabB	beta-ketoacyl-ACP_synthase_I
iModulon-03	IC-03	VVMO6_RS06475	-0.122739		DUF3581_domain-containing_protein
iModulon-03	IC-03	VVMO6_RS07685	-0.13621	fabA	bifunctional_3-hydroxydecanoyl-ACP_dehydratase/trans-2-decenoyl-ACP_isomerase
iModulon-03	IC-03	VVMO6_RS08085	0.0903654		DUF4442_domain-containing_protein
iModulon-03	IC-03	VVMO6_RS08910	0.127312		acyl-CoA_dehydrogenase
iModulon-03	IC-03	VVMO6_RS08915	0.131918		TetR/AcrR_family_transcriptional_regulator
iModulon-03	IC-03	VVMO6_RS09695	-0.0918961	fabD	ACP_S-malonyltransferase
iModulon-03	IC-03	VVMO6_RS09700	-0.093717		ketoacyl-ACP_synthase_III
iModulon-03	IC-03	VVMO6_RS10365	0.165678		NADPH-dependent_2,4-dienoyl-CoA_reductase
iModulon-03	IC-03	VVMO6_RS11045	0.112114		DUF4442_domain-containing_protein
iModulon-03	IC-03	VVMO6_RS12290	0.0892926		malate_synthase_A
iModulon-03	IC-03	VVMO6_RS14770	0.181255	fadB	fatty_acid_oxidation_complex_subunit_alpha_FadB
iModulon-03	IC-03	VVMO6_RS14775	0.186183	fadA	acetyl-CoA_C-acyltransferase_FadA
iModulon-03	IC-03	VVMO6_RS16175	0.0963427		DUF3103_domain-containing_protein
iModulon-03	IC-03	VVMO6_RS19120	0.0908533		MaoC_family_dehydratase
iModulon-03	IC-03	VVMO6_RS19285	0.121946		type_II_secretion_system_protein
iModulon-04	IC-04	VVMO6_RS00485	0.121058		hypothetical_protein
iModulon-04	IC-04	VVMO6_RS03065	0.146564		Fe(3+)_ABC_transporter_substrate-binding_protein
iModulon-04	IC-04	VVMO6_RS04740	0.138411		hypothetical_protein
iModulon-04	IC-04	VVMO6_RS06180	0.114742		prepilin_peptidase
iModulon-04	IC-04	VVMO6_RS09515	0.170417		peptidase
iModulon-04	IC-04	VVMO6_RS10920	0.0983014	feoA	ferrous_iron_transport_protein_A
iModulon-04	IC-04	VVMO6_RS12095	-0.094242		D-amino_acid_dehydrogenase
iModulon-04	IC-04	VVMO6_RS16865	0.199502		TonB_family_protein
iModulon-04	IC-04	VVMO6_RS16870	0.124891		heme_anaerobic_degradation_radical_SAM_methyltransferase_ChuW/HutW
iModulon-04	IC-04	VVMO6_RS17940	0.0918393		iron_chelate_uptake_ABC_transporter_family_permease_subunit
iModulon-04	IC-04	VVMO6_RS19725	-0.0913014	uhpT	hexose-6-phosphate:phosphate_antiporter
iModulon-04	IC-04	VVMO6_RS20805	-0.110387		4'-phosphopantetheinyl_transferase_superfamily_protein
iModulon-04	IC-04	VVMO6_RS20810	-0.157322		peptide_synthetase
iModulon-04	IC-04	VVMO6_RS20830	-0.0995935		isochorismate_synthase
iModulon-04	IC-04	VVMO6_RS20835	-0.151267		(2,3-dihydroxybenzoyl)adenylate_synthase
iModulon-04	IC-04	VVMO6_RS21760	0.102282		ATP-binding_cassette_domain-containing_protein
iModulon-05	IC-05	VVMO6_RS15835	-0.107189		DMT_family_transporter
iModulon-05	IC-05	VVMO6_RS15840	-0.1389		2OG-Fe_dioxygenase_family_protein
iModulon-05	IC-05	VVMO6_RS15845	-0.129669		argininosuccinate_synthase
iModulon-05	IC-05	VVMO6_RS16530	-0.156573		DUF523_and_DUF1722_domain-containing_protein
iModulon-05	IC-05	VVMO6_RS16535	-0.147171		MerR_family_transcriptional_regulator
iModulon-05	IC-05	VVMO6_RS16540	-0.12108	phrB	deoxyribodipyrimidine_photo-lyase
iModulon-05	IC-05	VVMO6_RS19685	0.0883416	ahpF	alkyl_hydroperoxide_reductase_subunit_F
iModulon-05	IC-05	VVMO6_RS20165	0.179592		lactoylglutathione_lyase
iModulon-05	IC-05	VVMO6_RS20170	0.205095		VOC_family_protein
iModulon-05	IC-05	VVMO6_RS21410	0.203797		MFS_transporter
iModulon-05	IC-05	VVMO6_RS22315	0.232181		flavodoxin_family_protein
iModulon-05	IC-05	VVMO6_RS22320	0.114519		hypothetical_protein
iModulon-06	IC-06	VVMO6_RS09500	0.128872		DUF1513_domain-containing_protein
iModulon-06	IC-06	VVMO6_RS09505	0.142684		iron-regulated_protein_A
iModulon-06	IC-06	VVMO6_RS09510	0.130083		c-type_cytochrome
iModulon-06	IC-06	VVMO6_RS16840	0.128782		heme_ABC_transporter_ATP-binding_protein
iModulon-06	IC-06	VVMO6_RS16845	0.157581	fecD	iron_ABC_transporter_permease
iModulon-06	IC-06	VVMO6_RS16850	0.162535		ABC_transporter_substrate-binding_protein
iModulon-06	IC-06	VVMO6_RS16855	0.170585		biopolymer_transporter_ExbD
iModulon-06	IC-06	VVMO6_RS16860	0.0992097		MotA/TolQ/ExbB_proton_channel_family_protein
iModulon-06	IC-06	VVMO6_RS16875	0.127413	hutX	heme_utilization_cystosolic_carrier_protein_HutX
iModulon-06	IC-06	VVMO6_RS16880	0.118323	hutZ	heme_utilization_protein_HutZ
iModulon-06	IC-06	VVMO6_RS17945	0.10581		iron_chelate_uptake_ABC_transporter_family_permease_subunit
iModulon-06	IC-06	VVMO6_RS21770	0.106602	fhuB	Fe(3+)-hydroxamate_ABC_transporter_permease_FhuB
iModulon-07	IC-07	VVMO6_RS01685	0.253779	argC	N-acetyl-gamma-glutamyl-phosphate_reductase
iModulon-07	IC-07	VVMO6_RS01690	0.251474	argB	acetylglutamate_kinase
iModulon-07	IC-07	VVMO6_RS01695	0.208033		argininosuccinate_synthase
iModulon-07	IC-07	VVMO6_RS01700	0.21201	argH	argininosuccinate_lyase
iModulon-07	IC-07	VVMO6_RS02140	0.220498	argF	ornithine_carbamoyltransferase
iModulon-07	IC-07	VVMO6_RS03705	0.205549	argA	amino-acid_N-acetyltransferase
iModulon-07	IC-07	VVMO6_RS20740	0.221549	artP	arginine_ABC_transporter_ATP-binding_protein_ArtP
iModulon-07	IC-07	VVMO6_RS20745	0.243563		transporter_substrate-binding_domain-containing_protein
iModulon-07	IC-07	VVMO6_RS20750	0.199026	artQ	arginine_ABC_transporter_permease_ArtQ
iModulon-07	IC-07	VVMO6_RS20755	0.167152	artM	arginine_ABC_transporter_permease_ArtM
iModulon-08	IC-08	VVMO6_RS03585	0.197555		UDP-glucose--hexose-1-phosphate_uridylyltransferase
iModulon-08	IC-08	VVMO6_RS03590	0.195801	galK	galactokinase
iModulon-08	IC-08	VVMO6_RS03595	0.192723	galM	galactose-1-epimerase
iModulon-08	IC-08	VVMO6_RS15625	0.140715	mglC	galactose/methyl_galactoside_ABC_transporter_permease_MglC
iModulon-08	IC-08	VVMO6_RS15630	0.14603	mglA	galactose/methyl_galactoside_ABC_transporter_ATP-binding_protein_MglA
iModulon-08	IC-08	VVMO6_RS15635	0.138011	mglB	galactose/glucose_ABC_transporter_substrate-binding_protein_MglB
iModulon-08	IC-08	VVMO6_RS15640	0.105558		beta-galactosidase
iModulon-09	IC-09	VVMO6_RS07430	0.123256		energy-coupling_factor_ABC_transporter_ATP-binding_protein
iModulon-09	IC-09	VVMO6_RS07435	0.161945		ABC_transporter_permease_subunit
iModulon-09	IC-09	VVMO6_RS07440	0.176387		tungsten_ABC_transporter_substrate-binding_protein
iModulon-09	IC-09	VVMO6_RS07480	0.15855		DUF3305_domain-containing_protein
iModulon-09	IC-09	VVMO6_RS07485	0.142812		DUF3306_domain-containing_protein
iModulon-09	IC-09	VVMO6_RS07490	0.293335		4Fe-4S_dicluster_domain-containing_protein
iModulon-09	IC-09	VVMO6_RS07495	0.29963		TorD_family_cytoplasmic_chaperone
iModulon-09	IC-09	VVMO6_RS07500	0.173403		twin-arginine_translocation_signal_domain-containing_protein
iModulon-09	IC-09	VVMO6_RS07505	0.266197		formate_dehydrogenase_subunit_alpha
iModulon-09	IC-09	VVMO6_RS07510	0.235993		4Fe-4S_dicluster_domain-containing_protein
iModulon-09	IC-09	VVMO6_RS07515	0.187811		formate_dehydrogenase_subunit_gamma
iModulon-09	IC-09	VVMO6_RS07520	0.142827		membrane_protein
iModulon-10	IC-10	VVMO6_RS00265	0.0632427		5S_rRNA
iModulon-10	IC-10	VVMO6_RS00775	0.117274		16S_rRNA
iModulon-10	IC-10	VVMO6_RS00790	0.423676		23S_rRNA
iModulon-10	IC-10	VVMO6_RS01880	0.413347		23S_rRNA
iModulon-10	IC-10	VVMO6_RS01890	0.0936023		16S_rRNA
iModulon-10	IC-10	VVMO6_RS01905	0.265497		23S_rRNA
iModulon-10	IC-10	VVMO6_RS02260	0.355867		16S_rRNA
iModulon-10	IC-10	VVMO6_RS12415	0.0805356		23S_rRNA
iModulon-10	IC-10	VVMO6_RS12440	0.351682		16S_rRNA
iModulon-10	IC-10	VVMO6_RS14735	0.104913		23S_rRNA
iModulon-10	IC-10	VVMO6_RS14750	0.379884		16S_rRNA
iModulon-10	IC-10	VVMO6_RS16105	0.130577		23S_rRNA
iModulon-11	IC-11	VVMO6_RS03680	0.133711		DUF3413_domain-containing_protein
iModulon-11	IC-11	VVMO6_RS03910	0.0931408		NAD-dependent_epimerase/dehydratase_family_protein
iModulon-11	IC-11	VVMO6_RS03915	0.0830813		ketoacyl-ACP_synthase_III
iModulon-11	IC-11	VVMO6_RS04930	0.0758302	hinT	purine_nucleoside_phosphoramidase
iModulon-11	IC-11	VVMO6_RS04935	0.0729056		lipoprotein
iModulon-11	IC-11	VVMO6_RS08215	0.200528		outer_membrane_beta-barrel_protein
iModulon-11	IC-11	VVMO6_RS09410	-0.073713	bioB	biotin_synthase_BioB
iModulon-11	IC-11	VVMO6_RS11890	0.118012		hypothetical_protein
iModulon-11	IC-11	VVMO6_RS13415	0.0839861	mlaE	lipid_asymmetry_maintenance_ABC_transporter_permease_subunit_MlaE
iModulon-11	IC-11	VVMO6_RS13420	0.0807667	mlaF	phospholipid_ABC_transporter_ATP-binding_protein_MlaF
iModulon-11	IC-11	VVMO6_RS15750	0.131989		hypothetical_protein
iModulon-11	IC-11	VVMO6_RS15975	0.137666		LTA_synthase_family_protein
iModulon-11	IC-11	VVMO6_RS15980	0.148637		phosphoethanolamine--lipid_A_transferase
iModulon-11	IC-11	VVMO6_RS15985	0.166001		diacylglycerol_kinase
iModulon-11	IC-11	VVMO6_RS16475	0.143122		protease
iModulon-11	IC-11	VVMO6_RS18355	0.111003		porin_family_protein
iModulon-11	IC-11	VVMO6_RS18625	0.129436		DUF2238_domain-containing_protein
iModulon-11	IC-11	VVMO6_RS19105	0.173681		hypothetical_protein
iModulon-11	IC-11	VVMO6_RS19120	0.0878742		MaoC_family_dehydratase
iModulon-11	IC-11	VVMO6_RS20690	0.180148		porin_family_protein
iModulon-11	IC-11	VVMO6_RS20870	0.0765465	vvuA	TonB-dependent_siderophore_vulnibactin_receptor_VvuA
iModulon-11	IC-11	VVMO6_RS21510	0.168514		DUF2799_domain-containing_protein
iModulon-11	IC-11	VVMO6_RS21740	0.0815078		TolC_family_protein
iModulon-11	IC-11	VVMO6_RS21745	0.0730276		efflux_RND_transporter_periplasmic_adaptor_subunit
iModulon-12	IC-13	VVMO6_RS00635	0.109205		acyltransferase
iModulon-12	IC-13	VVMO6_RS00640	0.0629404		DUF2500_domain-containing_protein
iModulon-12	IC-13	VVMO6_RS01060	0.0497234		MarC_family_protein
iModulon-12	IC-13	VVMO6_RS01140	0.0821046		hypothetical_protein
iModulon-12	IC-13	VVMO6_RS01790	0.0832129		DUF481_domain-containing_protein
iModulon-12	IC-13	VVMO6_RS02520	0.135597		oxidative_stress_defense_protein
iModulon-12	IC-13	VVMO6_RS03185	0.0517755	ompU	porin
iModulon-12	IC-13	VVMO6_RS03715	0.0549087	mltA	murein_transglycosylase_A
iModulon-12	IC-13	VVMO6_RS03845	0.0832967		YggN_family_protein
iModulon-12	IC-13	VVMO6_RS03870	0.0599576		tellurite_resistance_TerB_family_protein
iModulon-12	IC-13	VVMO6_RS04535	0.0533878	fadI	acetyl-CoA_C-acyltransferase_FadI
iModulon-12	IC-13	VVMO6_RS05240	0.0853081		TfoX/Sxy_family_DNA_transformation_protein
iModulon-12	IC-13	VVMO6_RS05380	0.0584822	tolQ	protein_TolQ
iModulon-12	IC-13	VVMO6_RS05385	0.0520674		ExbD/TolR_family_protein
iModulon-12	IC-13	VVMO6_RS05880	0.0580291		hypothetical_protein
iModulon-12	IC-13	VVMO6_RS05970	0.132789		DUF4382_domain-containing_protein
iModulon-12	IC-13	VVMO6_RS06045	0.101627		undecaprenyl-phosphate_glucose_phosphotransferase
iModulon-12	IC-13	VVMO6_RS06050	0.0826402		capsular_polysaccharide_biosynthesis_protein
iModulon-12	IC-13	VVMO6_RS06055	0.0757559		polysaccharide_export_protein
iModulon-12	IC-13	VVMO6_RS06060	0.0742762		polysaccharide_biosynthesis_tyrosine_autokinase
iModulon-12	IC-13	VVMO6_RS06065	0.0680637		capsular_polysaccharide_biosynthesis_protein
iModulon-12	IC-13	VVMO6_RS06070	0.0550717		hypothetical_protein
iModulon-12	IC-13	VVMO6_RS06075	0.052956		glycosyltransferase
iModulon-12	IC-13	VVMO6_RS06080	0.0842366		glycosyltransferase_family_4_protein
iModulon-12	IC-13	VVMO6_RS06085	0.0621678		glycosyltransferase_family_4_protein
iModulon-12	IC-13	VVMO6_RS06415	0.0708824		phosphoribosylglycinamide_formyltransferase
iModulon-12	IC-13	VVMO6_RS06445	0.0995046		OmpA_family_protein
iModulon-12	IC-13	VVMO6_RS07715	0.0528143		cell_division_protein_ZapC
iModulon-12	IC-13	VVMO6_RS09015	0.12385		META_domain-containing_protein
iModulon-12	IC-13	VVMO6_RS09645	0.205433		hypothetical_protein
iModulon-12	IC-13	VVMO6_RS10215	0.0573611		prepilin-type_N-terminal_cleavage/methylation_domain-containing_protein
iModulon-12	IC-13	VVMO6_RS10230	0.0665223		chemotaxis_protein
iModulon-12	IC-13	VVMO6_RS10440	0.112607		hypothetical_protein
iModulon-12	IC-13	VVMO6_RS12075	0.054425		DedA_family_protein
iModulon-12	IC-13	VVMO6_RS13245	0.0549571	leuO	transcriptional_regulator_LeuO
iModulon-12	IC-13	VVMO6_RS13405	0.0582238		phospholipid-binding_protein_MlaC
iModulon-12	IC-13	VVMO6_RS13410	0.0547146	mlaD	outer_membrane_lipid_asymmetry_maintenance_protein_MlaD
iModulon-12	IC-13	VVMO6_RS14145	0.0623839		hypothetical_protein
iModulon-12	IC-13	VVMO6_RS15760	0.0506814		glycoside_hydrolase_family_2_protein
iModulon-12	IC-13	VVMO6_RS16210	0.0699428		soluble_cytochrome_b562
iModulon-12	IC-13	VVMO6_RS16380	0.0659953		response_regulator_transcription_factor
iModulon-12	IC-13	VVMO6_RS16450	0.0686416		hypothetical_protein
iModulon-12	IC-13	VVMO6_RS17000	0.129794		DUF3541_domain-containing_protein
iModulon-12	IC-13	VVMO6_RS17255	0.122499		hypothetical_protein
iModulon-12	IC-13	VVMO6_RS17260	0.117638		hypothetical_protein
iModulon-12	IC-13	VVMO6_RS17655	0.160521		pyruvate_dehydrogenase
iModulon-12	IC-13	VVMO6_RS17975	0.088055		hypothetical_protein
iModulon-12	IC-13	VVMO6_RS17980	0.111235		hypothetical_protein
iModulon-12	IC-13	VVMO6_RS18910	0.0962045		NirD/YgiW/YdeI_family_stress_tolerance_protein
iModulon-12	IC-13	VVMO6_RS20185	0.0530071		hypothetical_protein
iModulon-12	IC-13	VVMO6_RS20500	0.0800448		hypothetical_protein
iModulon-12	IC-13	VVMO6_RS20730	0.0869356		DM13_domain-containing_protein
iModulon-12	IC-13	VVMO6_RS20735	0.202643		hypothetical_protein
iModulon-12	IC-13	VVMO6_RS21020	0.0926255		PhzF_family_phenazine_biosynthesis_protein
iModulon-12	IC-13	VVMO6_RS21045	0.0958838		LysR_family_transcriptional_regulator
iModulon-12	IC-13	VVMO6_RS21515	0.0640795		DUF2057_domain-containing_protein
iModulon-12	IC-13	VVMO6_RS21625	0.192176		DUF3316_domain-containing_protein
iModulon-12	IC-13	VVMO6_RS23535	0.115129		hypothetical_protein
iModulon-12	IC-13	VVMO6_RS24175	0.12671		hypothetical_protein
iModulon-12	IC-13	VVMO6_RS24270	0.0498182		hypothetical_protein
iModulon-13	IC-15	VVMO6_RS01315	0.060008	queG	tRNA_epoxyqueuosine(34)_reductase_QueG
iModulon-13	IC-15	VVMO6_RS04885	0.0600604	cadC	CadC_family_transcriptional_regulator
iModulon-13	IC-15	VVMO6_RS05180	0.0652927	infA	translation_initiation_factor_IF-1
iModulon-13	IC-15	VVMO6_RS07465	0.0635442		ABC-F_family_ATPase
iModulon-13	IC-15	VVMO6_RS07590	0.0665817	ttcA	tRNA_2-thiocytidine(32)_synthetase_TtcA
iModulon-13	IC-15	VVMO6_RS08380	0.0624716		methyltransferase_domain-containing_protein
iModulon-13	IC-15	VVMO6_RS08415	0.0648884	queE	7-carboxy-7-deazaguanine_synthase_QueE
iModulon-13	IC-15	VVMO6_RS09160	0.0653339		manganese-dependent_inorganic_pyrophosphatase
iModulon-13	IC-15	VVMO6_RS11080	-0.0682982	asnB	asparagine_synthase_B
iModulon-13	IC-15	VVMO6_RS11465	0.0613508	pth	aminoacyl-tRNA_hydrolase
iModulon-13	IC-15	VVMO6_RS11895	0.0754071		DUF3622_domain-containing_protein
iModulon-13	IC-15	VVMO6_RS12070	0.0678454		threonylcarbamoyl-AMP_synthase
iModulon-13	IC-15	VVMO6_RS12095	0.07195		D-amino_acid_dehydrogenase
iModulon-13	IC-15	VVMO6_RS12175	0.0680124	trmG/rlmN	bifunctional_tRNA_(adenosine(37)-C2)-methyltransferase_TrmG/ribosomal_RNA_large_subunit_methyltransferase_RlmN
iModulon-13	IC-15	VVMO6_RS12235	0.104882	suhB	inositol-1-monophosphatase
iModulon-13	IC-15	VVMO6_RS12385	0.063846	vvc	tRNA_5-hydroxyuridine_modification_protein_YegQ
iModulon-13	IC-15	VVMO6_RS12580	0.0600952	rpsT	30S_ribosomal_protein_S20
iModulon-13	IC-15	VVMO6_RS13145	0.0729824	rpsU	30S_ribosomal_protein_S21
iModulon-13	IC-15	VVMO6_RS13150	0.0670071		GatB/YqeY_domain-containing_protein
iModulon-13	IC-15	VVMO6_RS15660	0.0635248		RNA_methyltransferase
iModulon-13	IC-15	VVMO6_RS15665	0.0663907		ferredoxin_family_protein
iModulon-13	IC-15	VVMO6_RS16810	0.0705705		hypothetical_protein
iModulon-13	IC-15	VVMO6_RS16930	0.0748786		YjiH_family_protein
iModulon-13	IC-15	VVMO6_RS16985	0.0594709		DUF2913_family_protein
iModulon-13	IC-15	VVMO6_RS18055	0.0714567	dbpA	ATP-dependent_RNA_helicase_DbpA
iModulon-13	IC-15	VVMO6_RS18390	0.0602082		RNA-binding_S4_domain-containing_protein
iModulon-13	IC-15	VVMO6_RS18450	0.0692915		inosine/guanosine_kinase
iModulon-13	IC-15	VVMO6_RS20175	0.0639064		DEAD/DEAH_box_helicase
iModulon-13	IC-15	VVMO6_RS20970	0.0731091		peptide_deformylase
iModulon-14	IC-16	VVMO6_RS04890	0.155651	cadB	cadaverine/lysine_antiporter
iModulon-14	IC-16	VVMO6_RS04895	0.138788		lysine_decarboxylase_CadA
iModulon-14	IC-16	VVMO6_RS11680	0.103383	treC	alpha,alpha-phosphotrehalase
iModulon-14	IC-16	VVMO6_RS15190	0.154341	speF	ornithine_decarboxylase_SpeF
iModulon-14	IC-16	VVMO6_RS15195	0.111581	potE	putrescine-ornithine_antiporter
iModulon-14	IC-16	VVMO6_RS15485	0.143356		ABC_transporter_substrate-binding_protein
iModulon-14	IC-16	VVMO6_RS15490	0.125054		ABC_transporter_permease
iModulon-14	IC-16	VVMO6_RS15495	0.14125		ABC_transporter_permease
iModulon-14	IC-16	VVMO6_RS15500	0.1189		ABC_transporter_ATP-binding_protein
iModulon-14	IC-16	VVMO6_RS15505	0.116946		ABC_transporter_ATP-binding_protein
iModulon-14	IC-16	VVMO6_RS15510	0.120956		hypothetical_protein
iModulon-14	IC-16	VVMO6_RS15520	0.0994873		hypothetical_protein
iModulon-14	IC-16	VVMO6_RS15525	0.0994111		glycoside_hydrolase_family_16_protein
iModulon-14	IC-16	VVMO6_RS15530	0.123239		carbohydrate_porin
iModulon-14	IC-16	VVMO6_RS15770	0.168716	xapA	xanthosine_phosphorylase
iModulon-15	IC-17	VVMO6_RS01850	0.260467		assimilatory_sulfite_reductase_(NADPH)_flavoprotein_subunit
iModulon-15	IC-17	VVMO6_RS01855	0.209852	cysI	assimilatory_sulfite_reductase_(NADPH)_hemoprotein_subunit
iModulon-15	IC-17	VVMO6_RS01860	0.195723	cysH	phosphoadenylyl-sulfate_reductase
iModulon-15	IC-17	VVMO6_RS05650	0.0714693	metE	5-methyltetrahydropteroyltriglutamate--_homocysteine_S-methyltransferase
iModulon-15	IC-17	VVMO6_RS09525	0.0889572		ATPase
iModulon-15	IC-17	VVMO6_RS09530	0.120983		hypothetical_protein
iModulon-15	IC-17	VVMO6_RS10515	0.0891528		putative_sulfate_exporter_family_transporter
iModulon-15	IC-17	VVMO6_RS11210	0.20777	cysK	cysteine_synthase_A
iModulon-15	IC-17	VVMO6_RS13595	0.163739	cysC	adenylyl-sulfate_kinase
iModulon-15	IC-17	VVMO6_RS13600	0.201988		SLC13_family_permease
iModulon-15	IC-17	VVMO6_RS13605	0.257335	cysN	sulfate_adenylyltransferase_subunit_CysN
iModulon-15	IC-17	VVMO6_RS13610	0.275245	cysD	sulfate_adenylyltransferase_subunit_CysD
iModulon-15	IC-17	VVMO6_RS13615	0.201265	cobA	uroporphyrinogen-III_C-methyltransferase
iModulon-15	IC-17	VVMO6_RS14860	0.25112		amino_acid_ABC_transporter_substrate-binding_protein
iModulon-15	IC-17	VVMO6_RS14865	0.162018		amino_acid_ABC_transporter_permease
iModulon-15	IC-17	VVMO6_RS14870	0.148769		amino_acid_ABC_transporter_ATP-binding_protein
iModulon-15	IC-17	VVMO6_RS15335	0.0917588	yghU	glutathione-dependent_disulfide-bond_oxidoreductase
iModulon-15	IC-17	VVMO6_RS24240	0.12257		hypothetical_protein
iModulon-16	IC-18	VVMO6_RS00265	0.0971065		5S_rRNA
iModulon-16	IC-18	VVMO6_RS00855	0.127877		tRNA
iModulon-16	IC-18	VVMO6_RS00860	-0.0889287	tuf	elongation_factor_Tu
iModulon-16	IC-18	VVMO6_RS02210	0.111384		tRNA
iModulon-16	IC-18	VVMO6_RS02285	0.0531909		tRNA
iModulon-16	IC-18	VVMO6_RS03225	0.0543286	secG	preprotein_translocase_subunit_SecG
iModulon-16	IC-18	VVMO6_RS03825	0.0517482	nqrM	(Na+)-NQR_maturation_NqrM
iModulon-16	IC-18	VVMO6_RS03940	0.0521349		DUF3301_domain-containing_protein
iModulon-16	IC-18	VVMO6_RS05125	0.0569953	rsmS	pleiotropic_regulatory_protein_RsmS
iModulon-16	IC-18	VVMO6_RS05450	0.144263		tRNA
iModulon-16	IC-18	VVMO6_RS05725	-0.0493823		IS4-like_element_ISVvu3_family_transposase
iModulon-16	IC-18	VVMO6_RS06175	0.0639736		Flp_family_type_IVb_pilin
iModulon-16	IC-18	VVMO6_RS06525	0.0525077	rpmI	50S_ribosomal_protein_L35
iModulon-16	IC-18	VVMO6_RS07690	0.0541724	rmf	ribosome_modulation_factor
iModulon-16	IC-18	VVMO6_RS08255	0.0510866		hypothetical_protein
iModulon-16	IC-18	VVMO6_RS08590	0.136962		tRNA
iModulon-16	IC-18	VVMO6_RS08595	0.0965409		tRNA
iModulon-16	IC-18	VVMO6_RS09005	0.0486117		hypothetical_protein
iModulon-16	IC-18	VVMO6_RS09710	0.0941186	rpmF	50S_ribosomal_protein_L32
iModulon-16	IC-18	VVMO6_RS09890	0.106568		tRNA
iModulon-16	IC-18	VVMO6_RS10065	0.0490221	moaD	molybdopterin_synthase_sulfur_carrier_subunit
iModulon-16	IC-18	VVMO6_RS10635	-0.0526212		TRAP_transporter_small_permease
iModulon-16	IC-18	VVMO6_RS11525	0.150492		tRNA
iModulon-16	IC-18	VVMO6_RS12420	0.197197		tRNA
iModulon-16	IC-18	VVMO6_RS12425	0.155998		tRNA
iModulon-16	IC-18	VVMO6_RS12430	0.195417		tRNA
iModulon-16	IC-18	VVMO6_RS12435	0.110625		tRNA
iModulon-16	IC-18	VVMO6_RS13205	-0.0492915		DeoR_family_transcriptional_regulator
iModulon-16	IC-18	VVMO6_RS13680	0.135239	rpmJ	50S_ribosomal_protein_L36
iModulon-16	IC-18	VVMO6_RS13695	0.0802193	rpmD	50S_ribosomal_protein_L30
iModulon-16	IC-18	VVMO6_RS14090	0.083294	rpmG	50S_ribosomal_protein_L33
iModulon-16	IC-18	VVMO6_RS14095	0.0498782	rpmB	50S_ribosomal_protein_L28
iModulon-16	IC-18	VVMO6_RS14875	0.0913985	rpmH	50S_ribosomal_protein_L34
iModulon-16	IC-18	VVMO6_RS17890	0.103045		tRNA
iModulon-16	IC-18	VVMO6_RS18010	0.0589753		hypothetical_protein
iModulon-16	IC-18	VVMO6_RS18210	0.0719351		hypothetical_protein
iModulon-16	IC-18	VVMO6_RS18545	0.0558339		hypothetical_protein
iModulon-16	IC-18	VVMO6_RS19765	0.0500803		cold-shock_protein
iModulon-16	IC-18	VVMO6_RS22655	0.129452	cydX	cytochrome_bd-I_oxidase_subunit_CydX
iModulon-16	IC-18	VVMO6_RS22845	0.0565081		DUF3265_domain-containing_protein
iModulon-16	IC-18	VVMO6_RS22855	0.0584623		DUF3265_domain-containing_protein
iModulon-16	IC-18	VVMO6_RS22860	0.0496438		DUF3265_domain-containing_protein
iModulon-16	IC-18	VVMO6_RS22865	0.0584071		DUF3265_domain-containing_protein
iModulon-16	IC-18	VVMO6_RS22920	0.068415		DUF3265_domain-containing_protein
iModulon-16	IC-18	VVMO6_RS22970	0.0545727		DUF3265_domain-containing_protein
iModulon-16	IC-18	VVMO6_RS23055	0.0552695		DUF3265_domain-containing_protein
iModulon-16	IC-18	VVMO6_RS23200	0.0789491		DUF3265_domain-containing_protein
iModulon-16	IC-18	VVMO6_RS23215	0.0516545		DUF3265_domain-containing_protein
iModulon-16	IC-18	VVMO6_RS23245	0.0949291		DUF3265_domain-containing_protein
iModulon-16	IC-18	VVMO6_RS23295	0.226133		ncRNA
iModulon-16	IC-18	VVMO6_RS23470	0.0578389		alternative_ribosome-rescue_factor_A
iModulon-16	IC-18	VVMO6_RS23500	0.0816789		TIGR02808_family_protein
iModulon-16	IC-18	VVMO6_RS23630	0.0532271		DUF3265_domain-containing_protein
iModulon-16	IC-18	VVMO6_RS23760	0.105783		MetS_family_NSS_transporter_small_subunit
iModulon-16	IC-18	VVMO6_RS23850	0.089646	mprA	MprA_protease,_GlyGly-CTERM_protein-sorting_domain-containing_form
iModulon-16	IC-18	VVMO6_RS23855	0.0480834		DUF3265_domain-containing_protein
iModulon-16	IC-18	VVMO6_RS24000	0.0650537	ynhF	YnhF_family_membrane_protein
iModulon-16	IC-18	VVMO6_RS24035	-0.0521893		IS630_family_transposase
iModulon-16	IC-18	VVMO6_RS24085	0.0602379		DUF5363_family_protein
iModulon-16	IC-18	VVMO6_RS24165	0.0788464		hypothetical_protein
iModulon-16	IC-18	VVMO6_RS24210	0.101682		hypothetical_protein
iModulon-16	IC-18	VVMO6_RS24225	0.102639		hypothetical_protein
iModulon-16	IC-18	VVMO6_RS24260	0.101144		hypothetical_protein
iModulon-17	IC-19	VVMO6_RS00725	0.0995398	lexA	repressor_LexA
iModulon-17	IC-19	VVMO6_RS01960	0.103697	uvrA	excinuclease_ABC_subunit_UvrA
iModulon-17	IC-19	VVMO6_RS02740	0.11354	recA	recombinase_RecA
iModulon-17	IC-19	VVMO6_RS02745	0.105023	recX	recombination_regulator_RecX
iModulon-17	IC-19	VVMO6_RS03665	0.0952009		YebG_family_protein
iModulon-17	IC-19	VVMO6_RS03835	0.0955234	dinB	DNA_polymerase_IV
iModulon-17	IC-19	VVMO6_RS04760	0.103587		phosphatidylinositol_kinase
iModulon-17	IC-19	VVMO6_RS04765	0.1188		SAVED_domain-containing_protein
iModulon-17	IC-19	VVMO6_RS04770	0.145267		hypothetical_protein
iModulon-17	IC-19	VVMO6_RS04775	0.169132		nucleotidyltransferase
iModulon-17	IC-19	VVMO6_RS06015	0.0891477		DNA_starvation/stationary_phase_protection_protein
iModulon-17	IC-19	VVMO6_RS06020	0.18455		hypothetical_protein
iModulon-17	IC-19	VVMO6_RS08760	0.203047		DNA_helicase
iModulon-17	IC-19	VVMO6_RS09600	0.121115	imuA	translesion_DNA_synthesis-associated_protein_ImuA
iModulon-17	IC-19	VVMO6_RS12005	0.168888	recN	DNA_repair_protein_RecN
iModulon-17	IC-19	VVMO6_RS12595	0.101088		Na/Pi_cotransporter_family_protein
iModulon-17	IC-19	VVMO6_RS14505	0.103996	rmuC	DNA_recombination_protein_RmuC
iModulon-18	IC-20	VVMO6_RS05290	0.0949991		coniferyl_aldehyde_dehydrogenase
iModulon-18	IC-20	VVMO6_RS10630	0.120708		TRAP_transporter_large_permease
iModulon-18	IC-20	VVMO6_RS10635	0.116751		TRAP_transporter_small_permease
iModulon-18	IC-20	VVMO6_RS10640	0.111833		TRAP_transporter_substrate-binding_protein
iModulon-18	IC-20	VVMO6_RS15045	0.106377		DUF413_domain-containing_protein
iModulon-18	IC-20	VVMO6_RS16040	0.089844		glutamate_decarboxylase
iModulon-18	IC-20	VVMO6_RS17395	0.0822302		aspartate_aminotransferase_family_protein
iModulon-18	IC-20	VVMO6_RS19180	0.0990204		hypothetical_protein
iModulon-18	IC-20	VVMO6_RS20375	0.113251	phaC	class_I_poly(R)-hydroxyalkanoic_acid_synthase
iModulon-18	IC-20	VVMO6_RS20380	0.138912		phasin_family_protein
iModulon-18	IC-20	VVMO6_RS20385	0.122196		acetyl-CoA_C-acetyltransferase
iModulon-18	IC-20	VVMO6_RS20390	0.110494		SDR_family_oxidoreductase
iModulon-18	IC-20	VVMO6_RS21470	0.0855878		hypothetical_protein
iModulon-18	IC-20	VVMO6_RS22450	0.0818517		STAS_domain-containing_protein
iModulon-18	IC-20	VVMO6_RS22455	0.0918705		chemotaxis_protein
iModulon-18	IC-20	VVMO6_RS22460	0.128266		chemotaxis_response_regulator_protein-glutamate_methylesterase
iModulon-18	IC-20	VVMO6_RS22465	0.129781	cheD	chemoreceptor_glutamine_deamidase_CheD
iModulon-18	IC-20	VVMO6_RS22470	0.133869		protein-glutamate_O-methyltransferase_CheR
iModulon-18	IC-20	VVMO6_RS22475	0.135883		methyl-accepting_chemotaxis_protein
iModulon-18	IC-20	VVMO6_RS22480	0.110981		purine-binding_chemotaxis_protein_CheW
iModulon-18	IC-20	VVMO6_RS22485	0.11448		purine-binding_chemotaxis_protein_CheW
iModulon-18	IC-20	VVMO6_RS22490	0.0868198		chemotaxis_protein_CheA
iModulon-19	IC-21	VVMO6_RS00455	0.0811224	gorA	glutathione-disulfide_reductase
iModulon-19	IC-21	VVMO6_RS01130	0.214722		co-chaperone_GroES
iModulon-19	IC-21	VVMO6_RS01135	0.201552	groL	chaperonin_GroEL
iModulon-19	IC-21	VVMO6_RS01220	0.0721613	secB	protein-export_chaperone_SecB
iModulon-19	IC-21	VVMO6_RS01615	0.172403	hslU	HslU--HslV_peptidase_ATPase_subunit
iModulon-19	IC-21	VVMO6_RS01620	0.201379	hslV	ATP-dependent_protease_subunit_HslV
iModulon-19	IC-21	VVMO6_RS02410	0.0552227		YggT_family_protein
iModulon-19	IC-21	VVMO6_RS02415	0.0867403		pyrroline-5-carboxylate_reductase
iModulon-19	IC-21	VVMO6_RS02450	0.0652993	rsmE	16S_rRNA_(uracil(1498)-N(3))-methyltransferase
iModulon-19	IC-21	VVMO6_RS02970	0.163648		ABC_transporter_ATP-binding_protein
iModulon-19	IC-21	VVMO6_RS02975	0.114061		ABC_transporter_permease
iModulon-19	IC-21	VVMO6_RS03205	0.0655784	rlmE	23S_rRNA_(uridine(2552)-2'-O)-methyltransferase_RlmE
iModulon-19	IC-21	VVMO6_RS03945	0.111913		DUF3549_family_protein
iModulon-19	IC-21	VVMO6_RS04670	0.122593		YbaB/EbfC_family_nucleoid-associated_protein
iModulon-19	IC-21	VVMO6_RS04675	0.0849794	recR	recombination_protein_RecR
iModulon-19	IC-21	VVMO6_RS04840	0.128224		deoxyguanosinetriphosphate_triphosphohydrolase_family_protein
iModulon-19	IC-21	VVMO6_RS04920	0.184127		DUF1887_family_protein
iModulon-19	IC-21	VVMO6_RS06130	0.0916977		Hsp70_family_protein
iModulon-19	IC-21	VVMO6_RS06135	0.109757		DUF2760_domain-containing_protein
iModulon-19	IC-21	VVMO6_RS08025	0.0591361		recombinase_family_protein
iModulon-19	IC-21	VVMO6_RS08030	0.0837518		peptidase
iModulon-19	IC-21	VVMO6_RS08205	0.079218		hypothetical_protein
iModulon-19	IC-21	VVMO6_RS09200	-0.0580241	torE	trimethylamine_N-oxide_reductase_system_protein_TorE
iModulon-19	IC-21	VVMO6_RS09390	0.0794554	htpX	protease_HtpX
iModulon-19	IC-21	VVMO6_RS10595	0.0913868	lon	endopeptidase_La
iModulon-19	IC-21	VVMO6_RS10610	0.0696611	tig	trigger_factor
iModulon-19	IC-21	VVMO6_RS11110	0.160784	htpG	molecular_chaperone_HtpG
iModulon-19	IC-21	VVMO6_RS11170	0.103589		co-chaperone_YbbN
iModulon-19	IC-21	VVMO6_RS11960	0.150697	dnaJ	molecular_chaperone_DnaJ
iModulon-19	IC-21	VVMO6_RS11965	0.192079	dnaK	molecular_chaperone_DnaK
iModulon-19	IC-21	VVMO6_RS11995	0.0887358	grpE	nucleotide_exchange_factor_GrpE
iModulon-19	IC-21	VVMO6_RS12260	0.0644269	yajC	preprotein_translocase_subunit_YajC
iModulon-19	IC-21	VVMO6_RS12445	0.1744	clpB	ATP-dependent_chaperone_ClpB
iModulon-19	IC-21	VVMO6_RS12870	0.0663363	secA	preprotein_translocase_subunit_SecA
iModulon-19	IC-21	VVMO6_RS13020	0.072074		DegQ_family_serine_endoprotease
iModulon-19	IC-21	VVMO6_RS14260	0.0789783		RNA-binding_transcriptional_accessory_protein
iModulon-19	IC-21	VVMO6_RS14355	0.0611135	hslR	ribosome-associated_heat_shock_protein_Hsp15
iModulon-19	IC-21	VVMO6_RS14360	0.0564439	hslO	Hsp33_family_molecular_chaperone_HslO
iModulon-19	IC-21	VVMO6_RS14835	0.245776		Hsp20_family_protein
iModulon-19	IC-21	VVMO6_RS16640	0.0552651		DUF58_domain-containing_protein
iModulon-19	IC-21	VVMO6_RS16645	0.08175		MoxR_family_ATPase
iModulon-19	IC-21	VVMO6_RS19000	0.0708246	trxC	thioredoxin_TrxC
iModulon-19	IC-21	VVMO6_RS22320	0.111803		hypothetical_protein
iModulon-19	IC-21	VVMO6_RS22330	0.179068		co-chaperone_GroES
iModulon-20	IC-22	VVMO6_RS05230	0.104511		hypothetical_protein
iModulon-20	IC-22	VVMO6_RS05235	0.13018		TVP38/TMEM64_family_protein
iModulon-20	IC-22	VVMO6_RS05595	0.156705		hypothetical_protein
iModulon-20	IC-22	VVMO6_RS05790	0.0783449		HD_domain-containing_protein
iModulon-20	IC-22	VVMO6_RS08180	0.0777611	rbdO	chain-length_determining_protein
iModulon-20	IC-22	VVMO6_RS08760	-0.0676071		DNA_helicase
iModulon-20	IC-22	VVMO6_RS09020	0.075681		ABC_transporter_substrate-binding_protein
iModulon-20	IC-22	VVMO6_RS10390	0.113996	msrB	peptide-methionine_(R)-S-oxide_reductase_MsrB
iModulon-20	IC-22	VVMO6_RS12055	0.136363		hypothetical_protein
iModulon-20	IC-22	VVMO6_RS12060	0.190746		ATP-grasp_domain-containing_protein
iModulon-20	IC-22	VVMO6_RS12065	0.175101		DedA_family_protein
iModulon-20	IC-22	VVMO6_RS13285	0.108358		DUF547_domain-containing_protein
iModulon-20	IC-22	VVMO6_RS14635	0.197768		DUF2282_domain-containing_protein
iModulon-20	IC-22	VVMO6_RS14640	0.109629		DUF692_domain-containing_protein
iModulon-20	IC-22	VVMO6_RS15905	0.111618		dioxygenase
iModulon-20	IC-22	VVMO6_RS16215	0.0765974	sodC	superoxide_dismutase_family_protein
iModulon-20	IC-22	VVMO6_RS16350	0.190798		MipA/OmpV_family_protein
iModulon-20	IC-22	VVMO6_RS17025	0.0978022		malate_synthase
iModulon-20	IC-22	VVMO6_RS17075	0.145578		hypothetical_protein
iModulon-20	IC-22	VVMO6_RS17080	0.139518		chemotaxis_protein
iModulon-20	IC-22	VVMO6_RS17085	0.0662302		lipoate--protein_ligase
iModulon-20	IC-22	VVMO6_RS17235	0.145077		DUF417_family_protein
iModulon-20	IC-22	VVMO6_RS19705	0.0765288		TetR/AcrR_family_transcriptional_regulator
iModulon-20	IC-22	VVMO6_RS20025	0.133284		organic_hydroperoxide_resistance_protein
iModulon-20	IC-22	VVMO6_RS20035	0.0978919		protein_disulfide_oxidoreductase
iModulon-20	IC-22	VVMO6_RS20040	0.0651684		porin
iModulon-20	IC-22	VVMO6_RS20055	0.118963		glutaredoxin
iModulon-20	IC-22	VVMO6_RS21520	0.0825808		DMT_family_transporter
iModulon-20	IC-22	VVMO6_RS21920	0.206906		DUF417_family_protein
iModulon-20	IC-22	VVMO6_RS21925	0.188615	grxC	glutaredoxin_3
iModulon-21	IC-23	VVMO6_RS00325	0.138261		tRNA
iModulon-21	IC-23	VVMO6_RS02285	0.134303		tRNA
iModulon-21	IC-23	VVMO6_RS08590	0.146965		tRNA
iModulon-21	IC-23	VVMO6_RS08595	0.194103		tRNA
iModulon-21	IC-23	VVMO6_RS12435	0.181131		tRNA
iModulon-21	IC-23	VVMO6_RS17890	0.120777		tRNA
iModulon-22	IC-25	VVMO6_RS20645	0.182815		L-lactate_permease
iModulon-22	IC-25	VVMO6_RS20650	0.236729		(Fe-S)-binding_protein
iModulon-22	IC-25	VVMO6_RS20655	0.229277		iron-sulfur_cluster-binding_protein
iModulon-22	IC-25	VVMO6_RS20660	0.215784		lactate_utilization_protein_C
iModulon-22	IC-25	VVMO6_RS20665	0.151942		FAD-binding_oxidoreductase
iModulon-23	IC-26	VVMO6_RS15695	0.134244	manA	mannose-6-phosphate_isomerase,_class_I
iModulon-23	IC-26	VVMO6_RS15700	0.379504		PTS_transporter_subunit_EIIA
iModulon-23	IC-26	VVMO6_RS15705	0.142066		helix-turn-helix_transcriptional_regulator
iModulon-23	IC-26	VVMO6_RS15710	0.108881		PTS_transporter_subunit_EIIA
iModulon-23	IC-26	VVMO6_RS15715	0.109121		PTS_fructose_transporter_subunit_IIB
iModulon-23	IC-26	VVMO6_RS15720	0.153726		PTS_transporter_subunit_EIIA
iModulon-23	IC-26	VVMO6_RS15735	0.229765		PTS_fructose_transporter_subunit_IIC
iModulon-23	IC-26	VVMO6_RS15740	0.237894		PTS_transporter_subunit_EIIA
iModulon-24	IC-27	VVMO6_RS02940	0.0840244	aceF	pyruvate_dehydrogenase_complex_dihydrolipoyllysine-residue_acetyltransferase
iModulon-24	IC-27	VVMO6_RS05580	0.0730542		2-hydroxyacid_dehydrogenase
iModulon-24	IC-27	VVMO6_RS06230	0.0690963		hypothetical_protein
iModulon-24	IC-27	VVMO6_RS06235	0.130012		VWA_domain-containing_protein
iModulon-24	IC-27	VVMO6_RS06240	0.134351		FMN-dependent_NADH-azoreductase
iModulon-24	IC-27	VVMO6_RS10030	0.104862		glutathione_S-transferase_family_protein
iModulon-24	IC-27	VVMO6_RS18240	0.0945777		carboxymuconolactone_decarboxylase_family_protein
iModulon-24	IC-27	VVMO6_RS18500	0.110709		cytochrome_b
iModulon-24	IC-27	VVMO6_RS18505	0.0712854		YceI_family_protein
iModulon-24	IC-27	VVMO6_RS19255	0.0698101	vvhB	hypothetical_protein
iModulon-24	IC-27	VVMO6_RS19260	0.0780676	vvhA	cytolysin
iModulon-24	IC-27	VVMO6_RS20525	0.0930778	prx3	peroxiredoxin
iModulon-25	IC-28	VVMO6_RS00775	0.103398		16S_rRNA
iModulon-25	IC-28	VVMO6_RS01575	0.0760036		5-carboxymethyl-2-hydroxymuconate_Delta-isomerase
iModulon-25	IC-28	VVMO6_RS01880	-0.0914382		23S_rRNA
iModulon-25	IC-28	VVMO6_RS01890	0.0747735		16S_rRNA
iModulon-25	IC-28	VVMO6_RS02560	0.063742		DUF1107_domain-containing_protein
iModulon-25	IC-28	VVMO6_RS03265	0.0768016	rpsO	30S_ribosomal_protein_S15
iModulon-25	IC-28	VVMO6_RS04070	0.126343	glnB	nitrogen_regulatory_protein_P-II
iModulon-25	IC-28	VVMO6_RS05795	0.0612176		hypothetical_protein
iModulon-25	IC-28	VVMO6_RS06410	0.0676266	ihfA	integration_host_factor_subunit_alpha
iModulon-25	IC-28	VVMO6_RS06735	0.0955748		hypothetical_protein
iModulon-25	IC-28	VVMO6_RS06895	0.0851886		hypothetical_protein
iModulon-25	IC-28	VVMO6_RS06995	0.0684088		VOC_family_protein
iModulon-25	IC-28	VVMO6_RS07010	0.0687903		DUF2628_domain-containing_protein
iModulon-25	IC-28	VVMO6_RS08210	0.0939764		VOC_family_protein
iModulon-25	IC-28	VVMO6_RS08360	0.0897483		hypothetical_protein
iModulon-25	IC-28	VVMO6_RS09685	0.176351	acpP	acyl_carrier_protein
iModulon-25	IC-28	VVMO6_RS11290	0.0705137	flgD	flagellar_hook_assembly_protein_FlgD
iModulon-25	IC-28	VVMO6_RS11855	0.100876		sigma_factor-binding_protein_Crl
iModulon-25	IC-28	VVMO6_RS12645	0.0745014		hypothetical_protein
iModulon-25	IC-28	VVMO6_RS12755	0.0769944		putative_4-hydroxy-4-methyl-2-oxoglutarate_aldolase
iModulon-25	IC-28	VVMO6_RS12865	0.0809146	mutT	8-oxo-dGTP_diphosphatase_MutT
iModulon-25	IC-28	VVMO6_RS13900	0.0709962		hypothetical_protein
iModulon-25	IC-28	VVMO6_RS14485	0.112524	tatA	twin-arginine_translocase_subunit_TatA
iModulon-25	IC-28	VVMO6_RS14750	0.0806917		16S_rRNA
iModulon-25	IC-28	VVMO6_RS14790	0.0710299		hypothetical_protein
iModulon-25	IC-28	VVMO6_RS14795	0.0737111	tusA	sulfurtransferase_TusA
iModulon-25	IC-28	VVMO6_RS14820	0.0740508		hypothetical_protein
iModulon-25	IC-28	VVMO6_RS14835	0.0742082		Hsp20_family_protein
iModulon-25	IC-28	VVMO6_RS15115	0.146309		pyrimidine/purine_nucleoside_phosphorylase
iModulon-25	IC-28	VVMO6_RS16025	0.0629457		1,4-alpha-glucan-branching_protein
iModulon-25	IC-28	VVMO6_RS16105	0.0717412		23S_rRNA
iModulon-25	IC-28	VVMO6_RS16255	0.0715398		hypothetical_protein
iModulon-25	IC-28	VVMO6_RS16655	0.110846		hypothetical_protein
iModulon-25	IC-28	VVMO6_RS16830	0.0645197		YfcZ/YiiS_family_protein
iModulon-25	IC-28	VVMO6_RS17900	0.0649016		hypothetical_protein
iModulon-25	IC-28	VVMO6_RS18560	0.0814793		DUF4440_domain-containing_protein
iModulon-25	IC-28	VVMO6_RS19075	0.062453		DUF4174_domain-containing_protein
iModulon-25	IC-28	VVMO6_RS19990	0.0851754		GNAT_family_N-acetyltransferase
iModulon-25	IC-28	VVMO6_RS20060	0.0759407		hypothetical_protein
iModulon-25	IC-28	VVMO6_RS20540	0.116102		Lrp/AsnC_family_transcriptional_regulator
iModulon-25	IC-28	VVMO6_RS21190	0.101261		hypothetical_protein
iModulon-25	IC-28	VVMO6_RS21895	0.121017		DUF3297_family_protein
iModulon-25	IC-28	VVMO6_RS24165	0.069924		hypothetical_protein
iModulon-26	IC-29	VVMO6_RS09405	0.127718	bioF	8-amino-7-oxononanoate_synthase
iModulon-26	IC-29	VVMO6_RS09410	0.139858	bioB	biotin_synthase_BioB
iModulon-26	IC-29	VVMO6_RS09415	0.11697	bioA	adenosylmethionine--8-amino-7-oxononanoate_transaminase
iModulon-26	IC-29	VVMO6_RS14675	0.124	thiH	2-iminoacetate_synthase_ThiH
iModulon-26	IC-29	VVMO6_RS14680	0.144731		thiazole_synthase
iModulon-26	IC-29	VVMO6_RS14685	0.119021	thiS	sulfur_carrier_protein_ThiS
iModulon-26	IC-29	VVMO6_RS14690	0.151653		HesA/MoeB/ThiF_family_protein
iModulon-26	IC-29	VVMO6_RS14695	0.146062		thiamine_phosphate_synthase
iModulon-26	IC-29	VVMO6_RS14700	0.143304	thiC	phosphomethylpyrimidine_synthase_ThiC
iModulon-27	IC-30	VVMO6_RS00405	0.0568297		chromosome_segregation_ATPase
iModulon-27	IC-30	VVMO6_RS01925	0.0522113		hypothetical_protein
iModulon-27	IC-30	VVMO6_RS02250	0.0798938		VOC_family_protein
iModulon-27	IC-30	VVMO6_RS02300	0.0688141		MBL_fold_metallo-hydrolase
iModulon-27	IC-30	VVMO6_RS02470	0.0706335		DUF2189_domain-containing_protein
iModulon-27	IC-30	VVMO6_RS03350	0.0606425		EAL_domain-containing_protein
iModulon-27	IC-30	VVMO6_RS03450	0.0820318		helix-turn-helix_transcriptional_regulator
iModulon-27	IC-30	VVMO6_RS03525	0.056754		tetratricopeptide_repeat_protein
iModulon-27	IC-30	VVMO6_RS03540	0.0515419		O-antigen_ligase_family_protein
iModulon-27	IC-30	VVMO6_RS04650	0.0684819		response_regulator
iModulon-27	IC-30	VVMO6_RS04905	0.0786538		CBS_domain-containing_protein
iModulon-27	IC-30	VVMO6_RS05030	0.0554066		GGDEF_domain-containing_protein
iModulon-27	IC-30	VVMO6_RS05035	0.0628026		SpoVR_family_protein
iModulon-27	IC-30	VVMO6_RS05040	0.0956457		YeaH/YhbH_family_protein
iModulon-27	IC-30	VVMO6_RS05045	0.116351		PrkA_family_serine_protein_kinase
iModulon-27	IC-30	VVMO6_RS05445	0.0678139		L-alanine_exporter_AlaE
iModulon-27	IC-30	VVMO6_RS05855	0.0881369		guanylate_cyclase
iModulon-27	IC-30	VVMO6_RS05860	0.0781502		response_regulator
iModulon-27	IC-30	VVMO6_RS06010	0.0588459		HD_domain-containing_protein
iModulon-27	IC-30	VVMO6_RS06105	0.0602993		ABC_transporter_substrate-binding_protein
iModulon-27	IC-30	VVMO6_RS06110	0.054457		diguanylate_cyclase
iModulon-27	IC-30	VVMO6_RS07470	0.0699957		methyl-accepting_chemotaxis_protein
iModulon-27	IC-30	VVMO6_RS08035	0.07721		hypothetical_protein
iModulon-27	IC-30	VVMO6_RS08140	0.0856342	rbdG	sigma-54-dependent_Fis_family_transcriptional_regulator
iModulon-27	IC-30	VVMO6_RS08145	0.0770448	rbdH	glycosyltransferase
iModulon-27	IC-30	VVMO6_RS08335	0.0555064		amino_acid_ABC_transporter_substrate-binding_protein
iModulon-27	IC-30	VVMO6_RS08520	0.0872454		serine_protease
iModulon-27	IC-30	VVMO6_RS10680	0.084809		methyl-accepting_chemotaxis_protein
iModulon-27	IC-30	VVMO6_RS14935	0.057819		ABC_transporter_substrate-binding_protein
iModulon-27	IC-30	VVMO6_RS14940	0.0638548		response_regulator
iModulon-27	IC-30	VVMO6_RS15030	0.0702909		DUF3081_domain-containing_protein
iModulon-27	IC-30	VVMO6_RS15125	0.0722009		hypothetical_protein
iModulon-27	IC-30	VVMO6_RS15130	0.0778761		GGDEF_domain-containing_protein
iModulon-27	IC-30	VVMO6_RS15265	0.0928182		methyl-accepting_chemotaxis_protein
iModulon-27	IC-30	VVMO6_RS15325	0.0553831		EAL_domain-containing_protein
iModulon-27	IC-30	VVMO6_RS15340	0.0794964		HD_domain-containing_protein
iModulon-27	IC-30	VVMO6_RS15955	0.0693873		ABC_transporter_substrate-binding_protein
iModulon-27	IC-30	VVMO6_RS17300	0.0758412		DUF1294_domain-containing_protein
iModulon-27	IC-30	VVMO6_RS17305	0.0604594	yiaY	L-threonine_dehydrogenase
iModulon-27	IC-30	VVMO6_RS17390	0.0548967		methyl-accepting_chemotaxis_protein
iModulon-27	IC-30	VVMO6_RS17530	0.0968898		methyl-accepting_chemotaxis_protein
iModulon-27	IC-30	VVMO6_RS17535	0.0718414		STAS_domain-containing_protein
iModulon-27	IC-30	VVMO6_RS18045	0.0571713		DmsE_family_decaheme_c-type_cytochrome
iModulon-27	IC-30	VVMO6_RS18385	0.0557953		transporter_substrate-binding_domain-containing_protein
iModulon-27	IC-30	VVMO6_RS19525	0.0599377		hypothetical_protein
iModulon-27	IC-30	VVMO6_RS19530	0.0772354		GHKL_domain-containing_protein
iModulon-27	IC-30	VVMO6_RS19570	0.0608955		electron_transfer_flavoprotein_subunit_beta/FixA_family_protein
iModulon-27	IC-30	VVMO6_RS19575	0.0515762		electron_transfer_flavoprotein-ubiquinone_oxidoreductase
iModulon-27	IC-30	VVMO6_RS19940	0.0530018		protoheme_IX_farnesyltransferase
iModulon-27	IC-30	VVMO6_RS19945	0.0738632		heme_A_synthase
iModulon-27	IC-30	VVMO6_RS19965	0.0588633		cytochrome_c_oxidase_subunit_3
iModulon-27	IC-30	VVMO6_RS19980	0.0521204	coxB	cytochrome_c_oxidase_subunit_II
iModulon-27	IC-30	VVMO6_RS20480	0.0700283		response_regulator
iModulon-27	IC-30	VVMO6_RS20485	0.0819932		hypothetical_protein
iModulon-27	IC-30	VVMO6_RS20490	0.051711		sulfate_ABC_transporter_permease
iModulon-27	IC-30	VVMO6_RS20710	0.0780201		MBL_fold_metallo-hydrolase
iModulon-27	IC-30	VVMO6_RS21375	0.0762574		molybdopterin-dependent_oxidoreductase
iModulon-27	IC-30	VVMO6_RS21380	0.0782145		response_regulator
iModulon-27	IC-30	VVMO6_RS21610	0.0700026		methyl-accepting_chemotaxis_protein
iModulon-27	IC-30	VVMO6_RS21615	0.0860052		response_regulator
iModulon-27	IC-30	VVMO6_RS21620	0.0721396		two-component_system_response_regulator
iModulon-27	IC-30	VVMO6_RS21910	0.0710661		methyl-accepting_chemotaxis_protein
iModulon-27	IC-30	VVMO6_RS22455	0.0562416		chemotaxis_protein
iModulon-27	IC-30	VVMO6_RS22490	0.056248		chemotaxis_protein_CheA
iModulon-27	IC-30	VVMO6_RS22495	0.0827094		response_regulator
iModulon-27	IC-30	VVMO6_RS22500	0.0968796		STAS_domain-containing_protein
iModulon-28	IC-32	VVMO6_RS03640	0.215333	glpD	glycerol-3-phosphate_dehydrogenase
iModulon-28	IC-32	VVMO6_RS03650	0.190886	glpK	glycerol_kinase_GlpK
iModulon-28	IC-32	VVMO6_RS03655	0.179848		aquaporin
iModulon-28	IC-32	VVMO6_RS15625	0.0967297	mglC	galactose/methyl_galactoside_ABC_transporter_permease_MglC
iModulon-28	IC-32	VVMO6_RS15635	0.1002	mglB	galactose/glucose_ABC_transporter_substrate-binding_protein_MglB
iModulon-28	IC-32	VVMO6_RS17265	0.200969	glpA	anaerobic_glycerol-3-phosphate_dehydrogenase_subunit_A
iModulon-28	IC-32	VVMO6_RS17270	0.204628	glpB	glycerol-3-phosphate_dehydrogenase_subunit_GlpB
iModulon-28	IC-32	VVMO6_RS17275	0.207963	glpC	anaerobic_glycerol-3-phosphate_dehydrogenase_subunit_C
iModulon-28	IC-32	VVMO6_RS17495	0.107622	rbsB	ribose_ABC_transporter_substrate-binding_protein_RbsB
iModulon-28	IC-32	VVMO6_RS19265	0.176568	glpT	glycerol-3-phosphate_transporter
iModulon-28	IC-32	VVMO6_RS19270	0.169018	glpQ	glycerophosphodiester_phosphodiesterase
iModulon-28	IC-32	VVMO6_RS20350	0.0881763	nanTP	DctP_family_TRAP_transporter_solute-binding_subunit
iModulon-29	IC-33	VVMO6_RS03315	0.0923923		U32_family_peptidase
iModulon-29	IC-33	VVMO6_RS05915	0.12975		SLC13/DASS_family_transporter
iModulon-29	IC-33	VVMO6_RS05920	0.166157		cyclic_nucleotide-binding_domain-containing_protein
iModulon-29	IC-33	VVMO6_RS05925	0.160296		response_regulator
iModulon-29	IC-33	VVMO6_RS05930	0.103305		sensor_domain-containing_diguanylate_cyclase
iModulon-29	IC-33	VVMO6_RS08890	0.0956614		iron-containing_alcohol_dehydrogenase
iModulon-29	IC-33	VVMO6_RS09210	0.146818	focA	formate_transporter_FocA
iModulon-29	IC-33	VVMO6_RS17750	0.0874531	nrdD	anaerobic_ribonucleoside-triphosphate_reductase
iModulon-29	IC-33	VVMO6_RS17765	0.0853334	nrdG	anaerobic_ribonucleoside-triphosphate_reductase_activating_protein
iModulon-29	IC-33	VVMO6_RS21450	0.129794		elongation_factor_G
iModulon-30	IC-34	VVMO6_RS06245	0.0892474		hypothetical_protein
iModulon-30	IC-34	VVMO6_RS11370	0.12047		copper-translocating_P-type_ATPase
iModulon-30	IC-34	VVMO6_RS11375	0.0756657		DUF411_domain-containing_protein
iModulon-30	IC-34	VVMO6_RS14965	0.0784324		hypothetical_protein
iModulon-30	IC-34	VVMO6_RS15010	-0.0780778	gltS	sodium/glutamate_symporter
iModulon-30	IC-34	VVMO6_RS15575	0.0797902		hypothetical_protein
iModulon-30	IC-34	VVMO6_RS15845	0.0915684		argininosuccinate_synthase
iModulon-30	IC-34	VVMO6_RS16030	0.0862232		hypothetical_protein
iModulon-30	IC-34	VVMO6_RS16035	0.127477		thiol:disulfide_interchange_protein_DsbA/DsbL
iModulon-30	IC-34	VVMO6_RS19680	0.0751195	prx1	alkyl_hydroperoxide_reductase_subunit_C
iModulon-30	IC-34	VVMO6_RS20170	0.0968176		VOC_family_protein
iModulon-30	IC-34	VVMO6_RS20900	0.23663		TolC_family_protein
iModulon-30	IC-34	VVMO6_RS20905	0.242372		efflux_RND_transporter_periplasmic_adaptor_subunit
iModulon-30	IC-34	VVMO6_RS20910	0.227175		efflux_RND_transporter_permease_subunit
iModulon-30	IC-34	VVMO6_RS20915	0.233148		copper-binding_protein
iModulon-30	IC-34	VVMO6_RS21410	0.0897423		MFS_transporter
iModulon-30	IC-34	VVMO6_RS22315	0.104769		flavodoxin_family_protein
iModulon-30	IC-34	VVMO6_RS23510	0.119117		hypothetical_protein
iModulon-31	IC-35	VVMO6_RS00775	0.129839		16S_rRNA
iModulon-31	IC-35	VVMO6_RS01880	-0.108951		23S_rRNA
iModulon-31	IC-35	VVMO6_RS07195	-0.130045		hypothetical_protein
iModulon-31	IC-35	VVMO6_RS12555	-0.110274	fkpB	FKBP-type_peptidyl-prolyl_cis-trans_isomerase
iModulon-31	IC-35	VVMO6_RS14540	-0.122854		23S_rRNA
iModulon-31	IC-35	VVMO6_RS14735	-0.1256		23S_rRNA
iModulon-31	IC-35	VVMO6_RS16090	0.164608		16S_rRNA
iModulon-31	IC-35	VVMO6_RS23315	0.101205		miscRNA
iModulon-32	IC-37	VVMO6_RS01375	0.594253	hmpA	NO-inducible_flavohemoprotein
iModulon-32	IC-37	VVMO6_RS01380	-0.286198	nsrR	nitric_oxide-sensing_transcriptional_repressor_NsrR
iModulon-32	IC-37	VVMO6_RS03620	0.384191		NnrS_family_protein
iModulon-32	IC-37	VVMO6_RS05810	0.0823482		hypothetical_protein
iModulon-32	IC-37	VVMO6_RS05915	0.0746564		SLC13/DASS_family_transporter
iModulon-32	IC-37	VVMO6_RS10920	0.0645078	feoA	ferrous_iron_transport_protein_A
iModulon-32	IC-37	VVMO6_RS12095	0.0925121		D-amino_acid_dehydrogenase
iModulon-32	IC-37	VVMO6_RS23435	0.0673425		hypothetical_protein
iModulon-33	IC-38	VVMO6_RS02910	0.0929985	pilB	type_IV-A_pilus_assembly_ATPase_PilB
iModulon-33	IC-38	VVMO6_RS03455	0.0950553		pilus_assembly_protein_PilA
iModulon-33	IC-38	VVMO6_RS15940	0.0913584		DMT_family_transporter
iModulon-33	IC-38	VVMO6_RS18090	0.103114		phosphate_ABC_transporter_substrate-binding_protein
iModulon-34	IC-39	VVMO6_RS01585	-0.110043		DUF3135_domain-containing_protein
iModulon-34	IC-39	VVMO6_RS03435	-0.0677815		LysR_family_transcriptional_regulator
iModulon-34	IC-39	VVMO6_RS03845	-0.0683342		YggN_family_protein
iModulon-34	IC-39	VVMO6_RS05065	-0.108642		methyl-accepting_chemotaxis_protein
iModulon-34	IC-39	VVMO6_RS05955	-0.106167		YjjI_family_glycine_radical_enzyme
iModulon-34	IC-39	VVMO6_RS05970	-0.15181		DUF4382_domain-containing_protein
iModulon-34	IC-39	VVMO6_RS06040	-0.0887238		alanine:cation_symporter_family_protein
iModulon-34	IC-39	VVMO6_RS06330	-0.0940234		HDOD_domain-containing_protein
iModulon-34	IC-39	VVMO6_RS06445	-0.118422		OmpA_family_protein
iModulon-34	IC-39	VVMO6_RS11350	-0.0877064		hypothetical_protein
iModulon-34	IC-39	VVMO6_RS12095	-0.0756254		D-amino_acid_dehydrogenase
iModulon-34	IC-39	VVMO6_RS12540	-0.0623412		sensor_histidine_kinase
iModulon-34	IC-39	VVMO6_RS14860	-0.0648394		amino_acid_ABC_transporter_substrate-binding_protein
iModulon-34	IC-39	VVMO6_RS14870	-0.0621498		amino_acid_ABC_transporter_ATP-binding_protein
iModulon-34	IC-39	VVMO6_RS14925	-0.0754099		hypothetical_protein
iModulon-34	IC-39	VVMO6_RS15345	-0.0814912		Na/Pi_cotransporter_family_protein
iModulon-34	IC-39	VVMO6_RS15920	-0.0797174		hypothetical_protein
iModulon-34	IC-39	VVMO6_RS15945	-0.0676063		sensor_domain-containing_diguanylate_cyclase
iModulon-34	IC-39	VVMO6_RS15985	-0.0731822		diacylglycerol_kinase
iModulon-34	IC-39	VVMO6_RS16590	-0.11677		methyl-accepting_chemotaxis_protein
iModulon-34	IC-39	VVMO6_RS17005	-0.077843		alpha-ketoglutarate-dependent_dioxygenase_AlkB
iModulon-34	IC-39	VVMO6_RS17010	-0.0969729		sensor_domain-containing_diguanylate_cyclase
iModulon-34	IC-39	VVMO6_RS17355	-0.12567	vvpM	M4_family_metallopeptidase
iModulon-34	IC-39	VVMO6_RS18545	0.0784003		hypothetical_protein
iModulon-34	IC-39	VVMO6_RS19100	-0.101952		methyl-accepting_chemotaxis_protein
iModulon-34	IC-39	VVMO6_RS19255	-0.0730685	vvhB	hypothetical_protein
iModulon-34	IC-39	VVMO6_RS19260	-0.0791483	vvhA	cytolysin
iModulon-34	IC-39	VVMO6_RS19480	-0.122804		bifunctional_diguanylate_cyclase/phosphodiesterase
iModulon-34	IC-39	VVMO6_RS19805	-0.0877453		methyl-accepting_chemotaxis_protein
iModulon-34	IC-39	VVMO6_RS19850	0.0676689		VWA_domain-containing_protein
iModulon-34	IC-39	VVMO6_RS20385	0.079035		acetyl-CoA_C-acetyltransferase
iModulon-34	IC-39	VVMO6_RS20390	0.0755887		SDR_family_oxidoreductase
iModulon-34	IC-39	VVMO6_RS20940	0.0775911		hypothetical_protein
iModulon-34	IC-39	VVMO6_RS21585	0.154476	vvpE	hemagglutinin
iModulon-34	IC-39	VVMO6_RS21975	0.0745212		LysR_family_transcriptional_regulator
iModulon-34	IC-39	VVMO6_RS21995	-0.102357		LacI_family_DNA-binding_transcriptional_regulator
iModulon-34	IC-39	VVMO6_RS23305	0.0759906		DUF3149_domain-containing_protein
iModulon-35	IC-40	VVMO6_RS01110	0.0857449		CpxP_family_protein
iModulon-35	IC-40	VVMO6_RS18950	0.111405		efflux_RND_transporter_permease_subunit
iModulon-35	IC-40	VVMO6_RS18955	0.207773		efflux_RND_transporter_periplasmic_adaptor_subunit
iModulon-35	IC-40	VVMO6_RS18960	0.294155		YeeE/YedE_family_protein
iModulon-35	IC-40	VVMO6_RS18965	0.346636		YeeE/YedE_family_protein
iModulon-35	IC-40	VVMO6_RS18970	0.266799		helix-turn-helix_transcriptional_regulator
iModulon-35	IC-40	VVMO6_RS18975	0.295052		DUF2892_domain-containing_protein
iModulon-35	IC-40	VVMO6_RS18980	0.266676		pyridine_nucleotide-disulfide_oxidoreductase_family_protein
iModulon-36	IC-41	VVMO6_RS09795	0.123419	nrfD	cytochrome_c_nitrite_reductase_subunit_NrfD
iModulon-36	IC-41	VVMO6_RS09800	0.0994903	nrfC	cytochrome_c_nitrite_reductase_Fe-S_protein
iModulon-36	IC-41	VVMO6_RS09805	0.125926	nrfB	cytochrome_c_nitrite_reductase_pentaheme_subunit
iModulon-36	IC-41	VVMO6_RS09810	0.127643	nrfA	ammonia-forming_nitrite_reductase_cytochrome_c552_subunit
iModulon-36	IC-41	VVMO6_RS19085	0.187702		formate/nitrite_transporter_family_protein
iModulon-36	IC-41	VVMO6_RS19090	0.19589	nirD	nitrite_reductase_small_subunit_NirD
iModulon-36	IC-41	VVMO6_RS19095	0.321899		nitrite_reductase_large_subunit
iModulon-36	IC-41	VVMO6_RS20300	0.217027		chaperone_NapD
iModulon-36	IC-41	VVMO6_RS20305	0.249219	napA	periplasmic_nitrate_reductase_subunit_alpha
iModulon-36	IC-41	VVMO6_RS20310	0.221659		nitrate_reductase_cytochrome_c-type_subunit
iModulon-36	IC-41	VVMO6_RS20315	0.199652		cytochrome_c3_family_protein
iModulon-36	IC-41	VVMO6_RS23495	0.218297	napF	ferredoxin-type_protein_NapF
iModulon-37	IC-42	VVMO6_RS00485	0.0657268		hypothetical_protein
iModulon-37	IC-42	VVMO6_RS00730	0.102078		class_I_SAM-dependent_methyltransferase
iModulon-37	IC-42	VVMO6_RS01090	0.0707223	trmL	tRNA_(uridine(34)/cytosine(34)/5-_carboxymethylaminomethyluridine(34)-2'-O)-_methyltransferase_TrmL
iModulon-37	IC-42	VVMO6_RS01095	0.180902	sodA	superoxide_dismutase
iModulon-37	IC-42	VVMO6_RS01555	0.109039		bacterioferritin
iModulon-37	IC-42	VVMO6_RS03065	0.0980224		Fe(3+)_ABC_transporter_substrate-binding_protein
iModulon-37	IC-42	VVMO6_RS03475	0.0460373	cpaB	Flp_pilus_assembly_protein_CpaB
iModulon-37	IC-42	VVMO6_RS04740	0.0925142		hypothetical_protein
iModulon-37	IC-42	VVMO6_RS06170	0.0744834		DUF1566_domain-containing_protein
iModulon-37	IC-42	VVMO6_RS06180	0.0914323		prepilin_peptidase
iModulon-37	IC-42	VVMO6_RS06190	0.0475446		pilus_assembly_protein_CpaC
iModulon-37	IC-42	VVMO6_RS09165	0.194547		manganese_transporter_11_TMS
iModulon-37	IC-42	VVMO6_RS09510	0.0483562		c-type_cytochrome
iModulon-37	IC-42	VVMO6_RS09515	0.123976		peptidase
iModulon-37	IC-42	VVMO6_RS10155	0.0770068		DUF2753_domain-containing_protein
iModulon-37	IC-42	VVMO6_RS10910	0.039323	feoC	iron_transporter_FeoC
iModulon-37	IC-42	VVMO6_RS10915	0.0505423	feoB	Fe(2+)_transporter_permease_subunit_FeoB
iModulon-37	IC-42	VVMO6_RS10920	0.0482084	feoA	ferrous_iron_transport_protein_A
iModulon-37	IC-42	VVMO6_RS14915	0.0856059		ABC_transporter_ATP-binding_protein
iModulon-37	IC-42	VVMO6_RS14920	0.118256		ABC_transporter_ATP-binding_protein
iModulon-37	IC-42	VVMO6_RS15235	0.0474889		hypothetical_protein
iModulon-37	IC-42	VVMO6_RS15240	0.0525122		hypothetical_protein
iModulon-37	IC-42	VVMO6_RS15675	0.0618045		TonB-dependent_siderophore_receptor
iModulon-37	IC-42	VVMO6_RS15680	0.0849973		AraC_family_transcriptional_regulator
iModulon-37	IC-42	VVMO6_RS16375	0.101019		hypothetical_protein
iModulon-37	IC-42	VVMO6_RS16560	0.0805397		S9_family_peptidase
iModulon-37	IC-42	VVMO6_RS16565	0.0416546		TonB-dependent_hemoglobin/transferrin/lactoferrin_family_receptor
iModulon-37	IC-42	VVMO6_RS16840	0.0599283		heme_ABC_transporter_ATP-binding_protein
iModulon-37	IC-42	VVMO6_RS16845	0.0649333	fecD	iron_ABC_transporter_permease
iModulon-37	IC-42	VVMO6_RS16850	0.0744965		ABC_transporter_substrate-binding_protein
iModulon-37	IC-42	VVMO6_RS16855	0.074101		biopolymer_transporter_ExbD
iModulon-37	IC-42	VVMO6_RS16860	0.102593		MotA/TolQ/ExbB_proton_channel_family_protein
iModulon-37	IC-42	VVMO6_RS16865	0.180757		TonB_family_protein
iModulon-37	IC-42	VVMO6_RS16870	0.155044		heme_anaerobic_degradation_radical_SAM_methyltransferase_ChuW/HutW
iModulon-37	IC-42	VVMO6_RS16875	0.0910408	hutX	heme_utilization_cystosolic_carrier_protein_HutX
iModulon-37	IC-42	VVMO6_RS16880	0.079873	hutZ	heme_utilization_protein_HutZ
iModulon-37	IC-42	VVMO6_RS17940	0.0979328		iron_chelate_uptake_ABC_transporter_family_permease_subunit
iModulon-37	IC-42	VVMO6_RS17945	0.0560053		iron_chelate_uptake_ABC_transporter_family_permease_subunit
iModulon-37	IC-42	VVMO6_RS17950	0.0573267		ATP-binding_cassette_domain-containing_protein
iModulon-37	IC-42	VVMO6_RS17965	0.125828		hypothetical_protein
iModulon-37	IC-42	VVMO6_RS18705	0.104411	hupA	TonB-dependent_hemoglobin/transferrin/lactoferrin_family_receptor
iModulon-37	IC-42	VVMO6_RS19040	0.0476763		tetratricopeptide_repeat_protein
iModulon-37	IC-42	VVMO6_RS19045	0.061461		TonB_family_protein
iModulon-37	IC-42	VVMO6_RS19050	0.0601654		biopolymer_transporter_ExbD
iModulon-37	IC-42	VVMO6_RS19055	0.057132		MotA/TolQ/ExbB_proton_channel_family_protein
iModulon-37	IC-42	VVMO6_RS19060	0.0732793		flagellar_motor_protein_MotA
iModulon-37	IC-42	VVMO6_RS19065	0.0842937		DUF3450_domain-containing_protein
iModulon-37	IC-42	VVMO6_RS19985	0.0546037		phospho-sugar_mutase
iModulon-37	IC-42	VVMO6_RS20625	0.17946		hypothetical_protein
iModulon-37	IC-42	VVMO6_RS20630	0.15039		ABC_transporter_ATP-binding_protein
iModulon-37	IC-42	VVMO6_RS20805	0.0666385		4'-phosphopantetheinyl_transferase_superfamily_protein
iModulon-37	IC-42	VVMO6_RS20810	0.0950945		peptide_synthetase
iModulon-37	IC-42	VVMO6_RS20815	0.178549		amino_acid_adenylation_domain-containing_protein
iModulon-37	IC-42	VVMO6_RS20820	0.179008		3-deoxy-7-phosphoheptulonate_synthase
iModulon-37	IC-42	VVMO6_RS20825	0.159737		2,3-dihydro-2,3-dihydroxybenzoate_dehydrogenase
iModulon-37	IC-42	VVMO6_RS20830	0.171372		isochorismate_synthase
iModulon-37	IC-42	VVMO6_RS20835	0.11896		(2,3-dihydroxybenzoyl)adenylate_synthase
iModulon-37	IC-42	VVMO6_RS20840	0.146741		siderophore-interacting_protein
iModulon-37	IC-42	VVMO6_RS20845	0.165429		isochorismatase_family_protein
iModulon-37	IC-42	VVMO6_RS20850	0.175073		isochorismate_lyase
iModulon-37	IC-42	VVMO6_RS20855	0.168991		AMP-binding_protein
iModulon-37	IC-42	VVMO6_RS20860	0.152605		acyl_carrier_protein
iModulon-37	IC-42	VVMO6_RS20865	0.154965		siderophore_ABC_transporter_substrate-binding_protein
iModulon-37	IC-42	VVMO6_RS20870	0.149974	vvuA	TonB-dependent_siderophore_vulnibactin_receptor_VvuA
iModulon-37	IC-42	VVMO6_RS20875	0.0777451		short-chain_isoprenyl_diphosphate_synthase
iModulon-37	IC-42	VVMO6_RS21755	0.0760034		siderophore_ferric_iron_reductase
iModulon-37	IC-42	VVMO6_RS21760	0.0908007		ATP-binding_cassette_domain-containing_protein
iModulon-37	IC-42	VVMO6_RS21765	0.0649335		iron-siderophore_ABC_transporter_substrate-binding_protein
iModulon-37	IC-42	VVMO6_RS21780	0.109226		TonB-dependent_receptor
iModulon-38	IC-43	VVMO6_RS03055	0.231681	glnK	P-II_family_nitrogen_regulator
iModulon-38	IC-43	VVMO6_RS03060	0.236092		ammonium_transporter
iModulon-38	IC-43	VVMO6_RS03885	0.0958337		type_B_50S_ribosomal_protein_L31
iModulon-38	IC-43	VVMO6_RS07540	0.132405		ammonium_transporter
iModulon-38	IC-43	VVMO6_RS09770	0.210798		hypothetical_protein
iModulon-38	IC-43	VVMO6_RS11985	0.0899608		hypothetical_protein
iModulon-38	IC-43	VVMO6_RS12720	0.0771726	ung	uracil-DNA_glycosylase
iModulon-38	IC-43	VVMO6_RS13570	0.0786765		DUF2796_domain-containing_protein
iModulon-38	IC-43	VVMO6_RS14405	0.0870965	glnA	glutamate--ammonia_ligase
iModulon-38	IC-43	VVMO6_RS14415	0.0957962	glnL	nitrogen_regulation_protein_NR(II)
iModulon-38	IC-43	VVMO6_RS14420	0.108831	glnG	nitrogen_regulation_protein_NR(I)
iModulon-38	IC-43	VVMO6_RS19090	0.0953899	nirD	nitrite_reductase_small_subunit_NirD
iModulon-38	IC-43	VVMO6_RS19190	0.18101	nirB	nitrite_reductase_large_subunit
iModulon-38	IC-43	VVMO6_RS19195	0.206978		ABC_transporter_ATP-binding_protein
iModulon-38	IC-43	VVMO6_RS19200	0.236368		ABC_transporter_permease
iModulon-38	IC-43	VVMO6_RS19205	0.239437		ABC_transporter_substrate-binding_protein
iModulon-38	IC-43	VVMO6_RS19230	0.205408		nitrate_reductase
iModulon-38	IC-43	VVMO6_RS22620	0.0907865	rpmJ	50S_ribosomal_protein_L36
iModulon-39	IC-44	VVMO6_RS05240	0.0930614		TfoX/Sxy_family_DNA_transformation_protein
iModulon-39	IC-44	VVMO6_RS05835	0.230735		EAL_domain-containing_protein
iModulon-39	IC-44	VVMO6_RS06245	0.229902		hypothetical_protein
iModulon-39	IC-44	VVMO6_RS12585	0.104847	hlyU	winged_helix-turn-helix_transcriptional_regulator
iModulon-39	IC-44	VVMO6_RS12650	-0.102996	brpR	sigma-54-dependent_Fis_family_transcriptional_regulator
iModulon-39	IC-44	VVMO6_RS16190	-0.11271		DMT_family_transporter
iModulon-39	IC-44	VVMO6_RS16665	-0.107453	brpT	helix-turn-helix_transcriptional_regulator
iModulon-39	IC-44	VVMO6_RS16920	-0.107741	brpL	acyltransferase
iModulon-39	IC-44	VVMO6_RS17400	0.163384	gbpA	N-acetylglucosamine-binding_protein_GbpA
iModulon-39	IC-44	VVMO6_RS18060	0.138368		transporter_substrate-binding_domain-containing_protein
iModulon-39	IC-44	VVMO6_RS18065	0.123393		EAL_domain-containing_protein
iModulon-39	IC-44	VVMO6_RS18070	0.101638		response_regulator
iModulon-39	IC-44	VVMO6_RS19255	0.103688	vvhB	hypothetical_protein
iModulon-39	IC-44	VVMO6_RS19580	0.0956185		methyl-accepting_chemotaxis_protein
iModulon-39	IC-44	VVMO6_RS19935	-0.132927		OmpA_family_protein
iModulon-39	IC-44	VVMO6_RS22425	-0.0901239		glyoxalase/bleomycin_resistance/dioxygenase_family_protein
iModulon-40	IC-46	VVMO6_RS03750	0.143549		hypothetical_protein
iModulon-40	IC-46	VVMO6_RS03755	0.169912		RNA_polymerase_sigma_factor
iModulon-40	IC-46	VVMO6_RS03760	0.174504		transcriptional_regulator
iModulon-40	IC-46	VVMO6_RS04210	0.110384	bcp	thioredoxin-dependent_thiol_peroxidase
iModulon-40	IC-46	VVMO6_RS08150	0.0762525	rbdI	glycosyltransferase_family_4_protein
iModulon-40	IC-46	VVMO6_RS08155	0.0850774	rbdJ	glycosyltransferase_family_4_protein
iModulon-40	IC-46	VVMO6_RS09350	0.17079		DUF3833_domain-containing_protein
iModulon-40	IC-46	VVMO6_RS09355	0.186707		hypothetical_protein
iModulon-40	IC-46	VVMO6_RS09360	0.180525		DUF2878_domain-containing_protein
iModulon-40	IC-46	VVMO6_RS09365	0.201904		class_I_SAM-dependent_methyltransferase
iModulon-40	IC-46	VVMO6_RS09370	0.201256		DUF1365_family_protein
iModulon-40	IC-46	VVMO6_RS09375	0.2096		NAD(P)/FAD-dependent_oxidoreductase
iModulon-40	IC-46	VVMO6_RS09380	0.207493		SDR_family_oxidoreductase
iModulon-40	IC-46	VVMO6_RS09385	0.208684		nuclear_transport_factor_2_family_protein
iModulon-40	IC-46	VVMO6_RS09480	0.0836127		DUF2982_domain-containing_protein
iModulon-40	IC-46	VVMO6_RS19075	0.0900326		DUF4174_domain-containing_protein
iModulon-40	IC-46	VVMO6_RS21400	0.100307		cryptochrome/photolyase_family_protein
iModulon-41	IC-47	VVMO6_RS03475	0.147662	cpaB	Flp_pilus_assembly_protein_CpaB
iModulon-41	IC-47	VVMO6_RS06165	0.137038		DUF1566_domain-containing_protein
iModulon-41	IC-47	VVMO6_RS06170	0.149276		DUF1566_domain-containing_protein
iModulon-41	IC-47	VVMO6_RS06175	0.104453		Flp_family_type_IVb_pilin
iModulon-41	IC-47	VVMO6_RS06180	0.141103		prepilin_peptidase
iModulon-41	IC-47	VVMO6_RS06190	0.187178		pilus_assembly_protein_CpaC
iModulon-41	IC-47	VVMO6_RS06195	0.163249		hypothetical_protein
iModulon-41	IC-47	VVMO6_RS06200	0.172705		P-loop_NTPase
iModulon-41	IC-47	VVMO6_RS06205	0.219208		CpaF_family_protein
iModulon-41	IC-47	VVMO6_RS06210	0.221791		pilus_assembly_protein_TadB
iModulon-41	IC-47	VVMO6_RS06215	0.201688		flp_pilus_assembly_protein_TadC
iModulon-41	IC-47	VVMO6_RS06220	0.191399		tetratricopeptide_repeat_protein
iModulon-41	IC-47	VVMO6_RS06225	0.170731		hypothetical_protein
iModulon-41	IC-47	VVMO6_RS06230	0.182931		hypothetical_protein
iModulon-41	IC-47	VVMO6_RS06235	0.180287		VWA_domain-containing_protein
iModulon-41	IC-47	VVMO6_RS16565	0.107277		TonB-dependent_hemoglobin/transferrin/lactoferrin_family_receptor
iModulon-41	IC-47	VVMO6_RS16570	0.113405		hypothetical_protein
iModulon-41	IC-47	VVMO6_RS16580	0.114453		DUF1566_domain-containing_protein
iModulon-42	IC-48	VVMO6_RS02160	0.132398		GNAT_family_N-acetyltransferase
iModulon-42	IC-48	VVMO6_RS02165	0.22419		DUF2061_domain-containing_protein
iModulon-42	IC-48	VVMO6_RS03205	0.085901	rlmE	23S_rRNA_(uridine(2552)-2'-O)-methyltransferase_RlmE
iModulon-42	IC-48	VVMO6_RS04905	0.110121		CBS_domain-containing_protein
iModulon-42	IC-48	VVMO6_RS04910	0.0896022		zinc/cadmium/mercury/lead-transporting_ATPase
iModulon-42	IC-48	VVMO6_RS05540	0.125629		methyl-accepting_chemotaxis_protein
iModulon-42	IC-48	VVMO6_RS05985	0.190737		patatin_family_protein
iModulon-42	IC-48	VVMO6_RS06015	0.235032		DNA_starvation/stationary_phase_protection_protein
iModulon-42	IC-48	VVMO6_RS06020	0.086273		hypothetical_protein
iModulon-42	IC-48	VVMO6_RS06240	0.0933768		FMN-dependent_NADH-azoreductase
iModulon-42	IC-48	VVMO6_RS08570	0.158636	katG	catalase/peroxidase_HPI
iModulon-42	IC-48	VVMO6_RS08895	0.067		GrxA_family_glutaredoxin
iModulon-42	IC-48	VVMO6_RS10030	0.0812363		glutathione_S-transferase_family_protein
iModulon-42	IC-48	VVMO6_RS11100	0.0802009	hemH	ferrochelatase
iModulon-42	IC-48	VVMO6_RS12700	0.0879989	yaaA	peroxide_stress_protein_YaaA
iModulon-42	IC-48	VVMO6_RS15120	0.0684636		pirin_family_protein
iModulon-42	IC-48	VVMO6_RS15355	0.0976916		VOC_family_protein
iModulon-42	IC-48	VVMO6_RS16190	0.125059		DMT_family_transporter
iModulon-42	IC-48	VVMO6_RS16195	0.0753619		HD_domain-containing_protein
iModulon-42	IC-48	VVMO6_RS16225	0.144796	katE	catalase
iModulon-42	IC-48	VVMO6_RS17965	0.0946996		hypothetical_protein
iModulon-42	IC-48	VVMO6_RS18575	-0.0650461		outer_membrane_protein_transport_protein
iModulon-42	IC-48	VVMO6_RS19675	0.0908051		hydroxymethylglutaryl-CoA_lyase
iModulon-42	IC-48	VVMO6_RS19680	0.136466	prx1	alkyl_hydroperoxide_reductase_subunit_C
iModulon-42	IC-48	VVMO6_RS19685	0.147317	ahpF	alkyl_hydroperoxide_reductase_subunit_F
iModulon-42	IC-48	VVMO6_RS20025	0.141915		organic_hydroperoxide_resistance_protein
iModulon-42	IC-48	VVMO6_RS20785	0.135731		methyl-accepting_chemotaxis_protein
iModulon-42	IC-48	VVMO6_RS20790	0.0720129		transporter_substrate-binding_domain-containing_protein
iModulon-42	IC-48	VVMO6_RS22035	0.0769552		TRAP_transporter_large_permease
iModulon-42	IC-48	VVMO6_RS22040	0.0720189		fructuronate_reductase
iModulon-42	IC-48	VVMO6_RS22045	0.0654357	uxaC	glucuronate_isomerase
iModulon-42	IC-48	VVMO6_RS22050	0.0660417		sugar_kinase
iModulon-42	IC-48	VVMO6_RS22430	0.0632744		nuclear_transport_factor_2_family_protein
iModulon-43	IC-49	VVMO6_RS00755	0.0707668		TonB-dependent_receptor
iModulon-43	IC-49	VVMO6_RS01035	0.06481		lipase_family_protein
iModulon-43	IC-49	VVMO6_RS01905	-0.0705963		23S_rRNA
iModulon-43	IC-49	VVMO6_RS03595	0.0546894	galM	galactose-1-epimerase
iModulon-43	IC-49	VVMO6_RS04835	0.056922		hypothetical_protein
iModulon-43	IC-49	VVMO6_RS04840	0.111165		deoxyguanosinetriphosphate_triphosphohydrolase_family_protein
iModulon-43	IC-49	VVMO6_RS04855	0.0807854		site-specific_integrase
iModulon-43	IC-49	VVMO6_RS05085	0.0793718		flagellar_sheath_protein_A
iModulon-43	IC-49	VVMO6_RS06285	0.0522913		response_regulator_transcription_factor
iModulon-43	IC-49	VVMO6_RS06540	0.0560264		hypothetical_protein
iModulon-43	IC-49	VVMO6_RS06660	0.0512786		DNA-damage-inducible_protein_J
iModulon-43	IC-49	VVMO6_RS06790	0.0674062		abortive_infection_protein
iModulon-43	IC-49	VVMO6_RS06820	-0.0589097		adenylate_kinase
iModulon-43	IC-49	VVMO6_RS06890	0.0680583		toll/interleukin-1_receptor_domain-containing_protein
iModulon-43	IC-49	VVMO6_RS07080	0.0595108		hypothetical_protein
iModulon-43	IC-49	VVMO6_RS07180	0.0519107		hypothetical_protein
iModulon-43	IC-49	VVMO6_RS07225	-0.0509149		GNAT_family_N-acetyltransferase
iModulon-43	IC-49	VVMO6_RS07735	0.0546404		ArsR_family_transcriptional_regulator
iModulon-43	IC-49	VVMO6_RS07890	0.0566677		antirestriction_protein
iModulon-43	IC-49	VVMO6_RS08015	0.061051		hypothetical_protein
iModulon-43	IC-49	VVMO6_RS08020	0.0803134		hypothetical_protein
iModulon-43	IC-49	VVMO6_RS08025	0.0817083		recombinase_family_protein
iModulon-43	IC-49	VVMO6_RS09405	-0.0598497	bioF	8-amino-7-oxononanoate_synthase
iModulon-43	IC-49	VVMO6_RS09410	-0.0672178	bioB	biotin_synthase_BioB
iModulon-43	IC-49	VVMO6_RS09415	-0.052527	bioA	adenosylmethionine--8-amino-7-oxononanoate_transaminase
iModulon-43	IC-49	VVMO6_RS10275	0.0619333		site-specific_integrase
iModulon-43	IC-49	VVMO6_RS10290	0.0620261		relaxase/mobilization_nuclease_domain-containing_protein
iModulon-43	IC-49	VVMO6_RS10295	0.0803083		LlaMI_family_restriction_endonuclease
iModulon-43	IC-49	VVMO6_RS10300	0.0889482	dcm	DNA_(cytosine-5-)-methyltransferase
iModulon-43	IC-49	VVMO6_RS11660	0.0872563		hypothetical_protein
iModulon-43	IC-49	VVMO6_RS11670	0.052393		hypothetical_protein
iModulon-43	IC-49	VVMO6_RS11940	0.0657837		hypothetical_protein
iModulon-43	IC-49	VVMO6_RS11945	0.050836		hypothetical_protein
iModulon-43	IC-49	VVMO6_RS12245	0.0669858		hypothetical_protein
iModulon-43	IC-49	VVMO6_RS13825	0.100815		SDR_family_oxidoreductase
iModulon-43	IC-49	VVMO6_RS13830	0.118294		glycosyltransferase_family_4_protein
iModulon-43	IC-49	VVMO6_RS13835	0.130624	wecB	UDP-N-acetylglucosamine_2-epimerase_(non-hydrolyzing)
iModulon-43	IC-49	VVMO6_RS13840	0.129246		SDR_family_oxidoreductase
iModulon-43	IC-49	VVMO6_RS13845	0.133873		polysaccharide_biosynthesis_protein
iModulon-43	IC-49	VVMO6_RS13850	0.120016		glycosyltransferase_family_4_protein
iModulon-43	IC-49	VVMO6_RS13855	0.108181		hypothetical_protein
iModulon-43	IC-49	VVMO6_RS13860	0.0957528		oligosaccharide_repeat_unit_polymerase
iModulon-43	IC-49	VVMO6_RS13865	0.108536		lipopolysaccharide_biosynthesis_protein
iModulon-43	IC-49	VVMO6_RS13870	0.120321	tviC	Vi_polysaccharide_biosynthesis_UDP-N-acetylglucosaminuronic_acid_C-4_epimerase_TviC
iModulon-43	IC-49	VVMO6_RS13875	0.136804	tviB	Vi_polysaccharide_biosynthesis_UDP-N-acetylglucosamine_C-6_dehydrogenase_TviB
iModulon-43	IC-49	VVMO6_RS15285	0.0701386		hypothetical_protein
iModulon-43	IC-49	VVMO6_RS15400	0.0521704		hypothetical_protein
iModulon-43	IC-49	VVMO6_RS15580	0.0581475		hypothetical_protein
iModulon-43	IC-49	VVMO6_RS15585	0.0746693		DUF853_family_protein
iModulon-43	IC-49	VVMO6_RS17875	0.0632441		winged_helix-turn-helix_transcriptional_regulator
iModulon-43	IC-49	VVMO6_RS18280	0.0899595		MBL_fold_metallo-hydrolase
iModulon-43	IC-49	VVMO6_RS18285	0.0785835		trypsin-like_peptidase_domain-containing_protein
iModulon-43	IC-49	VVMO6_RS18290	0.0592293		hypothetical_protein
iModulon-43	IC-49	VVMO6_RS18295	0.088567		AAA_family_ATPase
iModulon-43	IC-49	VVMO6_RS18740	0.0716647		antirepressor
iModulon-43	IC-49	VVMO6_RS18800	0.0772498		hypothetical_protein
iModulon-43	IC-49	VVMO6_RS18805	0.0629679		hypothetical_protein
iModulon-43	IC-49	VVMO6_RS18810	0.0777769		hypothetical_protein
iModulon-43	IC-49	VVMO6_RS19335	0.0536609		hypothetical_protein
iModulon-43	IC-49	VVMO6_RS21080	0.0597892		LysR_family_transcriptional_regulator
iModulon-43	IC-49	VVMO6_RS21095	0.0811815		M20/M25/M40_family_metallo-hydrolase
iModulon-43	IC-49	VVMO6_RS21220	0.0693314		oligogalacturonate_lyase
iModulon-43	IC-49	VVMO6_RS21225	0.0572888		Na+:solute_symporter
iModulon-43	IC-49	VVMO6_RS21280	0.0517381		hypothetical_protein
iModulon-43	IC-49	VVMO6_RS21285	0.0750958		hypothetical_protein
iModulon-43	IC-49	VVMO6_RS21715	0.064031		hypothetical_protein
iModulon-43	IC-49	VVMO6_RS21935	0.0515565		hypothetical_protein
iModulon-43	IC-49	VVMO6_RS21955	0.0572334		zinc-dependent_alcohol_dehydrogenase_family_protein
iModulon-43	IC-49	VVMO6_RS21975	0.0700679		LysR_family_transcriptional_regulator
iModulon-43	IC-49	VVMO6_RS21980	0.0664343		AMP-binding_protein
iModulon-43	IC-49	VVMO6_RS22385	0.0550037		LysR_family_transcriptional_regulator
iModulon-43	IC-49	VVMO6_RS22410	0.0737626		LysR_family_transcriptional_regulator
iModulon-43	IC-49	VVMO6_RS22415	0.0526149		DMT_family_transporter
iModulon-43	IC-49	VVMO6_RS22430	0.0592695		nuclear_transport_factor_2_family_protein
iModulon-43	IC-49	VVMO6_RS22535	0.0635345		HNH_endonuclease
iModulon-43	IC-49	VVMO6_RS24180	0.0583751		hypothetical_protein
iModulon-44	IC-50	VVMO6_RS05760	0.122585		BCCT_family_transporter
iModulon-44	IC-50	VVMO6_RS17205	0.166446	betI	transcriptional_regulator_BetI
iModulon-44	IC-50	VVMO6_RS17210	0.180972	betB	betaine-aldehyde_dehydrogenase
iModulon-44	IC-50	VVMO6_RS17215	0.17571	betA	choline_dehydrogenase
iModulon-44	IC-50	VVMO6_RS17220	0.189209		choline_ABC_transporter_substrate-binding_protein
iModulon-44	IC-50	VVMO6_RS17225	0.126733	choW	choline_ABC_transporter_permease_subunit
iModulon-44	IC-50	VVMO6_RS17230	0.114515	choV	choline_ABC_transporter_ATP-binding_protein
iModulon-44	IC-50	VVMO6_RS18340	0.123575		efflux_RND_transporter_periplasmic_adaptor_subunit
iModulon-44	IC-50	VVMO6_RS18345	0.115204		efflux_RND_transporter_periplasmic_adaptor_subunit
iModulon-45	IC-51	VVMO6_RS04360	0.113955		flagellar_hook-length_control_protein_FliK
iModulon-45	IC-51	VVMO6_RS04735	0.107782		hypothetical_protein
iModulon-45	IC-51	VVMO6_RS10160	0.10019		OmpA_family_protein
iModulon-45	IC-51	VVMO6_RS11245	0.146662		flagellin
iModulon-45	IC-51	VVMO6_RS11250	0.113099	flgL	flagellar_hook-associated_protein_FlgL
iModulon-45	IC-51	VVMO6_RS11255	0.13604	flgK	flagellar_hook-associated_protein_FlgK
iModulon-45	IC-51	VVMO6_RS11265	0.126703		flagellar_basal_body_P-ring_protein_FlgI
iModulon-45	IC-51	VVMO6_RS11270	0.135116	flgH	flagellar_basal_body_L-ring_protein_FlgH
iModulon-45	IC-51	VVMO6_RS11275	0.15083	flgG	flagellar_basal-body_rod_protein_FlgG
iModulon-45	IC-51	VVMO6_RS11280	0.167974	flgF	flagellar_basal-body_rod_protein_FlgF
iModulon-45	IC-51	VVMO6_RS11285	0.105518	flgE	flagellar_hook_protein_FlgE
iModulon-45	IC-51	VVMO6_RS11290	0.114248	flgD	flagellar_hook_assembly_protein_FlgD
iModulon-45	IC-51	VVMO6_RS11295	0.110568	flgC	flagellar_basal_body_rod_protein_FlgC
iModulon-45	IC-51	VVMO6_RS11300	0.11412	flgB	flagellar_basal_body_rod_protein_FlgB
iModulon-45	IC-51	VVMO6_RS11330	0.139771	flgP	flagellar_assembly_lipoprotein_FlgP
iModulon-45	IC-51	VVMO6_RS11335	0.156936		membrane_protein
iModulon-45	IC-51	VVMO6_RS17365	0.0960851		PilZ_domain-containing_protein
iModulon-45	IC-51	VVMO6_RS20265	0.100579		porin_family_protein
iModulon-46	IC-52	VVMO6_RS09210	0.121054	focA	formate_transporter_FocA
iModulon-46	IC-52	VVMO6_RS12535	0.113273		carbon_starvation_protein_A
iModulon-46	IC-52	VVMO6_RS15145	0.209071		carbohydrate_porin
iModulon-46	IC-52	VVMO6_RS15150	0.132507		maltose_operon_protein
iModulon-46	IC-52	VVMO6_RS15160	0.13933	malE	maltose/maltodextrin_ABC_transporter_substrate-binding_protein_MalE
iModulon-46	IC-52	VVMO6_RS15175	0.109303	pulA	pullulanase-type_alpha-1,6-glucosidase
iModulon-46	IC-52	VVMO6_RS15250	0.191865		glycogen/starch/alpha-glucan_phosphorylase
iModulon-46	IC-52	VVMO6_RS15255	0.174835	malQ	4-alpha-glucanotransferase
iModulon-46	IC-52	VVMO6_RS16730	0.15835	malK	maltose/maltodextrin_ABC_transporter_ATP-binding_protein_MalK
iModulon-46	IC-52	VVMO6_RS16740	0.148702	malF	maltose_ABC_transporter_permease_MalF
iModulon-46	IC-52	VVMO6_RS16745	0.131331	malG	maltose_ABC_transporter_permease_MalG
iModulon-46	IC-52	VVMO6_RS16905	0.127312		alpha-amylase
iModulon-46	IC-52	VVMO6_RS21215	0.135292		alpha-amylase
iModulon-47	IC-53	VVMO6_RS01040	0.0976804		hypothetical_protein
iModulon-47	IC-53	VVMO6_RS06580	0.117157		hypothetical_protein
iModulon-47	IC-53	VVMO6_RS06650	0.092138		hypothetical_protein
iModulon-47	IC-53	VVMO6_RS06740	0.119725		hypothetical_protein
iModulon-47	IC-53	VVMO6_RS06825	0.0852636		hypothetical_protein
iModulon-48	IC-54	VVMO6_RS02970	-0.0772135		ABC_transporter_ATP-binding_protein
iModulon-48	IC-54	VVMO6_RS02975	-0.0735384		ABC_transporter_permease
iModulon-48	IC-54	VVMO6_RS08800	-0.098651		GGDEF_domain-containing_protein
iModulon-48	IC-54	VVMO6_RS12585	0.296201	hlyU	winged_helix-turn-helix_transcriptional_regulator
iModulon-48	IC-54	VVMO6_RS16400	-0.0780511		transporter_substrate-binding_domain-containing_protein
iModulon-48	IC-54	VVMO6_RS17015	-0.0786272		methyl-accepting_chemotaxis_protein
iModulon-48	IC-54	VVMO6_RS18950	-0.10669		efflux_RND_transporter_permease_subunit
iModulon-48	IC-54	VVMO6_RS18980	-0.132599		pyridine_nucleotide-disulfide_oxidoreductase_family_protein
iModulon-48	IC-54	VVMO6_RS19255	0.204858	vvhB	hypothetical_protein
iModulon-48	IC-54	VVMO6_RS19260	0.187321	vvhA	cytolysin
iModulon-48	IC-54	VVMO6_RS19590	0.237725	rtxA	MARTX_multifunctional-autoprocessing_repeats-in-toxin_holotoxin_RtxA
iModulon-48	IC-54	VVMO6_RS19595	0.243929	rtxC	RTX_toxin-activating_lysine-acyltransferase_RtxC
iModulon-48	IC-54	VVMO6_RS19600	0.229644		hypothetical_protein
iModulon-48	IC-54	VVMO6_RS19605	0.192558	rtxB	RTX_toxin_T1SS_ABC_transporter_subunit_RtxB
iModulon-48	IC-54	VVMO6_RS19610	0.211362		HlyD_family_type_I_secretion_periplasmic_adaptor_subunit
iModulon-48	IC-54	VVMO6_RS19615	0.201308		type_I_secretion_system_permease/ATPase
iModulon-48	IC-54	VVMO6_RS21915	0.0911533		hypothetical_protein
iModulon-49	IC-55	VVMO6_RS06540	0.0514843		hypothetical_protein
iModulon-49	IC-55	VVMO6_RS06565	0.0602408		DUF3265_domain-containing_protein
iModulon-49	IC-55	VVMO6_RS06575	0.0584305		hypothetical_protein
iModulon-49	IC-55	VVMO6_RS06585	0.0542327		hypothetical_protein
iModulon-49	IC-55	VVMO6_RS06590	0.0597509		hypothetical_protein
iModulon-49	IC-55	VVMO6_RS06595	0.0551996		hypothetical_protein
iModulon-49	IC-55	VVMO6_RS06615	0.0673034		hypothetical_protein
iModulon-49	IC-55	VVMO6_RS06620	0.0578547		glyoxalase
iModulon-49	IC-55	VVMO6_RS06625	0.0690969		GNAT_family_N-acetyltransferase
iModulon-49	IC-55	VVMO6_RS06630	0.0783094		hypothetical_protein
iModulon-49	IC-55	VVMO6_RS06640	0.0603737		hypothetical_protein
iModulon-49	IC-55	VVMO6_RS06645	0.0760178		hypothetical_protein
iModulon-49	IC-55	VVMO6_RS06680	0.0682731		GNAT_family_N-acetyltransferase
iModulon-49	IC-55	VVMO6_RS06685	0.0625305		VOC_family_protein
iModulon-49	IC-55	VVMO6_RS06690	0.0561932		hypothetical_protein
iModulon-49	IC-55	VVMO6_RS06695	0.0667513		hypothetical_protein
iModulon-49	IC-55	VVMO6_RS06700	0.0690659		hypothetical_protein
iModulon-49	IC-55	VVMO6_RS06705	0.0706938		DUF2867_domain-containing_protein
iModulon-49	IC-55	VVMO6_RS06710	0.0589247		hypothetical_protein
iModulon-49	IC-55	VVMO6_RS06720	0.0654061		hypothetical_protein
iModulon-49	IC-55	VVMO6_RS06725	0.058517		hypothetical_protein
iModulon-49	IC-55	VVMO6_RS06745	0.0713881		hypothetical_protein
iModulon-49	IC-55	VVMO6_RS06750	0.0626491		pyridoxamine_5'-phosphate_oxidase_family_protein
iModulon-49	IC-55	VVMO6_RS06755	0.059788		hypothetical_protein
iModulon-49	IC-55	VVMO6_RS06760	0.0561333		GNAT_family_N-acetyltransferase
iModulon-49	IC-55	VVMO6_RS06765	0.0609714		hypothetical_protein
iModulon-49	IC-55	VVMO6_RS06770	0.0710643		hypothetical_protein
iModulon-49	IC-55	VVMO6_RS06800	0.0689329		DUF2867_domain-containing_protein
iModulon-49	IC-55	VVMO6_RS06805	0.0764201		hypothetical_protein
iModulon-49	IC-55	VVMO6_RS06840	0.053757		hypothetical_protein
iModulon-49	IC-55	VVMO6_RS06845	0.0565663		hypothetical_protein
iModulon-49	IC-55	VVMO6_RS06860	0.0593595		DUF3265_domain-containing_protein
iModulon-49	IC-55	VVMO6_RS06865	0.0769794		hypothetical_protein
iModulon-49	IC-55	VVMO6_RS06870	0.0699946		hypothetical_protein
iModulon-49	IC-55	VVMO6_RS06880	0.0763479		hypothetical_protein
iModulon-49	IC-55	VVMO6_RS06890	0.055053		toll/interleukin-1_receptor_domain-containing_protein
iModulon-49	IC-55	VVMO6_RS06895	0.09475		hypothetical_protein
iModulon-49	IC-55	VVMO6_RS06900	0.0790144		GNAT_family_N-acetyltransferase
iModulon-49	IC-55	VVMO6_RS06905	0.063152		hypothetical_protein
iModulon-49	IC-55	VVMO6_RS06910	0.0866315		DNA_damage-inducible_protein_DinB
iModulon-49	IC-55	VVMO6_RS06925	0.0643955		hypothetical_protein
iModulon-49	IC-55	VVMO6_RS06935	0.0813491		hypothetical_protein
iModulon-49	IC-55	VVMO6_RS06940	0.0733169		hypothetical_protein
iModulon-49	IC-55	VVMO6_RS06945	0.0793906		hypothetical_protein
iModulon-49	IC-55	VVMO6_RS06950	0.0739766		hypothetical_protein
iModulon-49	IC-55	VVMO6_RS06960	0.0617696		VOC_family_protein
iModulon-49	IC-55	VVMO6_RS06965	0.0860252		hypothetical_protein
iModulon-49	IC-55	VVMO6_RS06970	0.0522539		hypothetical_protein
iModulon-49	IC-55	VVMO6_RS06980	0.0619639		hypothetical_protein
iModulon-49	IC-55	VVMO6_RS06995	0.0628476		VOC_family_protein
iModulon-49	IC-55	VVMO6_RS07000	0.0525903		DUF2199_domain-containing_protein
iModulon-49	IC-55	VVMO6_RS07010	0.0688893		DUF2628_domain-containing_protein
iModulon-49	IC-55	VVMO6_RS07015	0.0690093		DUF4263_domain-containing_protein
iModulon-49	IC-55	VVMO6_RS07030	0.0511815		hypothetical_protein
iModulon-49	IC-55	VVMO6_RS07040	0.0620317		GNAT_family_N-acetyltransferase
iModulon-49	IC-55	VVMO6_RS07045	0.0705227		GNAT_family_N-acetyltransferase
iModulon-49	IC-55	VVMO6_RS07055	0.0505978		Tim44_domain-containing_protein
iModulon-49	IC-55	VVMO6_RS07060	0.0662075		hypothetical_protein
iModulon-49	IC-55	VVMO6_RS07070	0.0913497		PhzF_family_phenazine_biosynthesis_protein
iModulon-49	IC-55	VVMO6_RS07075	0.0703007		DUF4282_domain-containing_protein
iModulon-49	IC-55	VVMO6_RS07080	0.0647728		hypothetical_protein
iModulon-49	IC-55	VVMO6_RS07090	0.0587547		DUF1311_domain-containing_protein
iModulon-49	IC-55	VVMO6_RS07100	0.0864504		VOC_family_protein
iModulon-49	IC-55	VVMO6_RS07105	0.0705852		hypothetical_protein
iModulon-49	IC-55	VVMO6_RS07110	0.0809088		GNAT_family_N-acetyltransferase
iModulon-49	IC-55	VVMO6_RS07115	0.0714676		NUDIX_domain-containing_protein
iModulon-49	IC-55	VVMO6_RS07120	0.0728753		GrpB_family_protein
iModulon-49	IC-55	VVMO6_RS07130	0.0518091		VOC_family_protein
iModulon-49	IC-55	VVMO6_RS07135	0.0613448		hypothetical_protein
iModulon-49	IC-55	VVMO6_RS07140	0.0545668		hypothetical_protein
iModulon-49	IC-55	VVMO6_RS07165	0.0534328		hypothetical_protein
iModulon-49	IC-55	VVMO6_RS07170	0.0732343		hypothetical_protein
iModulon-49	IC-55	VVMO6_RS07175	0.0783166		GNAT_family_N-acetyltransferase
iModulon-49	IC-55	VVMO6_RS07195	0.0697825		hypothetical_protein
iModulon-49	IC-55	VVMO6_RS07205	0.0974005		hypothetical_protein
iModulon-49	IC-55	VVMO6_RS07210	0.0915008		hypothetical_protein
iModulon-49	IC-55	VVMO6_RS07220	0.0716416		GNAT_family_N-acetyltransferase
iModulon-49	IC-55	VVMO6_RS07225	0.057285		GNAT_family_N-acetyltransferase
iModulon-49	IC-55	VVMO6_RS07235	0.0676876		antibiotic_biosynthesis_monooxygenase
iModulon-49	IC-55	VVMO6_RS07250	0.0579779		DUF4144_domain-containing_protein
iModulon-49	IC-55	VVMO6_RS07290	0.0616791		GNAT_family_N-acetyltransferase
iModulon-49	IC-55	VVMO6_RS07295	0.0554492		hypothetical_protein
iModulon-49	IC-55	VVMO6_RS07300	0.0684231		ASCH_domain-containing_protein
iModulon-49	IC-55	VVMO6_RS07320	0.0561585		hypothetical_protein
iModulon-49	IC-55	VVMO6_RS07325	0.0583948		hypothetical_protein
iModulon-49	IC-55	VVMO6_RS22525	0.078503		HNH_endonuclease
iModulon-49	IC-55	VVMO6_RS23970	0.0792323		hypothetical_protein
iModulon-49	IC-55	VVMO6_RS24095	0.0598272		hypothetical_protein
iModulon-49	IC-55	VVMO6_RS24140	0.0660781		hypothetical_protein
iModulon-49	IC-55	VVMO6_RS24145	0.0663032		hypothetical_protein
iModulon-49	IC-55	VVMO6_RS24155	0.0573339		hypothetical_protein
iModulon-49	IC-55	VVMO6_RS24180	0.056717		hypothetical_protein
iModulon-50	IC-56	VVMO6_RS07625	0.115727	ccoP	cytochrome-c_oxidase,_cbb3-type_subunit_III
iModulon-50	IC-56	VVMO6_RS07630	0.116701		CcoQ/FixQ_family_Cbb3-type_cytochrome_c_oxidase_assembly_chaperone
iModulon-50	IC-56	VVMO6_RS07635	0.11925	ccoO	cytochrome-c_oxidase,_cbb3-type_subunit_II
iModulon-50	IC-56	VVMO6_RS07640	0.10612	ccoN	cytochrome-c_oxidase,_cbb3-type_subunit_I
iModulon-51	IC-57	VVMO6_RS05250	0.131669	torD	molecular_chaperone_TorD
iModulon-51	IC-57	VVMO6_RS09190	0.268551	torA	trimethylamine-N-oxide_reductase_TorA
iModulon-51	IC-57	VVMO6_RS09195	0.283543	torC	pentaheme_c-type_cytochrome_TorC
iModulon-51	IC-57	VVMO6_RS09200	0.167334	torE	trimethylamine_N-oxide_reductase_system_protein_TorE
iModulon-51	IC-57	VVMO6_RS21915	0.180628		hypothetical_protein
iModulon-51	IC-57	VVMO6_RS23295	-0.182111		ncRNA
iModulon-52	IC-58	VVMO6_RS04730	0.158982		alkaline_phosphatase
iModulon-52	IC-58	VVMO6_RS07395	0.0917579		chemotaxis_protein
iModulon-52	IC-58	VVMO6_RS08260	-0.0885932		TolC_family_protein
iModulon-52	IC-58	VVMO6_RS08540	0.222391		extracellular_solute-binding_protein
iModulon-52	IC-58	VVMO6_RS08545	0.0999744		ABC_transporter_permease_subunit
iModulon-52	IC-58	VVMO6_RS08555	0.128145		sn-glycerol-3-phosphate_import_ATP-binding_protein_UgpC
iModulon-52	IC-58	VVMO6_RS08560	0.0939538		DeoR/GlpR_transcriptional_regulator
iModulon-52	IC-58	VVMO6_RS13175	0.123016		lysophospholipid_acyltransferase_family_protein
iModulon-52	IC-58	VVMO6_RS13250	0.137213		glycosyl_transferase
iModulon-52	IC-58	VVMO6_RS13255	0.120863		phosphatase_PAP2_family_protein
iModulon-52	IC-58	VVMO6_RS15745	0.0952512		HAD-IB_family_hydrolase
iModulon-52	IC-58	VVMO6_RS16595	0.0871904		phosphate_ABC_transporter_substrate-binding_protein
iModulon-52	IC-58	VVMO6_RS16750	0.100437		hypothetical_protein
iModulon-52	IC-58	VVMO6_RS17105	0.0858575		aspartate_aminotransferase_family_protein
iModulon-52	IC-58	VVMO6_RS17110	0.0843386	phnW	2-aminoethylphosphonate--pyruvate_transaminase
iModulon-52	IC-58	VVMO6_RS17115	0.173248		putative_2-aminoethylphosphonate_ABC_transporter_substrate-binding_protein
iModulon-52	IC-58	VVMO6_RS17120	0.117915		putative_2-aminoethylphosphonate_ABC_transporter_ATP-binding_protein
iModulon-52	IC-58	VVMO6_RS20040	0.209913		porin
iModulon-52	IC-58	VVMO6_RS20795	0.10223		PhoX_family_phosphatase
iModulon-52	IC-58	VVMO6_RS21345	0.161425		esterase-like_activity_of_phytase_family_protein
iModulon-53	IC-59	VVMO6_RS01425	0.0702075		aspartate_aminotransferase_family_protein
iModulon-53	IC-59	VVMO6_RS01430	0.0945466	astA	arginine_N-succinyltransferase
iModulon-53	IC-59	VVMO6_RS01435	0.107467	astD	succinylglutamate-semialdehyde_dehydrogenase
iModulon-53	IC-59	VVMO6_RS01440	0.105576		DUF1338_domain-containing_protein
iModulon-53	IC-59	VVMO6_RS02510	0.0786942		amino_acid_transporter
iModulon-53	IC-59	VVMO6_RS05095	0.0825232		ABC_transporter_substrate-binding_protein
iModulon-53	IC-59	VVMO6_RS05100	0.089705		ABC_transporter_permease
iModulon-53	IC-59	VVMO6_RS05105	0.0755863		ABC_transporter_permease
iModulon-53	IC-59	VVMO6_RS08620	0.118852	maiA	maleylacetoacetate_isomerase
iModulon-53	IC-59	VVMO6_RS08625	0.109112		fumarylacetoacetate_hydrolase_family_protein
iModulon-53	IC-59	VVMO6_RS08630	0.116522		homogentisate_1,2-dioxygenase
iModulon-53	IC-59	VVMO6_RS08635	0.150013	hppD	4-hydroxyphenylpyruvate_dioxygenase
iModulon-53	IC-59	VVMO6_RS08810	0.133567		cysteine_desulfurase-like_protein
iModulon-53	IC-59	VVMO6_RS08815	0.137637		agglutination_protein
iModulon-53	IC-59	VVMO6_RS11990	0.0698458		dicarboxylate/amino_acid:cation_symporter
iModulon-53	IC-59	VVMO6_RS12095	0.149643		D-amino_acid_dehydrogenase
iModulon-53	IC-59	VVMO6_RS12100	0.0811909		alanine:cation_symporter_family_protein
iModulon-53	IC-59	VVMO6_RS12795	-0.0769691		glutamate_synthase_subunit_beta
iModulon-53	IC-59	VVMO6_RS14775	0.0775476	fadA	acetyl-CoA_C-acyltransferase_FadA
iModulon-53	IC-59	VVMO6_RS19485	0.0773833		4a-hydroxytetrahydrobiopterin_dehydratase
iModulon-53	IC-59	VVMO6_RS19490	0.11468		phenylalanine_4-monooxygenase
iModulon-53	IC-59	VVMO6_RS19550	0.0737787	pdhA	pyruvate_dehydrogenase_(acetyl-transferring)_E1_component_subunit_alpha
iModulon-53	IC-59	VVMO6_RS19555	0.0932014		alpha-ketoacid_dehydrogenase_subunit_beta
iModulon-53	IC-59	VVMO6_RS19560	0.0804108		2-oxo_acid_dehydrogenase_subunit_E2
iModulon-53	IC-59	VVMO6_RS19645	0.0684775		CoA-acylating_methylmalonate-semialdehyde_dehydrogenase
iModulon-53	IC-59	VVMO6_RS21525	0.0665689		ferredoxin--NADP_reductase
iModulon-53	IC-59	VVMO6_RS21530	0.0934444		acyl-CoA_thioesterase
iModulon-53	IC-59	VVMO6_RS22260	0.0837994		1-pyrroline-5-carboxylate_dehydrogenase
iModulon-54	IC-60	VVMO6_RS00755	0.14999		TonB-dependent_receptor
iModulon-54	IC-60	VVMO6_RS01655	0.212631		O-succinylhomoserine_(thiol)-lyase
iModulon-54	IC-60	VVMO6_RS01660	0.190036		bifunctional_aspartate_kinase/homoserine_dehydrogenase_II
iModulon-54	IC-60	VVMO6_RS01665	0.186088	metF	methylenetetrahydrofolate_reductase
iModulon-54	IC-60	VVMO6_RS01940	0.108923	metH	methionine_synthase
iModulon-54	IC-60	VVMO6_RS02475	0.171248	metK	methionine_adenosyltransferase
iModulon-54	IC-60	VVMO6_RS05645	0.268884	metR	HTH-type_transcriptional_regulator_MetR
iModulon-54	IC-60	VVMO6_RS05650	0.162862	metE	5-methyltetrahydropteroyltriglutamate--_homocysteine_S-methyltransferase
iModulon-54	IC-60	VVMO6_RS08650	0.240154	metA	homoserine_O-succinyltransferase
iModulon-54	IC-60	VVMO6_RS11700	0.197267	metN	methionine_ABC_transporter_ATP-binding_protein_MetN
iModulon-54	IC-60	VVMO6_RS11705	0.169729		ABC_transporter_permease
iModulon-54	IC-60	VVMO6_RS11710	0.129815	ilpA	MetQ/NlpA_family_lipoprotein_adhesin_IlpA
iModulon-54	IC-60	VVMO6_RS21700	0.116466		DUF1852_domain-containing_protein
iModulon-55	IC-61	VVMO6_RS00495	0.0842585	uspA	universal_stress_protein_UspA
iModulon-55	IC-61	VVMO6_RS00650	0.0609964		lysoplasmalogenase
iModulon-55	IC-61	VVMO6_RS01065	0.0833866		response_regulator_transcription_factor
iModulon-55	IC-61	VVMO6_RS01425	0.0567611		aspartate_aminotransferase_family_protein
iModulon-55	IC-61	VVMO6_RS01575	0.0664564		5-carboxymethyl-2-hydroxymuconate_Delta-isomerase
iModulon-55	IC-61	VVMO6_RS01630	0.0589815	cytR	DNA-binding_transcriptional_regulator_CytR
iModulon-55	IC-61	VVMO6_RS02560	0.0575381		DUF1107_domain-containing_protein
iModulon-55	IC-61	VVMO6_RS04925	0.055872		methyl-accepting_chemotaxis_protein
iModulon-55	IC-61	VVMO6_RS05625	0.0607745		EAL_domain-containing_protein
iModulon-55	IC-61	VVMO6_RS05730	0.0658423		TRAP_transporter_substrate-binding_protein
iModulon-55	IC-61	VVMO6_RS05780	0.0634939		hypothetical_protein
iModulon-55	IC-61	VVMO6_RS08515	0.0560528		response_regulator_transcription_factor
iModulon-55	IC-61	VVMO6_RS08660	0.126446		hypothetical_protein
iModulon-55	IC-61	VVMO6_RS08665	0.0731001	rlmF	23S_rRNA_(adenine(1618)-N(6))-methyltransferase_RlmF
iModulon-55	IC-61	VVMO6_RS08740	0.0915016		oxidoreductase
iModulon-55	IC-61	VVMO6_RS08860	0.0851001		TfoX/Sxy_family_DNA_transformation_protein
iModulon-55	IC-61	VVMO6_RS09620	0.0615655		ROK_family_protein
iModulon-55	IC-61	VVMO6_RS10195	0.0654357		SDR_family_oxidoreductase
iModulon-55	IC-61	VVMO6_RS10430	0.100992		hypothetical_protein
iModulon-55	IC-61	VVMO6_RS11150	0.0596833		DUF1538_domain-containing_protein
iModulon-55	IC-61	VVMO6_RS11155	0.0878301		DUF1538_domain-containing_protein
iModulon-55	IC-61	VVMO6_RS11580	0.0588918		zinc_ribbon-containing_protein
iModulon-55	IC-61	VVMO6_RS12280	0.09493		CBS_domain-containing_protein
iModulon-55	IC-61	VVMO6_RS12465	0.0743955	raiA	ribosome-associated_translation_inhibitor_RaiA
iModulon-55	IC-61	VVMO6_RS12710	0.093754		DUF3545_family_protein
iModulon-55	IC-61	VVMO6_RS12750	0.0651345		hypothetical_protein
iModulon-55	IC-61	VVMO6_RS12810	0.056465		DUF1499_domain-containing_protein
iModulon-55	IC-61	VVMO6_RS14105	0.0652365		methyl-accepting_chemotaxis_protein
iModulon-55	IC-61	VVMO6_RS14800	0.0766278		hypothetical_protein
iModulon-55	IC-61	VVMO6_RS14925	0.103159		hypothetical_protein
iModulon-55	IC-61	VVMO6_RS15000	0.0614368		methyl-accepting_chemotaxis_protein
iModulon-55	IC-61	VVMO6_RS15125	0.0639597		hypothetical_protein
iModulon-55	IC-61	VVMO6_RS15445	0.0652882		LacI_family_DNA-binding_transcriptional_regulator
iModulon-55	IC-61	VVMO6_RS15580	0.0632148		hypothetical_protein
iModulon-55	IC-61	VVMO6_RS15600	0.0931553		sensor_domain-containing_diguanylate_cyclase
iModulon-55	IC-61	VVMO6_RS15635	0.0629729	mglB	galactose/glucose_ABC_transporter_substrate-binding_protein_MglB
iModulon-55	IC-61	VVMO6_RS15705	0.0642507		helix-turn-helix_transcriptional_regulator
iModulon-55	IC-61	VVMO6_RS15910	0.0548418		helix-turn-helix_transcriptional_regulator
iModulon-55	IC-61	VVMO6_RS16900	0.0667785		universal_stress_protein
iModulon-55	IC-61	VVMO6_RS17275	-0.0616873	glpC	anaerobic_glycerol-3-phosphate_dehydrogenase_subunit_C
iModulon-55	IC-61	VVMO6_RS17350	0.0874621		MgtC/SapB_family_protein
iModulon-55	IC-61	VVMO6_RS17480	0.0648294	rbsD	D-ribose_pyranase
iModulon-55	IC-61	VVMO6_RS18095	0.0734608		DUF3024_domain-containing_protein
iModulon-55	IC-61	VVMO6_RS18320	0.0557343		XRE_family_transcriptional_regulator
iModulon-55	IC-61	VVMO6_RS18470	0.0681944		HAD-IA_family_hydrolase
iModulon-55	IC-61	VVMO6_RS18495	0.0628892		hypothetical_protein
iModulon-55	IC-61	VVMO6_RS18525	0.0551802		ATP-dependent_endonuclease
iModulon-55	IC-61	VVMO6_RS20685	0.0758854		cob(I)alamin_adenolsyltransferase/cobinamide_ATP-dependent_adenolsyltransferase
iModulon-55	IC-61	VVMO6_RS21645	0.0939676		sigma-54-dependent_Fis_family_transcriptional_regulator
iModulon-55	IC-61	VVMO6_RS22360	0.0643099	murQ	N-acetylmuramic_acid_6-phosphate_etherase
iModulon-56	IC-62	VVMO6_RS00210	0.171444		5-(carboxyamino)imidazole_ribonucleotide_synthase
iModulon-56	IC-62	VVMO6_RS00215	0.187687	purE	5-(carboxyamino)imidazole_ribonucleotide_mutase
iModulon-56	IC-62	VVMO6_RS00960	0.128677	purD	phosphoribosylamine--glycine_ligase
iModulon-56	IC-62	VVMO6_RS00965	0.181854	purH	bifunctional_phosphoribosylaminoimidazolecarboxamide_formyltransferase/IMP_cyclohydrolase
iModulon-56	IC-62	VVMO6_RS04155	0.141087	purN	phosphoribosylglycinamide_formyltransferase
iModulon-56	IC-62	VVMO6_RS04160	0.198815	purM	phosphoribosylformylglycinamidine_cyclo-ligase
iModulon-56	IC-62	VVMO6_RS04635	0.133724		bacteriocin_production_protein
iModulon-56	IC-62	VVMO6_RS04640	0.141489	purF	amidophosphoribosyltransferase
iModulon-56	IC-62	VVMO6_RS06425	0.151532	purT	formate-dependent_phosphoribosylglycinamide_formyltransferase
iModulon-56	IC-62	VVMO6_RS08765	0.17502		phosphoribosylaminoimidazolesuccinocarboxamide_synthase
iModulon-56	IC-62	VVMO6_RS09345	0.093966	purB	adenylosuccinate_lyase
iModulon-56	IC-62	VVMO6_RS11870	0.147182		NCS2_family_permease
iModulon-56	IC-62	VVMO6_RS11900	0.14201	purL	phosphoribosylformylglycinamidine_synthase
iModulon-56	IC-62	VVMO6_RS14240	0.125417		uracil-xanthine_permease
iModulon-56	IC-62	VVMO6_RS17240	0.0896924	ppsA	phosphoenolpyruvate_synthase
iModulon-56	IC-62	VVMO6_RS18325	0.0854312	gcvT	glycine_cleavage_system_aminomethyltransferase_GcvT
iModulon-57	IC-64	VVMO6_RS09950	0.190458		calcium-binding_protein
iModulon-57	IC-64	VVMO6_RS16660	0.0961591	brpS	helix-turn-helix_transcriptional_regulator
iModulon-57	IC-64	VVMO6_RS16670	0.145916	cabA	biofilm_matrix_calcium-binding_repeat_protein_CabA
iModulon-57	IC-64	VVMO6_RS16675	0.123504	cabB	type_I_secretion_system_permease/ATPase
iModulon-57	IC-64	VVMO6_RS16680	0.0956549	cabC	HlyD_family_type_I_secretion_periplasmic_adaptor_subunit
iModulon-57	IC-64	VVMO6_RS16690	0.133168	brpJ	oligosaccharide_flippase_family_protein
iModulon-57	IC-64	VVMO6_RS16695	0.198935	brpI	glycosyltransferase
iModulon-57	IC-64	VVMO6_RS16700	0.231082	brpH	capsular_polysaccharide_biosynthesis_protein
iModulon-57	IC-64	VVMO6_RS16705	0.131567	brpF	glycosyltransferase
iModulon-57	IC-64	VVMO6_RS16710	0.167363	brpD	polysaccharide_biosynthesis_tyrosine_autokinase
iModulon-57	IC-64	VVMO6_RS16715	0.154454	brpC	polysaccharide_export_protein
iModulon-57	IC-64	VVMO6_RS16720	0.218384	brpB	outer_membrane_beta-barrel_protein
iModulon-57	IC-64	VVMO6_RS16725	0.23135	brpA	undecaprenyl-phosphate_glucose_phosphotransferase
iModulon-57	IC-64	VVMO6_RS21500	0.115866		acyltransferase
iModulon-58	IC-65	VVMO6_RS05975	0.174365		SM-20
iModulon-58	IC-65	VVMO6_RS15045	0.180991		DUF413_domain-containing_protein
iModulon-58	IC-65	VVMO6_RS16155	0.175984		spermidine/putrescine_ABC_transporter_substrate-binding_protein
iModulon-58	IC-65	VVMO6_RS21850	0.237142		type_III_PLP-dependent_enzyme
iModulon-59	IC-66	VVMO6_RS00055	0.0656024	atpG	F0F1_ATP_synthase_subunit_gamma
iModulon-59	IC-66	VVMO6_RS00880	0.0589613	rplA	50S_ribosomal_protein_L1
iModulon-59	IC-66	VVMO6_RS00890	0.057059	rplL	50S_ribosomal_protein_L7/L12
iModulon-59	IC-66	VVMO6_RS00895	0.106182	rpoB	DNA-directed_RNA_polymerase_subunit_beta
iModulon-59	IC-66	VVMO6_RS00900	0.118886	rpoC	DNA-directed_RNA_polymerase_subunit_beta'
iModulon-59	IC-66	VVMO6_RS01770	0.0615323	rpsF	30S_ribosomal_protein_S6
iModulon-59	IC-66	VVMO6_RS01775	0.0708948	priB	primosomal_replication_protein_N
iModulon-59	IC-66	VVMO6_RS01780	0.0680074	rpsR	30S_ribosomal_protein_S18
iModulon-59	IC-66	VVMO6_RS01785	0.0686665	rplI	50S_ribosomal_protein_L9
iModulon-59	IC-66	VVMO6_RS02935	0.0846459	aceE	pyruvate_dehydrogenase_(acetyl-transferring),_homodimeric_type
iModulon-59	IC-66	VVMO6_RS02940	0.0943903	aceF	pyruvate_dehydrogenase_complex_dihydrolipoyllysine-residue_acetyltransferase
iModulon-59	IC-66	VVMO6_RS02945	0.056389	lpdA	dihydrolipoyl_dehydrogenase
iModulon-59	IC-66	VVMO6_RS03250	0.0873249	infB	translation_initiation_factor_IF-2
iModulon-59	IC-66	VVMO6_RS03255	0.0875046	rbfA	30S_ribosome-binding_factor_RbfA
iModulon-59	IC-66	VVMO6_RS03260	0.0806825	truB	tRNA_pseudouridine(55)_synthase_TruB
iModulon-59	IC-66	VVMO6_RS09870	0.0658558	nspC	carboxynorspermidine_decarboxylase
iModulon-59	IC-66	VVMO6_RS09875	0.0668704		saccharopine_dehydrogenase_family_protein
iModulon-59	IC-66	VVMO6_RS09880	0.0589143		diaminobutyrate--2-oxoglutarate_transaminase_family_protein
iModulon-59	IC-66	VVMO6_RS13655	0.0832402	rplQ	50S_ribosomal_protein_L17
iModulon-59	IC-66	VVMO6_RS13660	0.0793966	rpoA	DNA-directed_RNA_polymerase_subunit_alpha
iModulon-59	IC-66	VVMO6_RS13665	0.0749342	rpsD	30S_ribosomal_protein_S4
iModulon-59	IC-66	VVMO6_RS13670	0.0771205	rpsK	30S_ribosomal_protein_S11
iModulon-59	IC-66	VVMO6_RS13675	0.0717881	rpsM	30S_ribosomal_protein_S13
iModulon-59	IC-66	VVMO6_RS13680	0.0612405	rpmJ	50S_ribosomal_protein_L36
iModulon-59	IC-66	VVMO6_RS13685	0.10861	secY	preprotein_translocase_subunit_SecY
iModulon-59	IC-66	VVMO6_RS13690	0.110476	rplO	50S_ribosomal_protein_L15
iModulon-59	IC-66	VVMO6_RS13695	0.119829	rpmD	50S_ribosomal_protein_L30
iModulon-59	IC-66	VVMO6_RS13700	0.116047	rpsE	30S_ribosomal_protein_S5
iModulon-59	IC-66	VVMO6_RS13705	0.112932	rplR	50S_ribosomal_protein_L18
iModulon-59	IC-66	VVMO6_RS13710	0.10713	rplF	50S_ribosomal_protein_L6
iModulon-59	IC-66	VVMO6_RS13715	0.107504	rpsH	30S_ribosomal_protein_S8
iModulon-59	IC-66	VVMO6_RS13720	0.0983289	rpsN	30S_ribosomal_protein_S14
iModulon-59	IC-66	VVMO6_RS13725	0.0846039	rplE	50S_ribosomal_protein_L5
iModulon-59	IC-66	VVMO6_RS13730	0.0805687	rplX	50S_ribosomal_protein_L24
iModulon-59	IC-66	VVMO6_RS13735	0.0749035	rplN	50S_ribosomal_protein_L14
iModulon-59	IC-66	VVMO6_RS13740	0.115068	rpsQ	30S_ribosomal_protein_S17
iModulon-59	IC-66	VVMO6_RS13745	0.11977	rpmC	50S_ribosomal_protein_L29
iModulon-59	IC-66	VVMO6_RS13750	0.121106	rplP	50S_ribosomal_protein_L16
iModulon-59	IC-66	VVMO6_RS13755	0.118871	rpsC	30S_ribosomal_protein_S3
iModulon-59	IC-66	VVMO6_RS13760	0.122014	rplV	50S_ribosomal_protein_L22
iModulon-59	IC-66	VVMO6_RS13765	0.121082	rpsS	30S_ribosomal_protein_S19
iModulon-59	IC-66	VVMO6_RS13770	0.120996	rplB	50S_ribosomal_protein_L2
iModulon-59	IC-66	VVMO6_RS13775	0.127055	rplW	50S_ribosomal_protein_L23
iModulon-59	IC-66	VVMO6_RS13780	0.118249	rplD	50S_ribosomal_protein_L4
iModulon-59	IC-66	VVMO6_RS13785	0.113308	rplC	50S_ribosomal_protein_L3
iModulon-59	IC-66	VVMO6_RS13790	0.0990477	rpsJ	30S_ribosomal_protein_S10
iModulon-60	IC-67	VVMO6_RS01370	0.130349		sel1_repeat_family_protein
iModulon-60	IC-67	VVMO6_RS03405	0.0992736		PilZ_domain-containing_protein
iModulon-60	IC-67	VVMO6_RS04280	0.147733		flagellin
iModulon-60	IC-67	VVMO6_RS04285	0.170403		flagellin
iModulon-60	IC-67	VVMO6_RS04290	0.134753		flagellin
iModulon-60	IC-67	VVMO6_RS04735	0.0915033		hypothetical_protein
iModulon-60	IC-67	VVMO6_RS04875	0.12687		methyl-accepting_chemotaxis_protein
iModulon-60	IC-67	VVMO6_RS09065	0.130732		methyl-accepting_chemotaxis_protein
iModulon-60	IC-67	VVMO6_RS10190	0.147077		hypothetical_protein
iModulon-60	IC-67	VVMO6_RS11230	0.145448		flagellin
iModulon-60	IC-67	VVMO6_RS11235	0.188464		flagellin
iModulon-60	IC-67	VVMO6_RS14265	0.139281		hypothetical_protein
iModulon-60	IC-67	VVMO6_RS16650	0.0944402		methyl-accepting_chemotaxis_protein
iModulon-60	IC-67	VVMO6_RS16915	0.0882686		methyl-accepting_chemotaxis_protein
iModulon-60	IC-67	VVMO6_RS19785	0.130676		OmpA_family_protein
iModulon-61	IC-68	VVMO6_RS03855	0.0874497		sodium-dependent_transporter
iModulon-61	IC-68	VVMO6_RS09965	0.0991083		hypothetical_protein
iModulon-61	IC-68	VVMO6_RS09970	0.180506		anthranilate_synthase_component_1
iModulon-61	IC-68	VVMO6_RS09975	0.203392		aminodeoxychorismate/anthranilate_synthase_component_II
iModulon-61	IC-68	VVMO6_RS09980	0.200742	trpD	anthranilate_phosphoribosyltransferase
iModulon-61	IC-68	VVMO6_RS09985	0.16886	trpCF	bifunctional_indole-3-glycerol-phosphate_synthase_TrpC/phosphoribosylanthranilate_isomerase_TrpF
iModulon-61	IC-68	VVMO6_RS12795	0.123482		glutamate_synthase_subunit_beta
iModulon-61	IC-68	VVMO6_RS12805	0.080902		FAD-dependent_oxidoreductase
iModulon-61	IC-68	VVMO6_RS13275	0.0938415	leuC	3-isopropylmalate_dehydratase_large_subunit
iModulon-61	IC-68	VVMO6_RS13280	0.10409	leuD	3-isopropylmalate_dehydratase_small_subunit
iModulon-61	IC-68	VVMO6_RS14180	0.0793058		TonB-dependent_receptor
iModulon-61	IC-68	VVMO6_RS14185	0.0856821		DUF3450_domain-containing_protein
iModulon-61	IC-68	VVMO6_RS14190	0.0937221		biopolymer_transporter_ExbB
iModulon-62	IC-71	VVMO6_RS01110	0.0851883		CpxP_family_protein
iModulon-62	IC-71	VVMO6_RS03870	0.167428		tellurite_resistance_TerB_family_protein
iModulon-62	IC-71	VVMO6_RS05885	0.0911545		YcjX_family_protein
iModulon-62	IC-71	VVMO6_RS06415	0.128233		phosphoribosylglycinamide_formyltransferase
iModulon-62	IC-71	VVMO6_RS08970	0.135375		membrane_protein
iModulon-62	IC-71	VVMO6_RS08975	0.105842		response_regulator_transcription_factor
iModulon-62	IC-71	VVMO6_RS16190	0.0826778		DMT_family_transporter
iModulon-62	IC-71	VVMO6_RS18355	0.08858		porin_family_protein
iModulon-62	IC-71	VVMO6_RS18910	0.221313		NirD/YgiW/YdeI_family_stress_tolerance_protein
iModulon-62	IC-71	VVMO6_RS20500	0.148561		hypothetical_protein
iModulon-62	IC-71	VVMO6_RS20505	0.0930971		LysR_family_transcriptional_regulator
iModulon-63	IC-72	VVMO6_RS00655	0.128686		DUF2492_family_protein
iModulon-63	IC-72	VVMO6_RS01180	0.0960286	frdA	fumarate_reductase_(quinol)_flavoprotein_subunit
iModulon-63	IC-72	VVMO6_RS01240	0.0536196		SLC13_family_permease
iModulon-63	IC-72	VVMO6_RS03315	0.0869969		U32_family_peptidase
iModulon-63	IC-72	VVMO6_RS03320	0.145506		U32_family_peptidase
iModulon-63	IC-72	VVMO6_RS03330	0.105659		SCP2_domain-containing_protein
iModulon-63	IC-72	VVMO6_RS03710	0.0556922		DUF2850_domain-containing_protein
iModulon-63	IC-72	VVMO6_RS03935	0.0590016		GNAT_family_N-acetyltransferase
iModulon-63	IC-72	VVMO6_RS04255	0.0925192		helix-turn-helix_domain-containing_protein
iModulon-63	IC-72	VVMO6_RS04645	0.0553616	aphB	LysR_family_transcriptional_regulator
iModulon-63	IC-72	VVMO6_RS05050	0.15604		YfbU_family_protein
iModulon-63	IC-72	VVMO6_RS05730	0.103244		TRAP_transporter_substrate-binding_protein
iModulon-63	IC-72	VVMO6_RS05915	0.0864653		SLC13/DASS_family_transporter
iModulon-63	IC-72	VVMO6_RS08320	0.0585475	napH	quinol_dehydrogenase_ferredoxin_subunit_NapH
iModulon-63	IC-72	VVMO6_RS08325	0.0685269	napG	ferredoxin-type_protein_NapG
iModulon-63	IC-72	VVMO6_RS08640	0.135644		M20/M25/M40_family_metallo-hydrolase
iModulon-63	IC-72	VVMO6_RS08845	0.0684601		cyclic_nucleotide-binding_domain-containing_protein
iModulon-63	IC-72	VVMO6_RS09040	0.101945	norR	nitric_oxide_reductase_transcriptional_regulator_NorR
iModulon-63	IC-72	VVMO6_RS09395	0.151241	bioD	ATP-dependent_dethiobiotin_synthetase_BioD
iModulon-63	IC-72	VVMO6_RS09400	0.105008	bioC	malonyl-ACP_O-methyltransferase_BioC
iModulon-63	IC-72	VVMO6_RS09805	0.0765512	nrfB	cytochrome_c_nitrite_reductase_pentaheme_subunit
iModulon-63	IC-72	VVMO6_RS09810	0.134753	nrfA	ammonia-forming_nitrite_reductase_cytochrome_c552_subunit
iModulon-63	IC-72	VVMO6_RS09865	0.0713293		transcriptional_regulator
iModulon-63	IC-72	VVMO6_RS10200	0.088169	adhE	bifunctional_acetaldehyde-CoA/alcohol_dehydrogenase
iModulon-63	IC-72	VVMO6_RS10430	0.0541328		hypothetical_protein
iModulon-63	IC-72	VVMO6_RS12130	0.0604053		hypothetical_protein
iModulon-63	IC-72	VVMO6_RS12465	0.0892728	raiA	ribosome-associated_translation_inhibitor_RaiA
iModulon-63	IC-72	VVMO6_RS12730	0.0636795	grcA	autonomous_glycyl_radical_cofactor_GrcA
iModulon-63	IC-72	VVMO6_RS12760	0.0524589		DUF3293_domain-containing_protein
iModulon-63	IC-72	VVMO6_RS12785	0.0628501		TIGR01212_family_radical_SAM_protein
iModulon-63	IC-72	VVMO6_RS16205	0.0636172		phosphatase
iModulon-63	IC-72	VVMO6_RS17305	0.177757	yiaY	L-threonine_dehydrogenase
iModulon-63	IC-72	VVMO6_RS17750	0.0803811	nrdD	anaerobic_ribonucleoside-triphosphate_reductase
iModulon-63	IC-72	VVMO6_RS18655	0.0870037		trans-2-enoyl-CoA_reductase_family_protein
iModulon-63	IC-72	VVMO6_RS19020	0.0590873		nitrous_oxide-stimulated_promoter_family_protein
iModulon-63	IC-72	VVMO6_RS19095	0.112195		nitrite_reductase_large_subunit
iModulon-63	IC-72	VVMO6_RS19290	0.141804	dcuC	anaerobic_C4-dicarboxylate_transporter_DcuC
iModulon-63	IC-72	VVMO6_RS19825	0.140841	pepT	peptidase_T
iModulon-63	IC-72	VVMO6_RS20295	0.058754	narQ	nitrate/nitrite_two-component_system_sensor_histidine_kinase_NarQ
iModulon-63	IC-72	VVMO6_RS20740	0.0633571	artP	arginine_ABC_transporter_ATP-binding_protein_ArtP
iModulon-63	IC-72	VVMO6_RS21195	0.111148		M20_family_metallopeptidase
iModulon-63	IC-72	VVMO6_RS21200	0.131503		membrane_protein
iModulon-63	IC-72	VVMO6_RS21205	0.145529		membrane_protein
iModulon-63	IC-72	VVMO6_RS21475	0.0840271		cytochrome-c_peroxidase
iModulon-63	IC-72	VVMO6_RS22275	0.0628352		helix-turn-helix_transcriptional_regulator
iModulon-63	IC-72	VVMO6_RS23305	0.123904		DUF3149_domain-containing_protein
iModulon-63	IC-72	VVMO6_RS23435	0.111068		hypothetical_protein
iModulon-64	IC-73	VVMO6_RS00975	0.0942229		methyl-accepting_chemotaxis_protein
iModulon-64	IC-73	VVMO6_RS01010	0.219014	acs	acetate--CoA_ligase
iModulon-64	IC-73	VVMO6_RS01015	0.158639		3'-5'_exonuclease
iModulon-64	IC-73	VVMO6_RS01020	0.184805		cyclic_nucleotide-binding/CBS_domain-containing_protein
iModulon-64	IC-73	VVMO6_RS01050	0.0970813		cation_acetate_symporter
iModulon-64	IC-73	VVMO6_RS01055	0.118017		DUF4212_domain-containing_protein
iModulon-64	IC-73	VVMO6_RS08455	0.0854628	acnD	Fe/S-dependent_2-methylisocitrate_dehydratase_AcnD
iModulon-64	IC-73	VVMO6_RS08460	0.0988747	prpC	2-methylcitrate_synthase
iModulon-64	IC-73	VVMO6_RS08465	0.0997446	prpB	methylisocitrate_lyase
iModulon-64	IC-73	VVMO6_RS08470	0.10667		GntR_family_transcriptional_regulator
iModulon-64	IC-73	VVMO6_RS10640	0.107079		TRAP_transporter_substrate-binding_protein
iModulon-64	IC-73	VVMO6_RS12105	-0.09629		hypothetical_protein
iModulon-64	IC-73	VVMO6_RS12290	0.102168		malate_synthase_A
iModulon-64	IC-73	VVMO6_RS12535	0.0827071		carbon_starvation_protein_A
iModulon-64	IC-73	VVMO6_RS12730	-0.086426	grcA	autonomous_glycyl_radical_cofactor_GrcA
iModulon-64	IC-73	VVMO6_RS17025	0.0848536		malate_synthase
iModulon-64	IC-73	VVMO6_RS20285	0.102445		hypothetical_protein
iModulon-64	IC-73	VVMO6_RS20990	0.0871365		aldehyde_dehydrogenase
iModulon-64	IC-73	VVMO6_RS21635	0.081838		TRAP_transporter_permease
iModulon-64	IC-73	VVMO6_RS21640	0.10321		TAXI_family_TRAP_transporter_solute-binding_subunit
iModulon-64	IC-73	VVMO6_RS24225	0.160419		hypothetical_protein
iModulon-65	IC-74	VVMO6_RS05650	0.206879	metE	5-methyltetrahydropteroyltriglutamate--_homocysteine_S-methyltransferase
iModulon-65	IC-74	VVMO6_RS12535	0.158769		carbon_starvation_protein_A
iModulon-65	IC-74	VVMO6_RS21695	0.27684		methionine_synthase
iModulon-65	IC-74	VVMO6_RS21700	0.247757		DUF1852_domain-containing_protein
iModulon-66	IC-75	VVMO6_RS14180	0.151242		TonB-dependent_receptor
iModulon-66	IC-75	VVMO6_RS14185	0.178598		DUF3450_domain-containing_protein
iModulon-66	IC-75	VVMO6_RS14190	0.171987		biopolymer_transporter_ExbB
iModulon-66	IC-75	VVMO6_RS14195	0.163532		MotA/TolQ/ExbB_proton_channel_family_protein
iModulon-66	IC-75	VVMO6_RS14200	0.145074		biopolymer_transporter_ExbD
iModulon-66	IC-75	VVMO6_RS14205	0.160415		energy_transducer_TonB
iModulon-66	IC-75	VVMO6_RS14210	0.134461		hypothetical_protein
iModulon-66	IC-75	VVMO6_RS16190	0.13194		DMT_family_transporter
iModulon-67	IC-76	VVMO6_RS00615	0.0921017		metalloregulator_ArsR/SmtB_family_transcription_factor
iModulon-67	IC-76	VVMO6_RS05290	-0.111214		coniferyl_aldehyde_dehydrogenase
iModulon-67	IC-76	VVMO6_RS11920	0.0881444		S-(hydroxymethyl)glutathione_dehydrogenase/class_III_alcohol_dehydrogenase
iModulon-67	IC-76	VVMO6_RS12350	0.100513		ABC_transporter_permease_subunit
iModulon-67	IC-76	VVMO6_RS12595	0.101921		Na/Pi_cotransporter_family_protein
iModulon-67	IC-76	VVMO6_RS16595	0.165308		phosphate_ABC_transporter_substrate-binding_protein
iModulon-67	IC-76	VVMO6_RS16600	0.152125	pstC	phosphate_ABC_transporter_permease_subunit_PstC
iModulon-67	IC-76	VVMO6_RS16610	0.103204		phosphate_ABC_transporter_ATP-binding_protein
iModulon-68	IC-78	VVMO6_RS12740	-0.116912	thrB	homoserine_kinase
iModulon-68	IC-78	VVMO6_RS12745	-0.131303	thrA	bifunctional_aspartate_kinase/homoserine_dehydrogenase_I
iModulon-68	IC-78	VVMO6_RS16270	0.199575		glycine_C-acetyltransferase
iModulon-68	IC-78	VVMO6_RS16275	0.18239	tdh	L-threonine_3-dehydrogenase
iModulon-69	IC-79	VVMO6_RS05635	-0.0871517		hypothetical_protein
iModulon-69	IC-79	VVMO6_RS06370	-0.101512		outer_membrane_lipoprotein-sorting_protein
iModulon-69	IC-79	VVMO6_RS08760	-0.0880522		DNA_helicase
iModulon-69	IC-79	VVMO6_RS10920	-0.0741444	feoA	ferrous_iron_transport_protein_A
iModulon-69	IC-79	VVMO6_RS15850	-0.0910437		LysR_family_transcriptional_regulator
iModulon-69	IC-79	VVMO6_RS16530	-0.0910596		DUF523_and_DUF1722_domain-containing_protein
iModulon-69	IC-79	VVMO6_RS16535	-0.0916209		MerR_family_transcriptional_regulator
iModulon-69	IC-79	VVMO6_RS16540	-0.0777689	phrB	deoxyribodipyrimidine_photo-lyase
iModulon-69	IC-79	VVMO6_RS17095	-0.0852916		AraC_family_transcriptional_regulator
iModulon-69	IC-79	VVMO6_RS20565	0.185148		pyridoxamine_5'-phosphate_oxidase_family_protein
iModulon-69	IC-79	VVMO6_RS20570	0.077762		two-component_sensor_histidine_kinase
iModulon-69	IC-79	VVMO6_RS21160	-0.0807559		metalloregulator_ArsR/SmtB_family_transcription_factor
iModulon-69	IC-79	VVMO6_RS21265	-0.0839183		bifunctional_4-hydroxy-2-oxoglutarate_aldolase/2-dehydro-3-deoxy-phosphogluconate_aldolase
iModulon-69	IC-79	VVMO6_RS21270	-0.119801		sugar_kinase
iModulon-69	IC-79	VVMO6_RS21275	-0.112576		DMT_family_transporter
iModulon-69	IC-79	VVMO6_RS21280	-0.0767409		hypothetical_protein
iModulon-69	IC-79	VVMO6_RS21285	-0.0834192		hypothetical_protein
iModulon-69	IC-79	VVMO6_RS21495	-0.108857		multidrug_effflux_MFS_transporter
iModulon-69	IC-79	VVMO6_RS22085	-0.0932205	ulaG	L-ascorbate_6-phosphate_lactonase
iModulon-70	IC-80	VVMO6_RS07810	0.100204		hypothetical_protein
iModulon-70	IC-80	VVMO6_RS07820	0.12572		hypothetical_protein
iModulon-70	IC-80	VVMO6_RS07835	0.103099		phage_major_capsid_protein
iModulon-70	IC-80	VVMO6_RS07845	0.136142		phage_portal_protein
iModulon-70	IC-80	VVMO6_RS07870	0.112867		hypothetical_protein
iModulon-70	IC-80	VVMO6_RS07880	0.110935		hypothetical_protein
iModulon-70	IC-80	VVMO6_RS07935	0.111895		deoxynucleoside_kinase
iModulon-70	IC-80	VVMO6_RS07980	0.0938761		DNA_primase/helicase
iModulon-71	IC-81	VVMO6_RS02950	0.0933821	smcR	TetR/AcrR_family_transcriptional_regulator
iModulon-71	IC-81	VVMO6_RS05290	-0.117668		coniferyl_aldehyde_dehydrogenase
iModulon-71	IC-81	VVMO6_RS06365	0.126052		MMPL_family_transporter
iModulon-71	IC-81	VVMO6_RS06370	0.207763		outer_membrane_lipoprotein-sorting_protein
iModulon-71	IC-81	VVMO6_RS06375	0.191312		hypothetical_protein
iModulon-71	IC-81	VVMO6_RS15610	0.095526		acriflavin_resistance_protein
iModulon-71	IC-81	VVMO6_RS15615	0.0946364		TetR/AcrR_family_transcriptional_regulator
iModulon-71	IC-81	VVMO6_RS15650	0.101359	melB	melibiose:sodium_transporter_MelB
iModulon-71	IC-81	VVMO6_RS16190	-0.0990268		DMT_family_transporter
iModulon-72	IC-83	VVMO6_RS09275	0.117881		bifunctional_phosphoribosyl-AMP_cyclohydrolase/phosphoribosyl-ATP_diphosphatase_HisIE
iModulon-72	IC-83	VVMO6_RS09280	0.128039	hisF	imidazole_glycerol_phosphate_synthase_subunit_HisF
iModulon-72	IC-83	VVMO6_RS09285	0.131683	hisA	1-(5-phosphoribosyl)-5-[(5-_phosphoribosylamino)methylideneamino]imidazole-4-_carboxamide_isomerase
iModulon-72	IC-83	VVMO6_RS09290	0.130202	hisH	imidazole_glycerol_phosphate_synthase_subunit_HisH
iModulon-72	IC-83	VVMO6_RS09295	0.118596	hisB	bifunctional_histidinol-phosphatase/imidazoleglycerol-phosphate_dehydratase_HisB
