# Supplementary material for: Two novel genes identified by large-scale transcriptomic analysis are essential for biofilm and rugose colony development of Vibrio vulnificus
Source: PLoS Pathog. 2023 Jan 19;19(1):e1011064. doi: 10.1371/journal.ppat.1011064 (PMC9888727; doi:10.1371/journal.ppat.1011064)
Supplement: S1 Data — (XLSX) [file ppat.1011064.s018.xlsx]

## Sheet: Fig 5A
	Parent			ΔbrpT
Gene	brpT	cabH	brpN	brpT	cabH	brpN
	0.69406	0.769187	0.766591	0	0.014352	0.093892
	1.26879	1.15218	0.897014	0	0.010977	0.098227
	1.03715	1.07863	1.33639	0	0.008597	0.066332

## Sheet: Fig 5B
	Parent (pJK1113)		ΔbrpT (pJK1113)		ΔbrpT (pJK1113::brpT)
Gene	cabH	brpN	cabH	brpN	cabH	brpN
	0.992066	0.72077	0.238875	0.225635	2.71113	3.79186
	1.09817	1.08418	0.201458	0.256624	2.72863	2.73394
	0.909767	1.19505	0.289312	0.241163	2.80602	2.89719

## Sheet: Fig 6A
Strain	Parent	ΔcabH	ΔbrpN	ΔbrpT
	1.013	0.5456	0.6696	0.3488
	1.0306	0.4185	0.7166	0.333
	0.9701	0.8406	0.7435	0.3196

## Sheet: Fig 6B
Strain	Parent	ΔcabH	ΔcabH	ΔbrpN	ΔbrpN
Plasmid	pJK1113	pJK1113	pJK1113 ::cabH	pJK1113	pJK1113 ::brpN
	0.8827	0.4939	0.9164	0.4815	0.8217
	0.8815	0.2782	0.9242	0.5187	0.862
	0.9632	0.1971	0.9458	0.5121	0.9053

## Sheet: Fig 8C
Strain	Parent	ΔcabH	ΔbrpN	ΔcabA
	1.1685	0.7987	0.8071	0.7034
	1.3652	0.5624	0.7455	0.8
	1.0099	0.7866	0.6527	0.6908

## Sheet: Fig 8D
Strain	Parent	ΔcabH	ΔbrpN	ΔcabA
	1.3187	0.3691	0.5668	0.5218
	1.068	0.3424	0.6	0.4917
	1.1513	0.2467	0.559	0.4796

## Sheet: Fig 9B
Strain	Parent	ΔbrpN	ΔbrpL	ΔbrpN ΔbrpL
	100	22.2468	40.5524	19.376
	100	23.3632	36.53	16.9801
	100	24.4012	43.3515	15.8809

## Sheet: S1A Fig
Number of components	PCA	ICA
1	36.0163	5.08664
2	50.9305	9.33709
3	59.9583	13.539
4	65.6375	16.7292
5	70.41	19.8297
6	73.5611	22.8603
7	76.3559	25.3742
8	78.7986	27.8628
9	81.0394	30.3162
10	82.903	32.709
11	84.4586	34.9757
12	85.8889	37.1103
13	86.9725	39.1818
14	88.0099	40.979
15	88.9053	42.749
16	89.7227	44.4913
17	90.4329	46.0685
18	91.1386	47.5994
19	91.6931	49.1197
20	92.2132	50.6388
21	92.6733	52.0514
22	93.1058	53.3883
23	93.4826	54.681
24	93.8381	55.9479
25	94.1621	57.1172
26	94.4694	58.1734
27	94.7551	59.0793
28	95.0129	59.9774
29	95.2639	60.8638
30	95.4976	61.7223
31	95.7055	62.5721
32	95.9027	63.3562
33	96.0929	64.1359
34	96.2695	64.8801
35	96.4282	65.6109
36	96.5777	66.3404
37	96.7217	67.0628
38	96.8585	67.7562
39	96.9921	68.4197
40	97.1167	69.0645
41	97.2343	69.6628
42	97.345	70.2511
43	97.4535	70.8262
44	97.5547	71.3901
45	97.6523	71.8909
46	97.7443	72.3711
47	97.8332	72.8017
48	97.9143	73.2046
49	97.9918	73.585
50	98.0646	73.9428
51	98.1354	74.2834
52	98.2037	74.6241
53	98.2679	74.946
54	98.3312	75.2258
55	98.3892	75.4902
56	98.4438	75.7436
57	98.4958	75.9953
58	98.5436	76.241
59	98.5911	76.4824
60	98.6362	76.7099
61	98.6794	76.9356
62	98.7207	77.1572
63	98.7617	77.3735
64	98.801	77.5844
65	98.8391	77.7895
66	98.8766	77.9865
67	98.9121	78.1751
68	98.9471	78.355
69	98.9815	78.5338
70	99.0129	78.7097
71	99.0423	78.8807
72	99.0704	79.0283
73	99.0982	79.1545
74	99.1259	79.2801
75	99.151	79.3886
76	99.1754	79.4921
77	99.199	79.5796
78	99.2219	79.6609
79	99.2438	79.7377
80	99.2655	79.8111
81	99.2868	79.8787
82	99.3074	79.9408
83	99.3274	79.9967
84	99.3468
85	99.3654
86	99.3836
87	99.4016
88	99.4192
89	99.4364
90	99.4533
91	99.4701
92	99.4863

## Sheet: S1C Fig
D'Agostino K2 test statistic cutoff	Average F1-score
200	0.320246
250	0.333399
300	0.338576
350	0.334993
400	0.334123
450	0.32511
500	0.326189
550	0.338909
600	0.351548
650	0.351162
700	0.347589
750	0.347451
800	0.343902
850	0.339614
900	0.336389
950	0.336356
1000	0.332928

## Sheet: S5A Fig
	Fold change (log2)	P value (-log10)
VVMO6_00001	-0.53109	1.13532
VVMO6_00002	-0.16205	0.605643
VVMO6_00003	-0.23329	0.886097
VVMO6_00004	-0.89905	3.3083
VVMO6_00005	0.767005	1.38419
VVMO6_00006	0.822972	1.23503
VVMO6_00007	0.629959	0.891831
VVMO6_00008	0.616029	0.908154
VVMO6_00009	0.468632	0.703041
VVMO6_00010	0.41325	0.639546
VVMO6_00011	0.490516	0.734146
VVMO6_00012	0.471685	0.663437
VVMO6_00013	0.507394	0.924812
VVMO6_00014	-0.37604	1.16186
VVMO6_00015	-1.1585	1.83529
VVMO6_00016	0.40675	0.421358
VVMO6_00017	-0.56559	0.862613
VVMO6_00018	-0.48319	0.928925
VVMO6_00019	0.0911319	0.10168
VVMO6_00020	0.0850755	0.08022
VVMO6_00021	0.180256	0.18688
VVMO6_00022	0.225279	0.24966
VVMO6_00023	0.044275	0.048397
VVMO6_00024	-0.83823	1.3258
VVMO6_00025	0.08853	0.20621
VVMO6_00026	0.148273	0.285803
VVMO6_00027	0.683318	2.60666
VVMO6_00028	-0.59097	1.57493
VVMO6_00029	0.230179	1.79607
VVMO6_00030	-0.3371	0.896449
VVMO6_00031	-0.33788	0.690534
VVMO6_00032	0.668001	1.17168
VVMO6_00033	-2.54614	1.40531
VVMO6_00034	-2.42703	1.75673
VVMO6_00035	-0.39116	2.12864
VVMO6_00036	-0.03867	0.064434
VVMO6_00037	-0.03842	0.109242
VVMO6_00038	-0.00761	0.02391
VVMO6_00039	0.23237	0.602056
VVMO6_00040	-0.00453	0.010061
VVMO6_00041	0.223528	0.231878
VVMO6_00042	0.0185587	0.019853
VVMO6_00043	0.480931	0.455454
VVMO6_00044	0.147046	0.099716
VVMO6_00045	0.871513	1.23833
VVMO6_00046	1.2047	1.61575
VVMO6_00047	1.16969	1.6575
VVMO6_00048	0.809974	1.11027
VVMO6_00049	1.00345	1.32219
VVMO6_00050	0.498855	0.457086
VVMO6_00053	-0.62732	1.06232
VVMO6_00054	0.402398	0.366074
VVMO6_00055	0.375852	0.680503
VVMO6_00056	-0.21858	1.11964
VVMO6_00057	-0.79921	1.58012
VVMO6_00058	-1.28693	1.03695
VVMO6_00059	-0.86602	2.16565
VVMO6_00060	-0.16589	0.679977
VVMO6_00062	0.604068	0.487736
VVMO6_00063	0.819068	0.445956
VVMO6_00064	0.127895	0.08734
VVMO6_00065	-0.07644	0.061231
VVMO6_00066	0.0239979	0.306475
VVMO6_00067	-0.12558	0.560972
VVMO6_00068	0.430395	0.60712
VVMO6_00069	1.03682	1.49794
VVMO6_00070	1.17768	1.8225
VVMO6_00071	0.79784	1.47308
VVMO6_00072	0.30317	0.557686
VVMO6_00073	-0.70824	1.62661
VVMO6_00074	-0.16044	0.263924
VVMO6_00075	-1.09306	2.15119
VVMO6_00076	-1.23069	2.04546
VVMO6_00077	-0.77569	0.905897
VVMO6_00078	0.539709	0.748001
VVMO6_00079	0.552593	1.55117
VVMO6_00080	-0.19674	0.3698
VVMO6_00081	-0.16356	2.50926
VVMO6_00082	-0.15087	0.468725
VVMO6_00083	-0.47424	0.804814
VVMO6_00084	-0.74519	1.57546
VVMO6_00085	-0.72302	1.51471
VVMO6_00086	-0.41561	0.727111
VVMO6_00088	-0.32194	1.55891
VVMO6_00089	0.768346	1.32611
VVMO6_00090	-0.24816	1.94405
VVMO6_00091	0.0630223	0.07453
VVMO6_00092	-1.0895	2.67973
VVMO6_00093	-1.25853	1.38716
VVMO6_00094	-2.09271	1.61579
VVMO6_00095	1.32892	1.58177
VVMO6_00096	1.62119	1.80353
VVMO6_00097	1.50691	1.35462
VVMO6_00098	1.25435	1.94702
VVMO6_00099	-1.48326	1.78096
VVMO6_00100	0.462306	0.806613
VVMO6_00101	0.710974	0.911348
VVMO6_00102	0.814123	1.08573
VVMO6_00103	0.81971	1.08612
VVMO6_00104	0.451722	0.551951
VVMO6_00105	0.196044	0.287443
VVMO6_00106	0.0581791	0.234534
VVMO6_00107	0.48167	0.762229
VVMO6_00108	0.0824193	0.088786
VVMO6_00109	0.018212	0.046316
VVMO6_00110	0.360406	1.98567
VVMO6_00111	0.116173	0.163782
VVMO6_00112	-0.58335	1.65102
VVMO6_00113	1.04625	1.07756
VVMO6_00114	0.477292	0.697479
VVMO6_00115	-1.24579	1.71052
VVMO6_00116	-0.77849	1.27276
VVMO6_00117	-0.70545	0.754244
VVMO6_00118	-0.52387	0.393121
VVMO6_00119	-0.52882	0.603509
VVMO6_00120	-0.62469	0.535075
VVMO6_00121	-1.91552	0.884123
VVMO6_00122	-0.02489	0.05064
VVMO6_00123	0.217211	0.536551
VVMO6_00124	0.253952	0.718707
VVMO6_00125	-0.7321	1.431
VVMO6_00126	-0.52562	2.23683
VVMO6_00127	-1.58406	1.38542
VVMO6_00128	-1.43163	2.45333
VVMO6_00129	-1.15162	2.8251
VVMO6_00130	-0.85144	2.00215
VVMO6_00131	0.0699421	0.133575
VVMO6_00132	-0.39568	0.511626
VVMO6_00133	-0.63728	1.58775
VVMO6_00134	-0.83563	1.86188
VVMO6_00135	0.409929	1.62585
VVMO6_00136	-0.9338	2.77348
VVMO6_00137	-0.87971	2.27402
VVMO6_00138	-0.68734	1.68007
VVMO6_00139	-0.24348	0.65794
VVMO6_00140	-2.1008	2.32511
VVMO6_00141	-2.26958	1.91472
VVMO6_00142	0.150861	0.661451
VVMO6_00143	0.504187	1.18605
VVMO6_00144	0.500647	0.745312
VVMO6_00145	-0.40287	1.2681
VVMO6_00146	0.797669	0.30369
VVMO6_00147	0.628087	0.394197
VVMO6_00148	0.623239	0.97039
VVMO6_00149	0.925706	0.957803
VVMO6_00150	-0.79781	1.80115
VVMO6_00151	-0.61065	1.84405
VVMO6_00152	0.453167	1.0923
VVMO6_00153	0.131723	0.717948
VVMO6_00154	-0.43848	0.80732
VVMO6_00155	-0.42846	0.760701
VVMO6_00156	0.691782	0.623176
VVMO6_00157	0.640861	0.599179
VVMO6_00158	-0.10147	0.169102
VVMO6_00159	0.0503477	0.110572
VVMO6_00160	-0.17854	0.127288
VVMO6_00161	0.0452148	0.028147
VVMO6_00162	0.404644	0.380105
VVMO6_00163	0.611959	0.652458
VVMO6_00164	0.406489	0.91662
VVMO6_00165	0.0399132	0.091727
VVMO6_00166	0.167428	0.5876
VVMO6_00167	-0.24842	1.61107
VVMO6_00168	-0.35752	2.49004
VVMO6_00169	-0.61859	1.81097
VVMO6_00170	-0.26291	0.552101
VVMO6_00171	-0.22872	0.790582
VVMO6_00172	-0.09551	0.30502
VVMO6_00173	1.21432	1.25123
VVMO6_00174	0.888745	1.22982
VVMO6_00175	1.16913	1.31791
VVMO6_00176	0.198347	0.304003
VVMO6_00177	0.583515	1.13541
VVMO6_00178	-0.86694	0.62671
VVMO6_00179	-0.68097	1.21261
VVMO6_00180	-0.23979	0.201449
VVMO6_00181	-0.37002	0.213129
VVMO6_00182	-0.4249	0.272128
VVMO6_00183	-0.40971	0.37546
VVMO6_00184	1.49862	1.29501
VVMO6_00185	1.34953	1.41105
VVMO6_00186	0.882314	0.672779
VVMO6_00187	-0.21444	0.1076
VVMO6_00188	-1.09208	1.21133
VVMO6_00189	-0.88221	0.618036
VVMO6_00190	0.955173	1.32962
VVMO6_00191	0.114545	0.099828
VVMO6_00192	-0.15642	0.277639
VVMO6_00193	-0.14673	0.078431
VVMO6_00194	-0.01956	0.00756
VVMO6_00195	0.0930893	0.237019
VVMO6_00196	1.16843	2.59371
VVMO6_00197	0.230329	1.18338
VVMO6_00198	0.776866	0.883031
VVMO6_00199	1.9818	1.31904
VVMO6_00200	-0.00513	0.008736
VVMO6_00201	-0.07535	0.111292
VVMO6_00202	-0.6572	0.577461
VVMO6_00203	0.740394	1.20419
VVMO6_00204	0.943181	0.993534
VVMO6_00205	2.7833	0.992754
VVMO6_00206	-0.74128	2.11218
VVMO6_00207	1.15213	0.813601
VVMO6_00208	-0.39592	0.907527
VVMO6_00209	0.543204	0.470235
VVMO6_00210	0.459729	0.307861
VVMO6_00211	-1.55513	1.96336
VVMO6_00212	-1.51211	1.88799
VVMO6_00213	0.534545	0.860035
VVMO6_00214	-0.02345	0.028343
VVMO6_00215	-0.42035	0.894953
VVMO6_00216	-0.26242	0.33411
VVMO6_00217	-0.50223	0.649713
VVMO6_00218	-0.37756	0.561622
VVMO6_00219	0.0998798	0.142686
VVMO6_00220	-0.44828	0.56177
VVMO6_00221	0.633035	1.23072
VVMO6_00222	-0.11419	1.53348
VVMO6_00223	-0.61683	1.48276
VVMO6_00224	0.931044	1.82768
VVMO6_00225	0.925694	1.58271
VVMO6_00226	0.592817	1.42235
VVMO6_00227	1.28616	1.15995
VVMO6_00228	0.553318	0.480086
VVMO6_00229	0.367363	0.294161
VVMO6_00230	-0.34839	0.380041
VVMO6_00231	0.624266	2.56502
VVMO6_00232	0.149845	0.403654
VVMO6_00233	-0.52808	1.12228
VVMO6_00234	-1.386	2.45331
VVMO6_00235	-0.99212	2.15177
VVMO6_00236	-1.16363	1.21365
VVMO6_00237	0.64973	1.28229
VVMO6_00238	0.307446	0.285432
VVMO6_00239	0.251352	0.355143
VVMO6_00240	0.310255	0.544926
VVMO6_00241	0.0418153	0.085586
VVMO6_00242	-0.17636	0.714405
VVMO6_00243	-0.32566	0.913156
VVMO6_00244	-0.19674	0.889853
VVMO6_00245	-1.0483	2.03175
VVMO6_00246	-0.91491	1.4323
VVMO6_00247	-1.0134	0.958022
VVMO6_00248	-0.67597	0.407037
VVMO6_00249	0.282746	1.48991
VVMO6_00250	0.544415	1.28008
VVMO6_00251	-0.62318	1.31005
VVMO6_00252	0.302748	1.78268
VVMO6_00253	-1.10133	1.91372
VVMO6_00254	0.433246	1.08998
VVMO6_00255	0.608952	0.445742
VVMO6_00256	0.0225804	0.028372
VVMO6_00257	-0.32874	0.576824
VVMO6_00258	0.685892	0.936031
VVMO6_00259	0.0688852	0.078673
VVMO6_00260	-0.114	0.12975
VVMO6_00261	-0.0291	0.042324
VVMO6_00262	1.43144	2.14117
VVMO6_00263	-0.86789	1.01754
VVMO6_00264	0.17203	0.400059
VVMO6_00265	0.0874892	0.178769
VVMO6_00266	-0.02051	0.021029
VVMO6_00267	0.768919	0.77604
VVMO6_00268	-0.30796	0.421419
VVMO6_00269	-0.31659	0.366282
VVMO6_00270	-0.35245	0.63573
VVMO6_00271	0.0189261	0.07273
VVMO6_00272	1.41189	2.43349
VVMO6_00273	-0.53686	0.382123
VVMO6_00274	0.0666484	0.063416
VVMO6_00275	0.772362	0.692921
VVMO6_00276	1.25504	1.43122
VVMO6_00277	-0.72878	1.35371
VVMO6_00278	-0.42933	1.03972
VVMO6_00279	-0.50844	1.10997
VVMO6_00280	-0.19771	1.32844
VVMO6_00281	1.11323	1.1709
VVMO6_00282	1.20204	1.49646
VVMO6_00283	1.00061	0.755892
VVMO6_00284	0.609866	1.2997
VVMO6_00285	0.575777	1.40949
VVMO6_00286	0.0613091	0.597256
VVMO6_00287	0.656143	2.5973
VVMO6_00288	-0.75835	0.717532
VVMO6_00289	0.823475	2.56913
VVMO6_00290	-0.14836	0.33368
VVMO6_00291	-1.03148	1.70325
VVMO6_00292	-1.34026	1.83528
VVMO6_00293	-0.22413	0.405177
VVMO6_00294	0.792101	1.19696
VVMO6_00295	0.394154	1.09478
VVMO6_00296	-0.99031	1.40566
VVMO6_00297	-0.30273	1.78664
VVMO6_00298	-0.68324	1.67597
VVMO6_00299	-0.52064	0.836798
VVMO6_00300	1.2737	2.42178
VVMO6_00301	0.0586113	0.245084
VVMO6_00302	0.123081	0.060755
VVMO6_00303	0.69358	1.26065
VVMO6_00304	-1.0877	0.972156
VVMO6_00305	0.12804	0.036337
VVMO6_00306	-0.39332	0.152706
VVMO6_00307	1.01127	0.30499
VVMO6_00308	-0.25181	0.143917
VVMO6_00309	-2.79542	1.24537
VVMO6_00310	-1.14574	1.07282
VVMO6_00311	-0.08866	0.21678
VVMO6_00312	1.24307	1.54247
VVMO6_00313	0.959892	0.848625
VVMO6_00314	0.855971	0.691482
VVMO6_00315	0.221856	0.360675
VVMO6_00316	-2.33296	2.63196
VVMO6_00317	-1.6351	1.4831
VVMO6_00318	-0.53968	1.10814
VVMO6_00319	-0.46697	1.38252
VVMO6_00320	-0.44129	1.66203
VVMO6_00321	-0.0636	0.147602
VVMO6_00322	0.458551	0.496307
VVMO6_00323	-0.3098	1.69305
VVMO6_00324	-0.38301	0.49104
VVMO6_00325	-0.2391	0.666443
VVMO6_00326	-0.1329	2.09411
VVMO6_00327	-0.70612	0.88857
VVMO6_00328	-0.3035	0.300976
VVMO6_00329	-0.16272	0.203775
VVMO6_00330	0.166205	0.144193
VVMO6_00331	0.264211	0.38929
VVMO6_00332	0.497835	0.851286
VVMO6_00333	-0.43006	0.623862
VVMO6_00334	-0.48848	1.0097
VVMO6_00335	-0.61469	0.762418
VVMO6_00336	-0.71664	1.55559
VVMO6_00337	0.646779	0.934541
VVMO6_00338	1.04885	0.630201
VVMO6_00339	-0.69981	1.20513
VVMO6_00340	-0.82571	1.41053
VVMO6_00341	-0.7131	0.761742
VVMO6_00342	-0.25452	0.859922
VVMO6_00343	-0.81261	1.16298
VVMO6_00344	-0.77036	1.27806
VVMO6_00345	-0.22259	0.115298
VVMO6_00346	-0.67451	0.480987
VVMO6_00347	-0.86892	0.809794
VVMO6_00350	0.595656	0.766063
VVMO6_00351	0.0559214	0.135701
VVMO6_00352	1.02802	1.12858
VVMO6_00353	0.718455	0.272719
VVMO6_00354	1.36318	0.877642
VVMO6_00355	0.254693	0.43733
VVMO6_00356	-0.4427	1.5971
VVMO6_00357	-1.06919	2.46483
VVMO6_00358	-0.30872	0.599929
VVMO6_00359	-0.46571	1.55898
VVMO6_00360	-1.45943	1.31759
VVMO6_00361	-0.83727	1.47911
VVMO6_00362	-1.15274	2.44746
VVMO6_00363	-0.81292	1.38036
VVMO6_00364	-0.90712	1.30836
VVMO6_00365	-1.03524	1.19437
VVMO6_00366	-1.03932	0.889357
VVMO6_00367	-1.31495	1.08316
VVMO6_00368	-1.22824	1.11456
VVMO6_00369	-1.38746	1.14919
VVMO6_00370	-1.07839	1.08465
VVMO6_00371	-0.96207	2.75176
VVMO6_00372	-0.15676	0.570571
VVMO6_00373	-0.5682	1.44942
VVMO6_00374	-0.66478	1.90225
VVMO6_00375	-0.64719	2.14615
VVMO6_00376	-0.69373	1.91845
VVMO6_00377	-0.24702	1.7141
VVMO6_00378	0.936659	1.67363
VVMO6_00379	0.549573	1.21783
VVMO6_00380	0.151318	0.230267
VVMO6_00381	0.560348	1.21129
VVMO6_00382	0.404614	1.27463
VVMO6_00383	0.0662872	0.221852
VVMO6_00384	0.0231376	0.046501
VVMO6_00385	-0.03467	0.069014
VVMO6_00386	-0.23692	0.857668
VVMO6_00387	0.701564	1.075
VVMO6_00388	0.586194	1.23199
VVMO6_00389	0.264118	0.605009
VVMO6_00390	0.948344	2.09937
VVMO6_00391	1.2909	0.559055
VVMO6_00392	1.31384	0.516622
VVMO6_00393	0.0128106	0.010806
VVMO6_00394	-1.59622	1.32038
VVMO6_00396	-0.17068	0.251396
VVMO6_00397	-0.25352	0.343759
VVMO6_00398	0.0551128	0.066186
VVMO6_00399	0.687308	1.03118
VVMO6_00400	-0.34577	1.16168
VVMO6_00401	0.583644	1.00645
VVMO6_00402	0.278499	0.392255
VVMO6_00403	0.170089	0.385161
VVMO6_00404	0.667973	2.92906
VVMO6_00405	1.30357	2.82818
VVMO6_00406	-1.45686	2.33192
VVMO6_00407	-1.1214	2.16793
VVMO6_00408	1.05659	0.865911
VVMO6_00409	-0.19369	0.784357
VVMO6_00410	-0.12854	0.142253
VVMO6_00411	-0.59724	1.76216
VVMO6_00412	-0.22559	0.425738
VVMO6_00413	-0.16065	1.74661
VVMO6_00414	-0.08622	0.283639
VVMO6_00415	0.302934	1.99871
VVMO6_00416	-0.09087	0.27264
VVMO6_00417	-0.5042	2.50267
VVMO6_00418	0.916835	1.3795
VVMO6_00419	1.31676	1.99532
VVMO6_00420	1.33618	1.86941
VVMO6_00421	0.512644	1.09023
VVMO6_00422	1.01041	1.56923
VVMO6_00423	0.647993	1.64041
VVMO6_00424	0.592693	0.631162
VVMO6_00425	1.81628	1.36209
VVMO6_00426	0.864213	0.891783
VVMO6_00427	0.33454	1.59452
VVMO6_00428	0.0138087	0.042952
VVMO6_00429	0.0649019	0.219173
VVMO6_00430	0.0782345	0.353142
VVMO6_00431	0.0757021	0.949373
VVMO6_00432	-0.3383	1.44236
VVMO6_00433	-0.51414	1.6265
VVMO6_00434	0.482491	1.00288
VVMO6_00435	0.189493	0.323205
VVMO6_00436	-0.32223	0.794114
VVMO6_00437	-0.48963	1.61298
VVMO6_00438	-0.33334	1.93459
VVMO6_00439	0.334687	0.42833
VVMO6_00440	1.32246	0.868118
VVMO6_00441	-1.13279	1.65264
VVMO6_00442	-0.79323	1.21117
VVMO6_00443	-0.89978	0.823513
VVMO6_00444	0.244725	0.083945
VVMO6_00445	0.218992	0.768068
VVMO6_00446	1.21267	1.45108
VVMO6_00447	-0.68736	1.01149
VVMO6_00448	0.151219	0.485714
VVMO6_00449	-0.3231	0.962975
VVMO6_00450	0.487209	1.34151
VVMO6_00451	0.242274	0.385053
VVMO6_00452	0.494462	1.212
VVMO6_00453	0.631005	0.481826
VVMO6_00454	-0.02664	0.018025
VVMO6_00455	-0.19817	0.253181
VVMO6_00456	0.410819	0.426514
VVMO6_00457	-0.12435	0.095003
VVMO6_00458	0.473403	1.21096
VVMO6_00459	0.358092	1.21276
VVMO6_00460	0.259262	0.624901
VVMO6_00461	0.0744603	0.127296
VVMO6_00462	0.627678	1.54354
VVMO6_00463	-0.32857	0.709472
VVMO6_00464	0.00468697	0.014557
VVMO6_00465	1.28079	2.50117
VVMO6_00466	-0.13206	1.31614
VVMO6_00467	0.342574	0.970055
VVMO6_00468	-0.00099	0.001841
VVMO6_00469	-0.51491	1.69878
VVMO6_00470	-0.45809	1.15381
VVMO6_00471	-0.21059	0.320693
VVMO6_00472	-0.1739	0.220908
VVMO6_00473	-0.33456	0.426071
VVMO6_00474	-0.25955	0.458784
VVMO6_00475	-0.17841	0.55799
VVMO6_00476	-0.59834	1.53062
VVMO6_00477	1.33737	2.30442
VVMO6_00478	1.11214	2.46508
VVMO6_00479	-0.94156	1.36828
VVMO6_00480	-1.1666	1.68392
VVMO6_00481	-1.31714	1.90404
VVMO6_00482	0.376481	0.443234
VVMO6_00483	0.522623	0.756754
VVMO6_00484	-0.34254	0.746034
VVMO6_00485	-0.56853	1.45905
VVMO6_00486	-0.38053	0.890188
VVMO6_00487	-0.11075	0.12228
VVMO6_00488	1.17857	3.75825
VVMO6_00489	0.177851	0.38168
VVMO6_00490	-0.89327	1.45031
VVMO6_00491	-0.8858	3.43208
VVMO6_00492	-0.48007	1.4883
VVMO6_00493	-0.51957	1.1768
VVMO6_00494	-0.50508	1.1619
VVMO6_00495	-0.28649	0.893789
VVMO6_00496	-0.33552	1.01693
VVMO6_00497	-0.56201	1.35105
VVMO6_00498	-0.8878	1.20173
VVMO6_00499	-0.08466	0.082624
VVMO6_00500	-0.72403	0.378205
VVMO6_00501	-1.08465	0.556768
VVMO6_00502	0.450874	0.555161
VVMO6_00503	1.59382	1.33556
VVMO6_00504	0.783661	1.05734
VVMO6_00505	1.14882	0.942505
VVMO6_00506	1.07591	0.797517
VVMO6_00507	0.988906	0.794375
VVMO6_00508	0.374105	0.429207
VVMO6_00509	0.0968255	0.098782
VVMO6_00510	-0.02021	0.016824
VVMO6_00511	-0.08769	0.101848
VVMO6_00512	-0.00153	0.002585
VVMO6_00513	0.0220499	0.039125
VVMO6_00514	-0.39779	1.18918
VVMO6_00515	-0.78974	1.45123
VVMO6_00516	0.392794	1.33516
VVMO6_00517	0.808451	0.788478
VVMO6_00518	0.965921	1.18979
VVMO6_00519	1.30451	1.59557
VVMO6_00520	1.6242	1.43025
VVMO6_00521	0.74779	1.9993
VVMO6_00522	0.672605	1.43741
VVMO6_00523	-0.16957	1.57844
VVMO6_00524	-0.0991	0.239106
VVMO6_00525	-0.16236	1.18685
VVMO6_00526	-0.20387	0.926162
VVMO6_00527	-0.02213	0.046038
VVMO6_00528	0.85827	0.732256
VVMO6_00529	0.718228	1.30529
VVMO6_00530	0.138398	0.149981
VVMO6_00531	-0.28875	1.14894
VVMO6_00532	0.093484	0.063077
VVMO6_00533	0.144673	0.105638
VVMO6_00534	0.762028	1.59293
VVMO6_00535	0.61412	0.734891
VVMO6_00536	-0.64438	1.5373
VVMO6_00537	-0.07014	0.109326
VVMO6_00538	0.39213	1.3039
VVMO6_00539	-0.25298	0.849416
VVMO6_00540	0.165704	0.526961
VVMO6_00541	-0.18886	0.260148
VVMO6_00542	-0.66806	0.774686
VVMO6_00543	-0.79737	1.08657
VVMO6_00544	-0.81095	0.858436
VVMO6_00545	-0.17687	0.222934
VVMO6_00546	1.31015	0.922138
VVMO6_00547	0.32868	0.343721
VVMO6_00548	0.59599	1.26824
VVMO6_00549	0.0182534	0.027154
VVMO6_00550	0.423364	1.56475
VVMO6_00551	-0.20707	0.399265
VVMO6_00552	0.142784	0.198632
VVMO6_00553	0.17239	0.348737
VVMO6_00554	0.429176	2.04018
VVMO6_00555	-0.48944	0.841315
VVMO6_00556	-0.35194	0.912061
VVMO6_00557	-0.43856	1.02608
VVMO6_00558	1.51277	2.50509
VVMO6_00559	0.525553	1.26357
VVMO6_00560	0.624681	1.63967
VVMO6_00561	-0.32589	0.766777
VVMO6_00562	2.52516e-05	0.000108
VVMO6_00563	-0.13738	0.384205
VVMO6_00564	-0.01551	0.062408
VVMO6_00565	0.786275	1.18139
VVMO6_00566	0.309803	1.16748
VVMO6_00567	0.0635406	0.296604
VVMO6_00568	0.383576	0.81299
VVMO6_00569	0.0776875	0.18566
VVMO6_00570	1.08384	1.99026
VVMO6_00571	0.8275	1.1669
VVMO6_00572	-0.47276	1.07962
VVMO6_00573	-0.43417	1.75656
VVMO6_00574	-0.32713	0.324856
VVMO6_00575	0.87013	1.35487
VVMO6_00576	0.287467	1.76155
VVMO6_00577	0.27989	0.602521
VVMO6_00578	0.153074	0.154811
VVMO6_00579	-0.96148	1.812
VVMO6_00580	-0.31922	0.519603
VVMO6_00581	-0.61785	1.04187
VVMO6_00582	-0.46162	1.20761
VVMO6_00583	3.06899	2.40256
VVMO6_00584	0.21669	0.18922
VVMO6_00585	0.0603456	0.114859
VVMO6_00586	-0.35259	1.8903
VVMO6_00587	-0.91366	1.50623
VVMO6_00588	-0.61812	2.55642
VVMO6_00589	-1.26171	3.04195
VVMO6_00590	0.0935466	0.198038
VVMO6_00591	-1.06334	1.8163
VVMO6_00592	-0.72303	0.961805
VVMO6_00593	-1.4661	1.68128
VVMO6_00594	-0.85792	1.68727
VVMO6_00595	0.551217	2.1652
VVMO6_00596	-0.14466	0.24159
VVMO6_00597	0.0317767	0.0493
VVMO6_00598	0.327313	0.186933
VVMO6_00599	-0.8773	0.716536
VVMO6_00600	-0.07848	0.893161
VVMO6_00601	0.136672	0.218899
VVMO6_00602	-1.83272	0.906886
VVMO6_00603	-0.39197	0.574315
VVMO6_00604	-1.15714	0.983514
VVMO6_00605	0.207735	0.55713
VVMO6_00606	-0.97342	2.13985
VVMO6_00607	-2.06582	2.05211
VVMO6_00608	-0.88094	1.71498
VVMO6_00609	-0.52698	1.19153
VVMO6_00610	-0.88951	2.16981
VVMO6_00611	-0.4167	1.06516
VVMO6_00612	-0.11027	0.425949
VVMO6_00613	0.912639	1.8528
VVMO6_00614	0.127078	0.300088
VVMO6_00615	-0.18741	0.652896
VVMO6_00616	0.357142	1.45165
VVMO6_00617	-0.81873	1.22403
VVMO6_00618	-0.29803	0.611033
VVMO6_00619	0.370153	0.530095
VVMO6_00620	0.152711	0.29751
VVMO6_00621	1.85171	1.1999
VVMO6_00622	0.587525	0.467267
VVMO6_00623	-0.22019	0.250963
VVMO6_00624	-0.01194	0.020207
VVMO6_00625	-0.09497	0.371073
VVMO6_00626	0.909282	1.53187
VVMO6_00627	0.558552	0.876496
VVMO6_00628	-1.52583	1.32555
VVMO6_00629	-0.87005	2.25811
VVMO6_00630	0.280203	1.88844
VVMO6_00631	0.284394	0.606212
VVMO6_00632	0.146132	0.285845
VVMO6_00633	0.0853048	0.084509
VVMO6_00634	0.638852	1.78422
VVMO6_00635	-0.93209	2.03576
VVMO6_00636	0.585508	1.26149
VVMO6_00637	-0.1254	0.147728
VVMO6_00638	0.26482	0.271688
VVMO6_00639	-0.09471	0.066969
VVMO6_00640	-0.40376	0.273749
VVMO6_00641	-0.9211	0.538447
VVMO6_00642	-0.72024	0.579048
VVMO6_00643	-0.77384	0.718142
VVMO6_00644	-1.0358	1.49527
VVMO6_00645	-1.20656	1.37086
VVMO6_00646	-1.09638	1.27074
VVMO6_00647	-1.35431	1.40535
VVMO6_00648	-1.20306	1.90261
VVMO6_00649	-1.39479	1.75391
VVMO6_00650	-1.43768	1.94755
VVMO6_00651	-1.34682	1.63402
VVMO6_00652	-0.66131	0.851839
VVMO6_00653	-0.74133	0.593265
VVMO6_00654	-0.44101	0.530174
VVMO6_00655	-0.14538	0.614197
VVMO6_00656	0.178314	0.471541
VVMO6_00657	-0.05747	0.23654
VVMO6_00658	0.422579	1.39711
VVMO6_00659	0.541103	0.621213
VVMO6_00660	0.846647	0.899983
VVMO6_00661	0.358221	0.740493
VVMO6_00662	0.15338	1.8106
VVMO6_00663	1.61574	1.45337
VVMO6_00664	0.960236	1.02481
VVMO6_00665	0.596658	0.627398
VVMO6_00666	0.206477	0.155179
VVMO6_00667	0.210273	0.169398
VVMO6_00668	0.301091	0.335814
VVMO6_00669	0.690517	1.37139
VVMO6_00670	0.866614	1.42698
VVMO6_00671	1.25327	1.32838
VVMO6_00672	-0.72572	1.72133
VVMO6_00673	1.91229	2.36285
VVMO6_00674	0.605113	1.71475
VVMO6_00675	-0.6599	1.41987
VVMO6_00676	-0.05409	0.798803
VVMO6_00677	-0.07907	0.097726
VVMO6_00678	0.404218	0.470405
VVMO6_00679	0.779082	1.11658
VVMO6_00680	-0.3708	0.694063
VVMO6_00681	-2.31927	1.11211
VVMO6_00682	-0.96407	0.675626
VVMO6_00683	-1.25867	0.895014
VVMO6_00684	-1.7725	0.897033
VVMO6_00685	-0.03513	0.025445
VVMO6_00686	-0.25832	0.652096
VVMO6_00687	-0.3133	0.466882
VVMO6_00688	-0.56196	1.22278
VVMO6_00689	0.0889594	0.149831
VVMO6_00690	1.5756	1.70186
VVMO6_00691	-1.82811	1.06319
VVMO6_00692	-0.63888	0.732424
VVMO6_00693	0.502579	1.86417
VVMO6_00694	-1.05626	1.42146
VVMO6_00695	-0.92479	0.964584
VVMO6_00696	0.566818	1.07407
VVMO6_00697	0.534949	1.39675
VVMO6_00698	0.632852	0.960503
VVMO6_00699	2.07723	1.10654
VVMO6_00700	0.00186754	0.006405
VVMO6_00701	0.162495	0.458075
VVMO6_00702	-0.46627	1.14312
VVMO6_00703	-0.25924	1.27064
VVMO6_00704	-0.31489	0.451517
VVMO6_00705	0.284561	0.532728
VVMO6_00706	0.393317	0.836201
VVMO6_00707	0.180913	0.685721
VVMO6_00708	-0.7312	1.92889
VVMO6_00709	0.43432	0.487869
VVMO6_00710	0.642508	0.54938
VVMO6_00711	0.521718	0.573603
VVMO6_00712	0.387041	0.436089
VVMO6_00713	0.346469	0.495529
VVMO6_00714	0.43064	0.567973
VVMO6_00715	-0.74326	0.675908
VVMO6_00716	0.11445	0.122239
VVMO6_00717	-0.64562	0.666417
VVMO6_00718	-1.45923	1.43538
VVMO6_00719	-0.79947	0.676805
VVMO6_00720	-1.05241	1.56428
VVMO6_00721	-0.84438	1.14407
VVMO6_00722	-0.8898	0.723528
VVMO6_00723	0.434809	0.726555
VVMO6_00724	0.61315	0.790812
VVMO6_00725	0.839898	0.640782
VVMO6_00726	-0.22816	0.592801
VVMO6_00727	1.1059	1.97422
VVMO6_00728	0.2429	0.349213
VVMO6_00729	0.759345	1.69488
VVMO6_00730	-0.22113	0.292145
VVMO6_00731	1.04365	3.16401
VVMO6_00732	0.769764	1.81064
VVMO6_00733	1.04005	2.04625
VVMO6_00734	0.658906	1.39628
VVMO6_00735	0.699984	1.05396
VVMO6_00736	0.0611791	0.131192
VVMO6_00737	0.00321182	0.005122
VVMO6_00738	-2.83645	0.778371
VVMO6_00739	-2.78727	0.769669
VVMO6_00740	-2.00898	0.722821
VVMO6_00741	-0.59969	0.641684
VVMO6_00742	-0.44299	0.645134
VVMO6_00743	1.40489	1.69292
VVMO6_00744	0.352541	1.73399
VVMO6_00745	-0.48348	0.70395
VVMO6_00746	0.598525	0.551091
VVMO6_00747	0.43264	0.494134
VVMO6_00748	-0.07243	0.157207
VVMO6_00749	-0.56331	1.88192
VVMO6_00750	-1.50672	1.78153
VVMO6_00751	-1.09093	1.2461
VVMO6_00752	-0.7674	0.994581
VVMO6_00753	-0.12814	0.294358
VVMO6_00754	0.420964	1.79182
VVMO6_00755	0.246095	0.836569
VVMO6_00756	0.0817994	0.43549
VVMO6_00757	-0.2006	0.559604
VVMO6_00758	-0.24139	0.502594
VVMO6_00759	-0.23698	0.45908
VVMO6_00760	-0.20675	0.32993
VVMO6_00761	-0.08603	0.462974
VVMO6_00762	-0.12484	0.580533
VVMO6_00763	-0.65243	1.39019
VVMO6_00764	1.14789	2.18655
VVMO6_00765	0.276995	0.655126
VVMO6_00766	0.0587368	0.099702
VVMO6_00767	0.704142	0.93665
VVMO6_00768	0.294657	0.552229
VVMO6_00769	-0.32942	1.66018
VVMO6_00770	-0.70452	1.3067
VVMO6_00771	-1.14043	3.7921
VVMO6_00772	-1.04942	1.37744
VVMO6_00773	-0.9095	0.838629
VVMO6_00774	-0.67129	1.04162
VVMO6_00775	-0.48396	0.868713
VVMO6_00776	-0.669	2.19866
VVMO6_00777	-0.47447	2.32663
VVMO6_00778	-0.07589	0.293997
VVMO6_00779	1.40601	1.23143
VVMO6_00780	1.04591	1.16641
VVMO6_00781	0.907699	1.4497
VVMO6_00782	0.747109	0.93453
VVMO6_00783	0.489354	0.936353
VVMO6_00784	0.226793	0.16351
VVMO6_00785	-1.64136	1.79429
VVMO6_00786	0.396336	1.03394
VVMO6_00787	0.359307	1.16838
VVMO6_00788	0.674736	1.71073
VVMO6_00789	1.03414	2.61442
VVMO6_00790	1.28205	2.48132
VVMO6_00791	0.855766	1.28167
VVMO6_00792	-0.3755	1.27393
VVMO6_00793	0.123802	0.455326
VVMO6_00794	0.440738	0.520889
VVMO6_00795	-0.09418	0.196442
VVMO6_00796	0.824961	1.33803
VVMO6_00797	0.595428	0.894622
VVMO6_00798	0.627618	1.04663
VVMO6_00799	0.212376	0.681699
VVMO6_00800	0.662436	1.5375
VVMO6_00801	0.545114	1.86355
VVMO6_00802	0.333981	0.552505
VVMO6_00803	-0.04576	0.077695
VVMO6_00804	-0.24022	0.462557
VVMO6_00805	0.424861	1.62346
VVMO6_00806	0.595778	3.04765
VVMO6_00807	-1.43963	0.720156
VVMO6_00808	-1.35999	0.786322
VVMO6_00809	-0.28208	0.182256
VVMO6_00810	-0.10987	0.144576
VVMO6_00811	-0.51945	0.525076
VVMO6_00812	-0.5431	0.606638
VVMO6_00813	-0.64609	0.560072
VVMO6_00814	-0.07413	0.216863
VVMO6_00815	0.539174	0.959158
VVMO6_00816	0.582084	0.9598
VVMO6_00817	0.392613	0.735747
VVMO6_00818	0.368347	0.632783
VVMO6_00819	0.508942	0.954333
VVMO6_00820	0.447794	0.8345
VVMO6_00821	0.111097	0.399045
VVMO6_00822	0.111784	0.372213
VVMO6_00823	-1.02143	1.08474
VVMO6_00824	-0.39404	1.52487
VVMO6_00825	-0.58224	1.48168
VVMO6_00826	-0.60636	1.15629
VVMO6_00827	-0.30733	1.27749
VVMO6_00828	-0.42475	2.15798
VVMO6_00829	-0.40951	1.22323
VVMO6_00830	-0.68513	4.09971
VVMO6_00831	-0.73935	2.49905
VVMO6_00832	0.873765	1.56521
VVMO6_00833	0.806558	1.77813
VVMO6_00834	0.298306	1.92498
VVMO6_00835	-0.09209	0.629833
VVMO6_00836	-0.04535	0.145751
VVMO6_00837	-0.24075	0.312781
VVMO6_00838	-0.40182	0.898857
VVMO6_00839	-0.35915	1.41749
VVMO6_00840	-0.41782	1.23668
VVMO6_00841	-0.45137	1.19556
VVMO6_00842	-0.3562	1.32565
VVMO6_00843	-0.34747	1.86775
VVMO6_00844	-0.75911	1.88203
VVMO6_00845	-1.18587	1.82495
VVMO6_00846	0.26916	0.759817
VVMO6_00847	0.399476	0.813189
VVMO6_00848	0.493702	0.989959
VVMO6_00849	0.232662	0.809707
VVMO6_00850	0.0194178	0.046974
VVMO6_00851	0.0698883	0.307209
VVMO6_00852	0.094546	0.267421
VVMO6_00853	-0.10153	0.151719
VVMO6_00854	0.664626	1.03517
VVMO6_00855	1.96659	1.29251
VVMO6_00856	0.127784	0.661265
VVMO6_00857	0.21056	1.91884
VVMO6_00858	0.52755	0.63778
VVMO6_00859	0.474429	0.386075
VVMO6_00860	-0.02973	0.039908
VVMO6_00861	-0.42773	1.18038
VVMO6_00862	0.534339	0.784826
VVMO6_00863	-0.27764	0.674281
VVMO6_00864	-0.94312	1.31837
VVMO6_00865	-0.17146	0.362216
VVMO6_00866	-0.94741	1.39534
VVMO6_00867	0.407798	0.489633
VVMO6_00868	0.54197	0.518703
VVMO6_00869	-0.0456	0.057957
VVMO6_00870	0.41687	0.894756
VVMO6_00871	0.882189	1.549
VVMO6_00872	0.926963	2.80019
VVMO6_00873	-0.15433	0.5256
VVMO6_00874	-0.63373	0.844364
VVMO6_00875	0.774064	0.828995
VVMO6_00876	-0.26408	0.414117
VVMO6_00877	0.0705377	0.267961
VVMO6_00878	0.565911	0.908002
VVMO6_00879	0.454292	0.622174
VVMO6_00880	1.71351	3.07995
VVMO6_00881	-0.47415	0.867824
VVMO6_00882	-1.1296	1.43721
VVMO6_00883	0.924471	1.03781
VVMO6_00884	-0.0634	0.059071
VVMO6_00885	-0.09715	0.272667
VVMO6_00886	-0.0644	0.163195
VVMO6_00887	0.333932	0.896019
VVMO6_00888	-0.09212	0.259369
VVMO6_00889	0.013658	0.032273
VVMO6_00890	0.0397757	0.184678
VVMO6_00891	0.435551	1.19674
VVMO6_00892	0.0199467	0.023072
VVMO6_00893	-0.02577	0.102592
VVMO6_00894	-0.31215	0.179734
VVMO6_00895	-0.08371	0.065917
VVMO6_00896	2.77002	0.589871
VVMO6_00897	2.54025	0.820222
VVMO6_00898	0.108003	0.068872
VVMO6_00899	-0.53218	0.45323
VVMO6_00900	-0.92659	0.951656
VVMO6_00901	-0.88817	0.601146
VVMO6_00902	-0.78512	0.223361
VVMO6_00903	-0.94179	0.362962
VVMO6_00904	-0.69197	0.524632
VVMO6_00905	-1.10045	1.48942
VVMO6_00906	-1.54082	1.88181
VVMO6_00907	-1.66317	1.83131
VVMO6_00908	-2.20713	1.72229
VVMO6_00909	-0.60661	0.889168
VVMO6_00910	-0.5002	1.69511
VVMO6_00911	-1.01576	1.6966
VVMO6_00912	-0.3559	0.822587
VVMO6_00913	-0.47506	1.39955
VVMO6_00914	-0.33037	3.291
VVMO6_00915	-1.11828	2.06244
VVMO6_00916	0.130423	0.849257
VVMO6_00917	-0.86788	1.95407
VVMO6_00918	-1.45723	2.04108
VVMO6_00919	-0.42022	1.301
VVMO6_00920	-0.12893	0.106547
VVMO6_00921	-0.43436	2.01105
VVMO6_00922	-0.93574	1.23399
VVMO6_00923	-0.66587	1.28865
VVMO6_00924	-0.87374	1.17221
VVMO6_00925	-0.67149	0.733055
VVMO6_00926	0.289544	0.48514
VVMO6_00927	0.601808	0.708247
VVMO6_00928	-0.5597	0.331153
VVMO6_00929	-0.00889	0.011779
VVMO6_00930	-3.12798	0.850854
VVMO6_00933	-0.39987	1.61353
VVMO6_00934	0.498136	0.781936
VVMO6_00935	0.135075	0.207104
VVMO6_00936	-0.66745	0.993888
VVMO6_00937	-1.84724	1.21859
VVMO6_00938	0.362927	0.698617
VVMO6_00939	0.180123	0.106881
VVMO6_00940	1.65297	1.81001
VVMO6_00941	0.872692	1.90453
VVMO6_00942	0.483977	0.59094
VVMO6_00943	0.711132	0.884718
VVMO6_00944	0.938781	1.06947
VVMO6_00945	0.732641	0.920252
VVMO6_00946	0.95585	1.53372
VVMO6_00947	-0.77832	2.34156
VVMO6_00948	-0.59621	1.06295
VVMO6_00949	-0.56217	1.57642
VVMO6_00950	0.527422	1.77688
VVMO6_00951	0.939768	1.5313
VVMO6_00952	0.626683	1.10424
VVMO6_00953	0.862884	1.68636
VVMO6_00954	0.513661	1.60157
VVMO6_00955	-0.62138	0.691073
VVMO6_00956	-0.23832	0.864558
VVMO6_00957	-0.63409	1.20096
VVMO6_00958	-0.26856	1.6102
VVMO6_00959	0.217582	1.10487
VVMO6_00960	-0.0522	0.368969
VVMO6_00961	-1.28053	2.17989
VVMO6_00962	-1.87742	2.04789
VVMO6_00963	-1.69883	1.66001
VVMO6_00964	-1.34662	1.40386
VVMO6_00966	0.884241	0.963728
VVMO6_00967	-0.7517	1.28348
VVMO6_00968	-0.12782	0.431062
VVMO6_00969	-0.70174	1.55685
VVMO6_00970	-1.00728	1.71443
VVMO6_00971	-0.03757	0.070676
VVMO6_00972	0.00467068	0.005844
VVMO6_00973	0.278003	0.25158
VVMO6_00974	-0.00618	0.006724
VVMO6_00975	0.452766	0.548582
VVMO6_00976	0.156729	0.162419
VVMO6_00977	0.187609	0.173199
VVMO6_00978	-0.49914	0.270036
VVMO6_00979	0.915495	2.32012
VVMO6_00980	-0.40198	0.889615
VVMO6_00981	-0.5169	0.794399
VVMO6_00982	-0.22382	0.315222
VVMO6_00983	-0.47562	0.58816
VVMO6_00984	-0.69915	0.823353
VVMO6_00985	0.675304	0.709667
VVMO6_00986	0.867751	1.1447
VVMO6_00987	0.107265	0.216847
VVMO6_00988	0.553667	1.29853
VVMO6_00989	1.2087	1.76776
VVMO6_00990	-0.70586	0.995207
VVMO6_00991	-0.8954	0.81713
VVMO6_00992	-1.1148	0.755554
VVMO6_00993	0.119197	0.493159
VVMO6_00994	0.421093	1.16663
VVMO6_00995	0.0998802	0.142718
VVMO6_00996	0.0593901	0.069968
VVMO6_00997	-0.46017	0.636951
VVMO6_00998	-0.36336	0.680679
VVMO6_00999	0.248955	0.72788
VVMO6_01000	1.1099	1.49003
VVMO6_01001	0.855791	1.31626
VVMO6_01002	-0.16828	0.424405
VVMO6_01003	-0.53	2.62327
VVMO6_01004	-0.60115	2.07943
VVMO6_01005	1.32208	1.42351
VVMO6_01006	0.53946	0.817698
VVMO6_01007	-0.32441	0.40384
VVMO6_01008	0.408859	1.04919
VVMO6_01009	0.298218	0.5138
VVMO6_01010	0.401552	2.02599
VVMO6_01011	0.283732	0.865524
VVMO6_01012	0.465201	1.21216
VVMO6_01013	0.254756	1.18309
VVMO6_01014	-0.29117	1.62819
VVMO6_01015	0.339371	0.204667
VVMO6_01016	0.18703	0.083637
VVMO6_01017	-0.09518	0.128038
VVMO6_01018	0.121466	0.871429
VVMO6_01019	-0.14151	0.30091
VVMO6_01020	0.107404	0.260451
VVMO6_01021	0.238761	0.295244
VVMO6_01022	0.530186	1.11838
VVMO6_01023	0.826866	1.72364
VVMO6_01024	0.0891596	0.246929
VVMO6_01025	-0.21619	0.957095
VVMO6_01026	-0.41433	0.620581
VVMO6_01027	-0.41266	0.5094
VVMO6_01028	0.136765	0.212888
VVMO6_01029	-0.5691	0.835374
VVMO6_01030	-0.57732	1.2941
VVMO6_01031	-0.78943	1.30591
VVMO6_01032	0.13305	0.374922
VVMO6_01033	-0.80204	1.57124
VVMO6_01034	-0.57941	2.1353
VVMO6_01035	-0.79606	1.70022
VVMO6_01036	0.252382	0.874066
VVMO6_01037	1.03644	1.82336
VVMO6_01038	0.596998	1.47202
VVMO6_01039	-0.5685	1.14515
VVMO6_01040	0.446489	2.52663
VVMO6_01041	0.523614	1.19407
VVMO6_01042	1.1014	1.19306
VVMO6_01043	0.694445	1.41387
VVMO6_01044	-0.39753	0.600299
VVMO6_01045	0.723265	0.462926
VVMO6_01046	0.793049	1.60299
VVMO6_01047	-4.45982	1.35691
VVMO6_01048	0.815749	1.17126
VVMO6_01049	-0.22154	1.86399
VVMO6_01050	-0.18172	0.465738
VVMO6_01051	0.0212184	0.032229
VVMO6_01052	-0.05852	0.091343
VVMO6_01053	0.156142	0.536156
VVMO6_01054	-0.08111	0.140914
VVMO6_01055	-0.54069	0.412814
VVMO6_01056	-0.41876	0.31836
VVMO6_01057	-0.44375	0.560401
VVMO6_01058	-0.47821	0.730648
VVMO6_01059	-0.32268	0.57892
VVMO6_01060	-0.72506	1.1594
VVMO6_01061	-0.50331	1.11557
VVMO6_01062	-0.48733	1.38077
VVMO6_01063	-0.19288	0.574427
VVMO6_01064	-0.20501	0.506697
VVMO6_01065	-0.38987	1.74749
VVMO6_01066	0.0607502	0.061115
VVMO6_01067	0.126323	0.374019
VVMO6_01068	0.888469	1.46736
VVMO6_01069	0.704436	0.888655
VVMO6_01070	0.629986	0.905221
VVMO6_01071	0.678041	1.4691
VVMO6_01072	0.799056	1.68166
VVMO6_01073	0.496701	0.649171
VVMO6_01074	0.215675	0.398052
VVMO6_01075	0.272781	0.394616
VVMO6_01076	2.68254	0.791738
VVMO6_01077	-0.14433	0.301656
VVMO6_01078	-0.30302	0.403985
VVMO6_01079	0.0146256	0.014808
VVMO6_01080	0.00900337	0.004315
VVMO6_01081	-0.46476	0.311815
VVMO6_01082	-0.20619	0.641122
VVMO6_01083	-0.46611	0.736567
VVMO6_01084	-0.6452	2.23758
VVMO6_01085	-0.08206	0.106667
VVMO6_01086	0.817429	1.45282
VVMO6_01087	-0.32152	0.265812
VVMO6_01088	-0.07908	0.0775
VVMO6_01089	-0.99761	1.35528
VVMO6_01090	-0.91388	0.354135
VVMO6_01091	-0.20051	0.064775
VVMO6_01092	0.748994	0.569527
VVMO6_01093	0.352809	0.090649
VVMO6_01094	-0.66493	0.30525
VVMO6_01095	0.290842	0.254086
VVMO6_01096	0.0701026	0.070752
VVMO6_01097	-0.98346	2.83188
VVMO6_01098	0.923791	0.758885
VVMO6_01099	0.797363	0.440158
VVMO6_01100	0.811149	0.443954
VVMO6_01101	-0.68677	0.674749
VVMO6_01102	-0.06795	0.120656
VVMO6_01103	-0.19843	0.23549
VVMO6_01104	0.391593	0.497812
VVMO6_01105	1.09328	1.38706
VVMO6_01106	-1.4507	1.40262
VVMO6_01107	-1.18992	1.94327
VVMO6_01108	0.0766373	0.150683
VVMO6_01109	-0.56422	1.55666
VVMO6_01110	1.14562	1.03819
VVMO6_01111	1.02624	1.16632
VVMO6_01112	0.625788	0.87961
VVMO6_01113	0.0274321	0.082266
VVMO6_01114	-0.02786	0.059904
VVMO6_01115	-2.03493	1.72159
VVMO6_01116	-2.57701	1.39331
VVMO6_01117	-0.11968	0.068274
VVMO6_01118	-1.99324	1.7791
VVMO6_01119	-1.98614	3.74431
VVMO6_01120	0.378794	0.631858
VVMO6_01121	0.174352	0.821764
VVMO6_01122	2.10344	1.92345
VVMO6_01123	0.0123119	0.016394
VVMO6_01124	2.16304	1.15203
VVMO6_01125	-0.46998	0.681354
VVMO6_01126	0.356228	0.640331
VVMO6_01127	0.227001	0.233332
VVMO6_01128	0.15069	0.365137
VVMO6_01129	0.505713	0.945812
VVMO6_01130	-0.11924	0.255294
VVMO6_01131	1.01563	0.686179
VVMO6_01132	3.50249	1.08493
VVMO6_01133	0.31241	0.521309
VVMO6_01134	0.266336	0.694936
VVMO6_01135	-0.46773	1.47172
VVMO6_01136	-0.8235	1.53072
VVMO6_01137	-0.94055	1.57182
VVMO6_01138	-0.87062	2.08544
VVMO6_01139	-0.7194	1.5145
VVMO6_01140	1.51305	2.03637
VVMO6_01141	0.44286	1.21077
VVMO6_01142	1.14447	1.06997
VVMO6_01143	0.984836	2.28374
VVMO6_01144	0.203617	0.25725
VVMO6_01145	0.0413238	0.026734
VVMO6_01146	-0.01319	0.007596
VVMO6_01147	0.000218524	0.000105
VVMO6_01148	0.0117316	0.014511
VVMO6_01149	0.115085	0.260976
VVMO6_01150	0.331424	0.523752
VVMO6_01151	-0.42707	1.13848
VVMO6_01152	1.07395	1.18134
VVMO6_01153	0.491111	0.833693
VVMO6_01154	0.754989	1.46991
VVMO6_01155	0.203203	1.84563
VVMO6_01156	0.0351851	0.103046
VVMO6_01157	0.698109	1.01507
VVMO6_01158	-0.92151	1.49761
VVMO6_01160	-1.83332	1.87777
VVMO6_01161	2.25545	0.634568
VVMO6_01162	1.75237	1.38449
VVMO6_01163	1.52805	1.97167
VVMO6_01164	-0.6999	2.6356
VVMO6_01165	-1.59142	2.10006
VVMO6_01166	0.470981	1.38222
VVMO6_01167	-0.22202	0.45594
VVMO6_01168	0.151805	0.314425
VVMO6_01169	-0.81195	2.40064
VVMO6_01170	-0.98742	1.47994
VVMO6_01171	-2.24401	2.44313
VVMO6_01172	-0.08377	0.128263
VVMO6_01173	-0.07368	0.035206
VVMO6_01174	-0.04569	0.025032
VVMO6_01175	1.15562	1.95796
VVMO6_01176	-0.15456	0.160786
VVMO6_01177	-0.62843	0.547203
VVMO6_01178	-0.67495	0.747187
VVMO6_01179	-0.8533	1.80559
VVMO6_01180	-0.54514	0.632947
VVMO6_01181	-0.79082	1.40077
VVMO6_01182	-0.80959	1.4666
VVMO6_01183	-0.65171	1.91396
VVMO6_01184	-0.35978	0.563383
VVMO6_01185	-0.58234	1.51082
VVMO6_01186	-0.26955	0.637616
VVMO6_01187	-0.21577	0.483991
VVMO6_01188	-0.30323	0.251194
VVMO6_01189	-0.76969	0.579347
VVMO6_01190	-0.21736	0.23272
VVMO6_01191	0.431837	1.00216
VVMO6_01192	0.24615	0.599066
VVMO6_01193	0.0773858	0.08081
VVMO6_01194	0.524621	0.813403
VVMO6_01195	0.045492	0.044844
VVMO6_01196	-0.71772	0.497845
VVMO6_01197	0.132614	0.411961
VVMO6_01198	-0.46249	2.69218
VVMO6_01199	-0.68606	1.49427
VVMO6_01200	-1.56091	1.57655
VVMO6_01201	0.832669	1.23347
VVMO6_01202	0.226905	0.627732
VVMO6_01203	-0.02963	0.141904
VVMO6_01205	-0.18207	0.664297
VVMO6_01207	-0.80093	0.722013
VVMO6_01208	-0.78204	0.628511
VVMO6_01209	-0.41332	1.48336
VVMO6_01210	-0.27108	0.13419
VVMO6_01211	0.114728	0.123387
VVMO6_01212	0.0665479	0.72778
VVMO6_01213	-0.09899	0.131797
VVMO6_01214	-0.70293	1.32176
VVMO6_01215	0.27942	0.439719
VVMO6_01216	0.359575	0.502791
VVMO6_01217	0.781709	1.19216
VVMO6_01218	0.0281547	0.039678
VVMO6_01219	0.0802771	0.499847
VVMO6_01221	-0.07914	0.164908
VVMO6_01222	-1.198	1.34335
VVMO6_01223	-0.70959	1.81709
VVMO6_01224	1.14029	1.82849
VVMO6_01225	1.3897	1.83256
VVMO6_01226	0.746362	0.652532
VVMO6_01227	0.899429	1.26802
VVMO6_01228	1.34259	1.22487
VVMO6_01229	0.896024	2.13676
VVMO6_01230	0.149236	0.602136
VVMO6_01231	-0.1177	0.037156
VVMO6_01232	0.142682	0.410731
VVMO6_01233	0.119758	0.306236
VVMO6_01234	-0.03956	0.079002
VVMO6_01235	0.513485	1.51652
VVMO6_01236	2.0658	1.5363
VVMO6_01237	1.8176	1.16829
VVMO6_01238	0.145313	0.402248
VVMO6_01239	0.961703	1.10861
VVMO6_01240	0.169296	0.357206
VVMO6_01241	0.443234	0.802134
VVMO6_01242	1.47828	1.42811
VVMO6_01243	-0.01	0.014752
VVMO6_01244	-0.35998	0.360716
VVMO6_01245	-0.73065	1.07011
VVMO6_01246	-0.40216	0.355242
VVMO6_01247	-0.28943	0.070375
VVMO6_01248	0.167531	0.092672
VVMO6_01249	-0.61508	0.781587
VVMO6_01250	-0.3067	1.08486
VVMO6_01251	-0.30466	0.722443
VVMO6_01252	-0.61585	0.369822
VVMO6_01253	-0.10295	0.097505
VVMO6_01254	0.147591	0.103197
VVMO6_01255	-0.39968	0.757326
VVMO6_01256	-0.10595	0.103372
VVMO6_01257	-0.67829	0.689875
VVMO6_01258	0.350618	0.572605
VVMO6_01259	0.852127	0.898498
VVMO6_01260	1.06976	0.825465
VVMO6_01261	-0.69445	0.575813
VVMO6_01262	-0.55326	0.631689
VVMO6_01263	-2.40453	1.47891
VVMO6_01264	1.74377	2.32705
VVMO6_01265	0.691928	0.99014
VVMO6_01266	0.916493	0.925436
VVMO6_01267	0.91044	1.55675
VVMO6_01268	-2.03011	0.77685
VVMO6_01269	-0.70359	1.25918
VVMO6_01270	-0.65977	1.32776
VVMO6_01271	-0.49752	0.841084
VVMO6_01272	-0.38144	0.405933
VVMO6_01273	-0.35458	0.402784
VVMO6_01274	2.08033	2.87708
VVMO6_01275	0.355966	0.709679
VVMO6_01276	0.320836	0.455506
VVMO6_01277	1.28204	2.0572
VVMO6_01278	1.253	0.944423
VVMO6_01279	1.40914	1.20057
VVMO6_01280	-0.34163	0.69904
VVMO6_01281	0.172599	0.858073
VVMO6_01282	0.39331	1.33387
VVMO6_01283	0.420344	1.12009
VVMO6_01284	0.441453	2.30293
VVMO6_01285	0.170418	0.839639
VVMO6_01286	-0.09843	0.171487
VVMO6_01287	0.0446496	0.235882
VVMO6_01288	-0.27053	1.55603
VVMO6_01289	-0.21222	0.316621
VVMO6_01290	-0.39887	0.919134
VVMO6_01291	-0.59033	1.14982
VVMO6_01292	-0.7732	2.49355
VVMO6_01293	-0.90315	0.687986
VVMO6_01294	-0.73337	0.434156
VVMO6_01295	-0.67709	0.382517
VVMO6_01297	-1.04897	0.622295
VVMO6_01298	-0.76379	0.503246
VVMO6_01299	-0.23931	0.756164
VVMO6_01300	-0.06735	0.15687
VVMO6_01301	1.36192	1.54355
VVMO6_01302	0.756074	1.13192
VVMO6_01303	0.552592	1.10946
VVMO6_01305	-0.66497	1.17955
VVMO6_01306	-0.52717	1.68769
VVMO6_01307	-0.34194	0.843339
VVMO6_01308	-0.01656	0.016915
VVMO6_01309	-0.11308	0.206678
VVMO6_01310	0.351671	1.90061
VVMO6_01311	-0.00404	0.013199
VVMO6_01312	-0.11733	0.351756
VVMO6_01313	-0.27843	1.16346
VVMO6_01314	-0.36731	1.12148
VVMO6_01315	-0.23353	0.71205
VVMO6_01316	-0.34181	1.11194
VVMO6_01317	-0.04163	0.263763
VVMO6_01318	-0.32784	1.23534
VVMO6_01319	-0.27318	0.454295
VVMO6_01320	0.0533489	0.126969
VVMO6_01321	0.0176755	0.065563
VVMO6_01322	-0.10404	1.22448
VVMO6_01323	-0.17807	0.244966
VVMO6_01324	0.00814009	0.012954
VVMO6_01325	-0.10315	0.130683
VVMO6_01326	0.10021	0.295828
VVMO6_01327	0.325844	0.697535
VVMO6_01328	0.204053	0.558479
VVMO6_01329	0.351916	1.62737
VVMO6_01330	0.506421	0.846781
VVMO6_01331	0.289805	0.5652
VVMO6_01332	0.45705	1.10686
VVMO6_01333	0.34383	1.65755
VVMO6_01334	-0.58714	1.4744
VVMO6_01335	-0.42218	2.16491
VVMO6_01336	-0.47059	1.36486
VVMO6_01337	-0.55789	1.61987
VVMO6_01338	-0.48011	0.729965
VVMO6_01339	-0.50279	0.788709
VVMO6_01340	-0.52003	1.2213
VVMO6_01341	-0.51696	0.926282
VVMO6_01342	0.0453849	0.062222
VVMO6_01343	0.110507	0.168337
VVMO6_01344	-0.05445	0.09264
VVMO6_01345	-0.12238	0.608217
VVMO6_01346	-0.11721	0.470399
VVMO6_01347	-0.40497	0.715598
VVMO6_01348	-0.42717	0.489222
VVMO6_01349	-0.22651	0.737749
VVMO6_01350	-0.26715	0.416241
VVMO6_01351	-0.63666	0.818883
VVMO6_01352	-0.5187	0.674566
VVMO6_01353	-0.55812	1.00174
VVMO6_01354	-0.75395	0.824389
VVMO6_01355	-0.28866	0.236741
VVMO6_01357	-0.04367	0.043472
VVMO6_01358	0.0296557	0.059825
VVMO6_01359	-0.26312	0.753136
VVMO6_01360	-0.10059	0.061547
VVMO6_01361	0.621916	1.19363
VVMO6_01362	0.00490721	0.005389
VVMO6_01363	-0.11383	0.104977
VVMO6_01364	0.409143	0.946335
VVMO6_01365	0.248468	1.33594
VVMO6_01366	0.232756	0.745015
VVMO6_01367	0.685598	1.48754
VVMO6_01369	0.217288	1.23883
VVMO6_01371	0.712514	0.627301
VVMO6_01372	0.366735	0.267598
VVMO6_01373	0.212745	0.186499
VVMO6_01374	-0.53939	0.897327
VVMO6_01375	-0.24224	0.54898
VVMO6_01376	-0.08337	0.057741
VVMO6_01377	-0.3158	0.28434
VVMO6_01379	0.333839	0.798937
VVMO6_01382	0.2925	1.62042
VVMO6_01383	-0.32987	0.352477
VVMO6_01384	0.280082	0.535564
VVMO6_01386	1.49574	0.925659
VVMO6_01387	1.00981	1.07927
VVMO6_01388	0.658724	1.73057
VVMO6_01390	0.461178	1.85789
VVMO6_01391	0.0654032	0.060868
VVMO6_01392	1.55332	1.53425
VVMO6_01393	-0.30536	0.463899
VVMO6_01394	-0.28406	0.461084
VVMO6_01395	0.035087	0.038265
VVMO6_01396	-0.00127	0.001419
VVMO6_01397	-0.69905	1.30664
VVMO6_01398	-0.09334	0.243181
VVMO6_01399	0.280954	1.13915
VVMO6_01400	0.211152	1.01771
VVMO6_01402	0.248241	1.34678
VVMO6_01403	-0.12171	0.507554
VVMO6_01404	0.0922116	0.082462
VVMO6_01405	0.162442	0.435069
VVMO6_01406	0.275426	1.12513
VVMO6_01407	0.146735	1.76492
VVMO6_01408	-0.02649	0.140045
VVMO6_01409	-0.14437	0.905872
VVMO6_01410	0.0601553	0.451407
VVMO6_01411	0.141074	0.204536
VVMO6_01412	0.169843	0.489325
VVMO6_01413	-0.08056	0.160321
VVMO6_01414	-0.28883	0.682954
VVMO6_01415	0.0534	0.239635
VVMO6_01416	-0.3962	1.38865
VVMO6_01417	-0.17343	0.496175
VVMO6_01418	-0.28439	0.648192
VVMO6_01419	-0.10415	0.611401
VVMO6_01420	0.123078	0.262733
VVMO6_01421	0.174053	1.14055
VVMO6_01422	-0.02587	0.110401
VVMO6_01423	0.0295969	0.093153
VVMO6_01424	0.0436874	0.531394
VVMO6_01425	-0.01204	0.038061
VVMO6_01426	-0.05929	0.271655
VVMO6_01427	0.0364259	0.036609
VVMO6_01428	0.0651196	0.088818
VVMO6_01429	-0.10453	0.122152
VVMO6_01430	0.277045	0.521443
VVMO6_01431	0.169361	0.422705
VVMO6_01432	0.0567148	0.165701
VVMO6_01433	-0.05011	0.050036
VVMO6_01434	-0.04612	0.080816
VVMO6_01435	0.00839916	0.02712
VVMO6_01438	0.67359	1.95873
VVMO6_01439	0.0599673	0.12034
VVMO6_01440	-0.23015	0.413676
VVMO6_01441	-0.03198	0.248509
VVMO6_01442	0.039276	0.095509
VVMO6_01443	0.0026495	0.006741
VVMO6_01444	-0.09557	0.161027
VVMO6_01445	0.0387612	0.024037
VVMO6_01446	0.462138	0.940609
VVMO6_01447	-0.0181	0.05318
VVMO6_01448	0.170299	1.20462
VVMO6_01449	0.169522	0.737969
VVMO6_01450	-0.02374	0.029342
VVMO6_01451	-0.1437	0.240282
VVMO6_01452	0.338798	0.719024
VVMO6_01453	-0.00321	0.007677
VVMO6_01455	1.57768	0.893259
VVMO6_01456	1.13589	0.778851
VVMO6_01457	0.560498	0.569404
VVMO6_01458	-0.00644	0.008044
VVMO6_01459	0.06705	0.090788
VVMO6_01460	-0.23625	0.670155
VVMO6_01461	-0.16912	0.394022
VVMO6_01462	-0.25822	1.43825
VVMO6_01463	-0.28723	0.20813
VVMO6_01464	0.603806	0.895009
VVMO6_01465	-0.02431	0.054728
VVMO6_01466	0.187322	0.384089
VVMO6_01467	0.241301	0.378109
VVMO6_01468	-0.13254	0.734031
VVMO6_01469	1.34242	1.58309
VVMO6_01470	1.32572	1.33673
VVMO6_01471	0.393358	0.6021
VVMO6_01472	-0.42749	1.17081
VVMO6_01473	-1.25486	2.28146
VVMO6_01474	0.143392	0.216571
VVMO6_01475	0.135404	0.157147
VVMO6_01476	1.48654	1.69367
VVMO6_01477	-0.6687	0.635088
VVMO6_01478	0.341776	0.338077
VVMO6_01479	0.200054	0.242897
VVMO6_01480	-0.5181	0.592253
VVMO6_01481	-1.46102	0.833421
VVMO6_01482	-1.87219	0.779013
VVMO6_01483	-0.82837	0.760731
VVMO6_01484	-0.6524	0.885113
VVMO6_01485	0.468897	0.85898
VVMO6_01486	0.446779	0.594481
VVMO6_01487	0.851562	0.37805
VVMO6_01488	0.828951	0.901176
VVMO6_01489	0.332693	0.517621
VVMO6_01490	1.02128	1.24555
VVMO6_01491	0.219408	0.396794
VVMO6_01492	-1.21228	0.711839
VVMO6_01493	-2.05569	0.730682
VVMO6_01494	-1.78438	0.912682
VVMO6_01495	-1.77254	0.745861
VVMO6_01496	-1.79847	0.694418
VVMO6_01497	-1.10825	0.607078
VVMO6_01498	-0.75612	0.637657
VVMO6_01499	0.795124	0.938329
VVMO6_01500	0.800902	0.64883
VVMO6_01501	-0.41252	1.40563
VVMO6_01502	0.717054	0.9812
VVMO6_01503	-0.37051	0.295276
VVMO6_01504	-0.16482	0.128283
VVMO6_01505	-1.49762	1.21971
VVMO6_01506	0.764826	1.22151
VVMO6_01507	0.651036	2.11726
VVMO6_01508	0.563345	2.84498
VVMO6_01509	0.491988	1.27448
VVMO6_01510	0.0288378	0.056712
VVMO6_01511	0.322485	1.23628
VVMO6_01512	0.330209	0.769611
VVMO6_01513	-0.54428	0.6265
VVMO6_01514	-1.22404	1.57907
VVMO6_01515	-1.37737	2.59755
VVMO6_01516	-0.31099	0.711688
VVMO6_01517	-0.20778	0.524966
VVMO6_01518	0.100778	0.592034
VVMO6_01519	-0.01596	0.025091
VVMO6_01520	0.148618	0.158674
VVMO6_01521	0.13001	0.126464
VVMO6_01522	0.320851	0.424927
VVMO6_01523	0.221315	0.304574
VVMO6_01524	1.03536	1.32888
VVMO6_01525	0.107852	0.30841
VVMO6_01526	-0.03748	0.126311
VVMO6_01527	0.430293	1.34569
VVMO6_01528	-1.40693	1.61649
VVMO6_01529	-0.54003	1.52757
VVMO6_01530	-0.9234	1.24929
VVMO6_01531	0.55538	0.598623
VVMO6_01532	1.08679	2.10064
VVMO6_01533	0.141303	0.129936
VVMO6_01534	0.824645	1.44846
VVMO6_01535	0.281526	0.530154
VVMO6_01536	0.279475	0.380832
VVMO6_01537	-0.15619	0.24032
VVMO6_01538	-0.77974	0.931109
VVMO6_01539	0.506198	0.587847
VVMO6_01541	0.206959	0.227765
VVMO6_01542	-0.16717	1.20412
VVMO6_01543	1.08785	2.4183
VVMO6_01544	-2.4312	0.798341
VVMO6_01545	-1.68251	0.666135
VVMO6_01546	-2.26152	0.915211
VVMO6_01547	-1.3411	0.832
VVMO6_01548	-1.3109	0.671181
VVMO6_01549	0.25744	0.338643
VVMO6_01550	-0.25112	0.43454
VVMO6_01551	0.0596791	0.06079
VVMO6_01552	0.883285	1.07084
VVMO6_01553	-0.53311	1.37477
VVMO6_01559	0.0276061	0.037161
VVMO6_01560	0.121306	0.09023
VVMO6_01561	0.0784913	0.153376
VVMO6_01562	0.888692	0.67211
VVMO6_01563	-0.04903	0.031111
VVMO6_01564	0.12335	0.510563
VVMO6_01565	-0.13866	0.110262
VVMO6_01567	-0.05592	0.030805
VVMO6_01568	0.666973	0.76326
VVMO6_01569	0.155222	0.34186
VVMO6_01572	0.129052	0.220326
VVMO6_01573	0.266287	0.866352
VVMO6_01574	-0.14655	0.616553
VVMO6_01575	-1.22307	1.26961
VVMO6_01576	-0.72901	0.815968
VVMO6_01577	-0.74268	1.6141
VVMO6_01578	-0.83238	2.01935
VVMO6_01579	-0.40612	1.01976
VVMO6_01580	0.273951	0.418401
VVMO6_01581	-0.3217	0.309082
VVMO6_01583	0.701729	0.465383
VVMO6_01584	0.247536	0.519658
VVMO6_01585	-0.31314	0.468316
VVMO6_01586	0.160934	0.97991
VVMO6_01587	-0.06659	0.067443
VVMO6_01588	-0.26898	0.337864
VVMO6_01589	-0.38956	0.465819
VVMO6_01590	-0.70011	2.30398
VVMO6_01591	-0.31619	1.52442
VVMO6_01592	-0.59709	1.61363
VVMO6_01593	0.712991	0.935509
VVMO6_01594	-0.05089	0.119268
VVMO6_01595	0.032854	0.044145
VVMO6_01596	-0.19659	1.26943
VVMO6_01597	0.186662	0.316855
VVMO6_01598	1.36172	1.55363
VVMO6_01599	1.42977	1.23504
VVMO6_01600	0.0534934	0.04777
VVMO6_01601	0.142991	0.174239
VVMO6_01602	-1.15366	1.02057
VVMO6_01603	1.09609	1.87284
VVMO6_01604	0.647577	2.13703
VVMO6_01605	2.16902	2.50861
VVMO6_01606	0.644921	1.06725
VVMO6_01607	0.3541	1.06238
VVMO6_01608	-0.05612	0.16793
VVMO6_01609	0.567322	1.36094
VVMO6_01610	-0.03921	0.081087
VVMO6_01611	0.494446	2.87704
VVMO6_01612	0.855667	2.25324
VVMO6_01613	0.431798	0.547534
VVMO6_01614	0.289814	0.670515
VVMO6_01615	-0.08332	0.388807
VVMO6_01616	0.662014	1.36318
VVMO6_01617	0.283995	0.176851
VVMO6_01618	0.0723177	0.060265
VVMO6_01619	-0.60299	0.985057
VVMO6_01620	-0.36304	0.333998
VVMO6_01621	-0.44172	1.12018
VVMO6_01622	-0.83501	2.32011
VVMO6_01623	-0.48553	0.685492
VVMO6_01624	-0.91733	1.2244
VVMO6_01625	-0.81739	1.75268
VVMO6_01626	-0.10926	0.240326
VVMO6_01627	0.283856	0.395245
VVMO6_01628	-0.18077	0.320464
VVMO6_01629	-0.1715	1.2123
VVMO6_01630	0.195265	0.314
VVMO6_01631	-0.31652	0.320209
VVMO6_01632	-0.53474	0.460182
VVMO6_01633	-1.43558	1.59202
VVMO6_01634	-2.14438	1.67485
VVMO6_01635	-1.9525	1.24592
VVMO6_01636	-1.27573	1.75225
VVMO6_01637	1.34041	1.56873
VVMO6_01638	-0.07767	0.229288
VVMO6_01639	3.65681	1.49109
VVMO6_01640	0.164671	0.117732
VVMO6_01641	0.879405	1.42825
VVMO6_01642	0.964837	1.72412
VVMO6_01643	1.68138	1.63708
VVMO6_01644	1.51717	1.51254
VVMO6_01645	0.444923	0.373325
VVMO6_01646	0.715385	1.01277
VVMO6_01647	1.00387	1.4996
VVMO6_01648	-0.05453	0.100342
VVMO6_01649	0.438933	1.61972
VVMO6_01650	0.13578	0.25219
VVMO6_01651	-0.12073	0.15404
VVMO6_01652	0.832871	0.552944
VVMO6_01653	-0.58613	0.945977
VVMO6_01654	-0.67754	0.767541
VVMO6_01655	0.315988	0.395262
VVMO6_01656	1.93439	2.35
VVMO6_01657	1.92563	2.1174
VVMO6_01658	0.61617	0.896938
VVMO6_01659	-0.28353	0.300553
VVMO6_01660	-1.18385	1.40485
VVMO6_01661	-1.49689	1.77314
VVMO6_01662	-1.63452	1.78304
VVMO6_01663	-0.6237	1.54214
VVMO6_01664	-0.85311	1.09081
VVMO6_01665	-0.97923	1.36361
VVMO6_01666	-0.99559	1.35174
VVMO6_01667	0.748886	1.13951
VVMO6_01668	0.783806	1.184
VVMO6_01669	0.262631	0.557762
VVMO6_01670	0.0503135	0.085578
VVMO6_01671	1.1649	1.36377
VVMO6_01672	0.131303	0.096754
VVMO6_01673	-1.00749	1.0424
VVMO6_01674	-1.8371	1.64364
VVMO6_01675	-1.38531	1.76326
VVMO6_01676	-0.51713	1.38603
VVMO6_01677	-0.45819	0.757091
VVMO6_01678	0.825595	0.692625
VVMO6_01679	0.71675	0.454065
VVMO6_01680	2.1708	1.89875
VVMO6_01681	0.493204	0.596334
VVMO6_01682	0.296949	0.362525
VVMO6_01683	0.445325	0.714237
VVMO6_01684	-0.39994	0.516747
VVMO6_01685	-0.15067	0.565418
VVMO6_01686	-1.26363	1.08685
VVMO6_01687	-1.29602	0.895342
VVMO6_01688	-1.32932	0.978112
VVMO6_01689	-1.18346	1.08546
VVMO6_01690	-0.9019	0.65039
VVMO6_01691	-0.96573	0.612855
VVMO6_01692	0.570994	0.640148
VVMO6_01693	3.59474	1.99461
VVMO6_01694	3.18253	1.04423
VVMO6_01695	2.62705	1.47723
VVMO6_01696	2.20318	1.12152
VVMO6_01697	1.03137	1.28795
VVMO6_01698	0.353577	0.839146
VVMO6_01699	0.212258	0.655425
VVMO6_01700	0.103337	0.334673
VVMO6_01701	-0.0099	0.016734
VVMO6_01702	0.559693	0.377376
VVMO6_01703	0.92887	1.96065
VVMO6_01704	1.24746	1.13235
VVMO6_01705	0.648008	0.941372
VVMO6_01706	0.269135	1.14639
VVMO6_01707	-0.00332	0.004782
VVMO6_01708	0.23803	0.226393
VVMO6_01709	0.0833	0.128848
VVMO6_01710	0.808795	1.83922
VVMO6_01711	1.68251	2.59648
VVMO6_01712	-1.89317	2.64441
VVMO6_01713	-3.42363	2.71088
VVMO6_01714	0.0506506	0.049267
VVMO6_01715	-0.94383	2.14933
VVMO6_01716	0.188957	0.991796
VVMO6_01717	0.685727	2.1087
VVMO6_01718	0.195974	0.72522
VVMO6_01719	0.174821	0.699426
VVMO6_01720	1.32834	0.881191
VVMO6_01721	1.73578	0.838948
VVMO6_01722	1.685	0.792295
VVMO6_01723	2.02563	0.753212
VVMO6_01724	-0.17209	2.58451
VVMO6_01725	2.45936	1.42777
VVMO6_01726	0.905335	0.264884
VVMO6_01727	-0.34233	0.250268
VVMO6_01728	-0.03386	0.143077
VVMO6_01729	0.10778	0.256063
VVMO6_01730	-0.03438	0.039055
VVMO6_01731	-0.43368	0.924102
VVMO6_01732	0.0296468	0.023126
VVMO6_01733	-0.40161	0.348494
VVMO6_01734	0.120314	0.271632
VVMO6_01735	-0.32103	0.674755
VVMO6_01736	-0.26328	1.53236
VVMO6_01737	0.227885	1.32359
VVMO6_01738	1.03948	1.58302
VVMO6_01739	0.410793	1.49485
VVMO6_01740	0.43504	0.812373
VVMO6_01741	0.0285899	0.024379
VVMO6_01742	0.297739	0.314679
VVMO6_01743	-0.01727	0.11624
VVMO6_01744	0.52729	0.637482
VVMO6_01745	0.848449	1.44873
VVMO6_01746	-0.16453	0.36015
VVMO6_01747	-0.56818	1.38343
VVMO6_01748	-0.49944	0.517787
VVMO6_01749	-1.07231	0.390245
VVMO6_01750	0.467784	0.260669
VVMO6_01751	-0.22828	0.187367
VVMO6_01752	0.36248	0.439498
VVMO6_01753	-0.01617	0.036912
VVMO6_01754	0.944887	2.50613
VVMO6_01755	-0.3984	0.962267
VVMO6_01756	-0.76414	2.79154
VVMO6_01757	0.0281991	0.043845
VVMO6_01758	-1.59788	1.78378
VVMO6_01759	-0.9852	1.46241
VVMO6_01760	-0.85937	1.16559
VVMO6_01761	-0.12938	0.141986
VVMO6_01762	-0.51664	0.982636
VVMO6_01763	-0.24135	0.98922
VVMO6_01764	0.0284604	0.059349
VVMO6_01765	2.46057	2.30297
VVMO6_01766	-0.17659	0.221296
VVMO6_01767	0.982837	2.87475
VVMO6_01768	0.814418	2.71485
VVMO6_01769	0.315432	0.862761
VVMO6_01770	2.06687	1.25987
VVMO6_01771	-0.12239	0.213528
VVMO6_01772	0.165079	0.521973
VVMO6_01773	1.5414	2.27614
VVMO6_01774	-0.07128	0.060937
VVMO6_01775	0.779987	0.470641
VVMO6_01776	0.0301198	0.084612
VVMO6_01777	1.25864	2.44114
VVMO6_01778	1.00598	1.53246
VVMO6_01779	0.997804	0.972668
VVMO6_01780	0.632732	1.15759
VVMO6_01781	0.402731	1.30328
VVMO6_01782	0.221567	0.303421
VVMO6_01783	-0.77534	1.01178
VVMO6_01784	-0.78718	0.909156
VVMO6_01785	0.325049	0.876662
VVMO6_01786	0.459484	0.690369
VVMO6_01787	0.0732062	0.125536
VVMO6_01788	-0.04507	0.076345
VVMO6_01789	-0.47856	0.727512
VVMO6_01790	-0.26713	0.294683
VVMO6_01791	-0.46975	0.808851
VVMO6_01792	-0.00169	0.001821
VVMO6_01793	-0.35797	0.658162
VVMO6_01794	0.197958	0.155589
VVMO6_01795	0.354176	0.292344
VVMO6_01796	0.82345	0.67771
VVMO6_01797	-1.03765	0.765954
VVMO6_01798	-0.50416	0.93684
VVMO6_01799	-0.62726	0.956306
VVMO6_01800	-0.50948	0.669072
VVMO6_01801	-1.24337	1.37348
VVMO6_01802	0.763354	0.429333
VVMO6_01803	-0.12283	0.140289
VVMO6_01804	-0.22717	0.200393
VVMO6_01805	0.269663	0.966527
VVMO6_01806	-0.14408	0.361968
VVMO6_01807	-0.1791	0.330001
VVMO6_01808	-0.36663	1.45167
VVMO6_01809	-0.58102	1.51039
VVMO6_01810	0.241966	0.593187
VVMO6_01811	-0.03777	0.038209
VVMO6_01812	-0.66652	0.621146
VVMO6_01813	-1.28531	1.1468
VVMO6_01814	-0.55115	0.370558
VVMO6_01815	-0.59273	0.918197
VVMO6_01816	-0.11056	0.172674
VVMO6_01817	1.41526	1.98897
VVMO6_01818	0.0118992	0.019383
VVMO6_01819	-0.05174	0.035391
VVMO6_01820	0.266219	0.188459
VVMO6_01821	0.06265	0.071899
VVMO6_01822	0.092648	0.154006
VVMO6_01823	-0.02737	0.051893
VVMO6_01824	-0.12937	0.222591
VVMO6_01825	-0.85112	1.20759
VVMO6_01826	-1.14385	0.784867
VVMO6_01827	-0.70398	1.61933
VVMO6_01828	-0.8039	2.68678
VVMO6_01829	-0.80715	1.52608
VVMO6_01830	-0.78121	2.06139
VVMO6_01831	-0.84755	3.04171
VVMO6_01832	-0.07439	0.129365
VVMO6_01833	-0.53759	0.33402
VVMO6_01834	-1.21723	0.697267
VVMO6_01835	1.14375	1.58368
VVMO6_01836	1.60031	3.03504
VVMO6_01837	5.99078	2.16836
VVMO6_01838	-0.3296	0.734718
VVMO6_01839	-0.84804	0.958746
VVMO6_01840	-0.74579	1.15912
VVMO6_01841	-0.59676	0.649991
VVMO6_01842	0.482534	2.00009
VVMO6_01844	0.0620033	0.031319
VVMO6_01845	-0.17298	0.354232
VVMO6_01846	1.49331	1.63918
VVMO6_01847	0.0465799	0.079496
VVMO6_01848	-0.35135	0.239042
VVMO6_01849	0.651036	0.70908
VVMO6_01850	0.622977	0.985793
VVMO6_01851	-0.19927	0.493766
VVMO6_01852	-0.26842	0.762043
VVMO6_01853	1.14697	2.24318
VVMO6_01854	-0.24594	0.462434
VVMO6_01855	-0.1392	0.156819
VVMO6_01856	-1.35489	1.12722
VVMO6_01857	-1.17165	1.18457
VVMO6_01858	-1.31919	1.20663
VVMO6_01859	-1.40595	1.32763
VVMO6_01860	-1.56935	1.34767
VVMO6_01861	-1.7004	1.42074
VVMO6_01862	-1.83692	1.50771
VVMO6_01863	-1.95607	1.68832
VVMO6_01864	-1.90125	1.602
VVMO6_01865	-0.70428	0.584075
VVMO6_01866	-1.04174	1.65535
VVMO6_01867	0.000619284	0.000689
VVMO6_01868	-0.32917	1.98764
VVMO6_01869	0.235511	0.6574
VVMO6_01870	-0.51332	0.813712
VVMO6_01871	0.249564	0.787084
VVMO6_01872	0.169081	0.561104
VVMO6_01873	-0.49261	1.41276
VVMO6_01874	-0.67021	1.31753
VVMO6_01875	-0.7002	0.706268
VVMO6_01876	-0.7056	0.886171
VVMO6_01877	-1.06695	1.01569
VVMO6_01878	-0.77849	0.912968
VVMO6_01879	-0.87565	1.29104
VVMO6_01880	-0.6429	1.26803
VVMO6_01881	1.23106	2.00083
VVMO6_01882	1.04072	0.594811
VVMO6_01883	-0.61899	0.7645
VVMO6_01884	0.126266	0.31535
VVMO6_01885	0.385126	0.47746
VVMO6_01886	0.41135	0.376304
VVMO6_01887	0.48082	0.555398
VVMO6_01888	0.40843	0.781413
VVMO6_01889	-0.38684	0.640228
VVMO6_01890	-0.24247	0.524984
VVMO6_01891	-0.75277	1.42994
VVMO6_01892	-0.51237	0.975437
VVMO6_01893	-0.66169	1.50462
VVMO6_01894	-1.05948	1.44697
VVMO6_01895	-0.70734	1.21398
VVMO6_01896	-1.65367	2.52836
VVMO6_01897	-0.9167	1.84174
VVMO6_01899	-0.62576	0.729498
VVMO6_01900	-0.15688	0.223484
VVMO6_01901	0.852568	1.23872
VVMO6_01902	0.543731	0.93332
VVMO6_01903	-0.97528	1.48038
VVMO6_01904	0.380947	0.353201
VVMO6_01905	0.333387	0.224006
VVMO6_01906	0.528675	0.320438
VVMO6_01907	1.55007	1.27776
VVMO6_01908	0.0082524	0.01238
VVMO6_01909	-0.74224	1.1699
VVMO6_01910	-0.65686	1.06449
VVMO6_01911	-0.18219	0.326655
VVMO6_01912	-0.01029	0.015936
VVMO6_01913	0.178521	0.259385
VVMO6_01914	0.204663	0.281854
VVMO6_01915	0.307311	0.842859
VVMO6_01916	0.606185	1.14187
VVMO6_01917	-0.51803	1.5126
VVMO6_01918	-0.46861	1.23825
VVMO6_01919	-0.11037	1.07381
VVMO6_01920	0.413724	0.424123
VVMO6_01921	-1.05524	1.06804
VVMO6_01922	0.765285	1.39872
VVMO6_01923	0.726518	1.18361
VVMO6_01924	-0.30687	0.272671
VVMO6_01925	0.161759	0.205352
VVMO6_01926	0.211984	0.416695
VVMO6_01927	1.05159	1.73429
VVMO6_01928	2.1518	2.7438
VVMO6_01929	0.627194	0.606621
VVMO6_01930	0.77951	2.23022
VVMO6_01931	0.540645	1.39186
VVMO6_01932	0.683361	1.59306
VVMO6_01933	0.887499	0.459895
VVMO6_01934	-1.08952	0.895883
VVMO6_01935	0.411627	2.19753
VVMO6_01936	0.369321	2.3882
VVMO6_01937	0.4534	1.72624
VVMO6_01938	0.509469	1.57181
VVMO6_01939	0.101088	0.397172
VVMO6_01940	0.183101	0.250147
VVMO6_01941	0.516157	1.13175
VVMO6_01942	0.327373	0.738762
VVMO6_01943	-0.07696	0.170323
VVMO6_01944	-0.49525	0.759727
VVMO6_01945	-0.46866	0.443838
VVMO6_01946	-0.17389	0.169907
VVMO6_01947	-0.36318	0.406028
VVMO6_01948	-0.11142	0.902727
VVMO6_01949	-0.4177	0.389226
VVMO6_01950	1.0634	0.812068
VVMO6_01951	0.413505	0.761657
VVMO6_01952	-1.11986	0.816417
VVMO6_01953	-0.16391	0.490203
VVMO6_01954	0.973935	2.10407
VVMO6_01955	0.699398	1.7007
VVMO6_01956	-0.19731	0.232588
VVMO6_01957	-0.03241	0.069572
VVMO6_01958	0.460817	1.40772
VVMO6_01959	-0.34657	0.783962
VVMO6_01960	-0.08308	0.046993
VVMO6_01961	-1.06489	1.33617
VVMO6_01962	-0.43834	0.869974
VVMO6_01963	-0.01935	0.021055
VVMO6_01964	-0.39127	0.561562
VVMO6_01965	-0.68817	1.13762
VVMO6_01966	-0.41454	1.00966
VVMO6_01967	0.120029	0.230952
VVMO6_01968	-0.48012	2.11205
VVMO6_01969	-0.4309	0.65709
VVMO6_01971	0.389386	1.15909
VVMO6_01972	0.385081	0.524608
VVMO6_01973	-0.45154	2.29368
VVMO6_01974	0.406773	0.79181
VVMO6_01975	0.276638	0.726545
VVMO6_01976	0.256982	0.721561
VVMO6_01977	-0.13143	0.576652
VVMO6_01978	-0.91831	1.70818
VVMO6_01979	0.140507	0.358557
VVMO6_01980	0.352253	0.586558
VVMO6_01981	0.798328	1.43885
VVMO6_01982	1.4003	1.27542
VVMO6_01983	0.305452	0.648524
VVMO6_01984	-1.20994	1.99846
VVMO6_01985	-0.23969	0.768446
VVMO6_01986	-1.09307	1.36538
VVMO6_01987	-1.23304	2.90013
VVMO6_01988	0.732624	1.23886
VVMO6_01989	1.74075	1.14304
VVMO6_01990	1.79917	1.54124
VVMO6_01991	-0.29709	0.251065
VVMO6_01992	-1.26004	2.4863
VVMO6_01992	-1.26004	2.4863
VVMO6_01993	-0.32829	1.72858
VVMO6_01994	-0.29128	0.853664
VVMO6_01995	-1.01596	1.15194
VVMO6_01996	-1.74146	2.09525
VVMO6_01997	-1.70711	1.36972
VVMO6_01998	-1.62257	1.3889
VVMO6_01999	-1.58744	1.62701
VVMO6_02000	-0.56354	0.913825
VVMO6_02001	-0.38911	0.706057
VVMO6_02002	-0.13129	0.518799
VVMO6_02003	0.915727	0.892833
VVMO6_02004	0.539851	0.63407
VVMO6_02005	-0.77963	0.647935
VVMO6_02006	1.31913	2.37864
VVMO6_02007	1.47888	2.09044
VVMO6_02008	-0.13865	0.181878
VVMO6_02010	-0.19323	0.487073
VVMO6_02011	-0.09362	0.251117
VVMO6_02012	-0.06666	0.109737
VVMO6_02013	-0.22723	0.374213
VVMO6_02014	0.0578487	0.14266
VVMO6_02015	-0.42321	1.55861
VVMO6_02016	0.630128	1.31974
VVMO6_02017	0.593098	2.27565
VVMO6_02018	0.864898	1.55697
VVMO6_02019	0.707965	2.35145
VVMO6_02020	0.129895	0.225919
VVMO6_02021	0.391709	0.9847
VVMO6_02022	-0.69456	0.845946
VVMO6_02023	-1.29954	1.1231
VVMO6_02024	-0.58982	1.88809
VVMO6_02025	-0.26122	0.406181
VVMO6_02026	-1.13677	2.36239
VVMO6_02027	-0.85016	1.82046
VVMO6_02028	-0.49162	1.67465
VVMO6_02029	-0.41991	1.62254
VVMO6_02030	-0.19794	0.672797
VVMO6_02031	-0.65734	1.4455
VVMO6_02032	-0.20409	0.816755
VVMO6_02033	-0.19427	1.84678
VVMO6_02034	-1.21994	1.25858
VVMO6_02035	-1.2438	1.26376
VVMO6_02036	-0.62703	0.970398
VVMO6_02037	-0.03508	0.040229
VVMO6_02038	-0.51407	0.672052
VVMO6_02039	0.0680755	0.073536
VVMO6_02040	-0.26472	0.306901
[truncated: 2,444 more rows]

[truncated: 3 more sheets: S5B Fig, S5C Fig, S6A Fig]
